# Supplementary material for: A Functional Agonist of Insect Olfactory Receptors: Behavior, Physiology and Structure
Source: Front Cell Neurosci. 2019 Apr 29;13:134. doi: 10.3389/fncel.2019.00134 (PMC6501728; doi:10.3389/fncel.2019.00134)
Supplement: Supplementary file 2 [file Data_Sheet_2.ZIP]

Archive with 5 entries (4 files):
- pdb/
- pdb/or22a.pdb
- pdb/or42b.pdb
- pdb/or56a.pdb
- pdb/or67d.pdb
