# Supplementary material for: A Functional Agonist of Insect Olfactory Receptors: Behavior, Physiology and Structure
Source: Front Cell Neurosci. 2019 Apr 29;13:134. doi: 10.3389/fncel.2019.00134 (PMC6501728; doi:10.3389/fncel.2019.00134)
Supplement: Supplementary file 2 [file Data_Sheet_2.ZIP › pdb/or22a.pdb]

EXPDTA    THEORETICAL MODEL, MODELLER 9.20 
REMARK   6 MODELLER OBJECTIVE FUNCTION:      6898.8311
REMARK   6 MODELLER BEST TEMPLATE % SEQ ID: 100.000
REMARK   6 SEQUENCE: or22a
REMARK   6 ALIGNMENT: alignmentor22a.ali
REMARK   6 SCRIPT: model-addrsr_or22a.py
REMARK   6 DOPE score: -44672.32031
REMARK   6 GA341 score: 0.98389
REMARK   6 TEMPLATE: 6c70 3:A - 474:A MODELS 3: - 388: AT 7.7%
REMARK   6 TEMPLATE: or22a_ecl2 1:A - 26:A MODELS 165: - 190: AT 100.0%
ATOM      1  N   MET     1     239.810 182.885 205.341  1.00138.27           N
ATOM      2  CA  MET     1     239.493 182.238 204.047  1.00138.27           C
ATOM      3  CB  MET     1     238.801 180.885 204.289  1.00138.27           C
ATOM      4  CG  MET     1     238.701 179.987 203.051  1.00138.27           C
ATOM      5  SD  MET     1     240.263 179.210 202.533  1.00138.27           S
ATOM      6  CE  MET     1     240.912 180.662 201.660  1.00138.27           C
ATOM      7  C   MET     1     238.572 183.121 203.272  1.00138.27           C
ATOM      8  O   MET     1     238.774 184.333 203.197  1.00138.27           O
ATOM      9  N   LEU     2     237.526 182.527 202.671  1.00249.94           N
ATOM     10  CA  LEU     2     236.589 183.298 201.914  1.00249.94           C
ATOM     11  CB  LEU     2     235.598 182.442 201.107  1.00249.94           C
ATOM     12  CG  LEU     2     234.553 183.271 200.339  1.00249.94           C
ATOM     13  CD1 LEU     2     235.211 184.175 199.285  1.00249.94           C
ATOM     14  CD2 LEU     2     233.455 182.370 199.754  1.00249.94           C
ATOM     15  C   LEU     2     235.798 184.107 202.881  1.00249.94           C
ATOM     16  O   LEU     2     235.568 183.689 204.014  1.00249.94           O
ATOM     17  N   SER     3     235.377 185.315 202.460  1.00102.95           N
ATOM     18  CA  SER     3     234.606 186.110 203.360  1.00102.95           C
ATOM     19  CB  SER     3     234.314 187.530 202.849  1.00102.95           C
ATOM     20  OG  SER     3     233.544 188.241 203.807  1.00102.95           O
ATOM     21  C   SER     3     233.307 185.412 203.529  1.00102.95           C
ATOM     22  O   SER     3     232.826 184.741 202.618  1.00102.95           O
ATOM     23  N   LYS     4     232.714 185.537 204.727  1.00175.23           N
ATOM     24  CA  LYS     4     231.468 184.885 204.965  1.00175.23           C
ATOM     25  CB  LYS     4     231.472 183.975 206.204  1.00175.23           C
ATOM     26  CG  LYS     4     231.806 184.709 207.505  1.00175.23           C
ATOM     27  CD  LYS     4     233.195 185.351 207.504  1.00175.23           C
ATOM     28  CE  LYS     4     234.340 184.352 207.685  1.00175.23           C
ATOM     29  NZ  LYS     4     234.491 184.008 209.116  1.00175.23           N
ATOM     30  C   LYS     4     230.443 185.945 205.176  1.00175.23           C
ATOM     31  O   LYS     4     230.757 187.068 205.572  1.00175.23           O
ATOM     32  N   PHE     5     229.177 185.605 204.883  1.00132.57           N
ATOM     33  CA  PHE     5     228.098 186.524 205.069  1.00132.57           C
ATOM     34  CB  PHE     5     227.278 186.799 203.799  1.00132.57           C
ATOM     35  CG  PHE     5     228.204 187.480 202.851  1.00132.57           C
ATOM     36  CD1 PHE     5     228.336 188.850 202.860  1.00132.57           C
ATOM     37  CD2 PHE     5     228.953 186.743 201.964  1.00132.57           C
ATOM     38  CE1 PHE     5     229.195 189.476 201.988  1.00132.57           C
ATOM     39  CE2 PHE     5     229.812 187.364 201.090  1.00132.57           C
ATOM     40  CZ  PHE     5     229.935 188.732 201.100  1.00132.57           C
ATOM     41  C   PHE     5     227.209 185.876 206.075  1.00132.57           C
ATOM     42  O   PHE     5     227.502 184.772 206.528  1.00132.57           O
ATOM     43  N   PHE     6     226.116 186.541 206.497  1.00183.60           N
ATOM     44  CA  PHE     6     225.353 185.905 207.533  1.00183.60           C
ATOM     45  CB  PHE     6     225.002 186.841 208.699  1.00183.60           C
ATOM     46  CG  PHE     6     226.286 187.219 209.343  1.00183.60           C
ATOM     47  CD1 PHE     6     227.008 188.292 208.876  1.00183.60           C
ATOM     48  CD2 PHE     6     226.769 186.496 210.408  1.00183.60           C
ATOM     49  CE1 PHE     6     228.197 188.644 209.467  1.00183.60           C
ATOM     50  CE2 PHE     6     227.957 186.843 211.002  1.00183.60           C
ATOM     51  CZ  PHE     6     228.673 187.919 210.533  1.00183.60           C
ATOM     52  C   PHE     6     224.049 185.383 207.019  1.00183.60           C
ATOM     53  O   PHE     6     223.108 186.145 206.796  1.00183.60           O
ATOM     54  N   PRO     7     223.968 184.093 206.821  1.00111.59           N
ATOM     55  CA  PRO     7     222.712 183.502 206.452  1.00111.59           C
ATOM     56  CD  PRO     7     225.095 183.321 206.330  1.00111.59           C
ATOM     57  CB  PRO     7     223.047 182.226 205.676  1.00111.59           C
ATOM     58  CG  PRO     7     224.514 181.931 206.038  1.00111.59           C
ATOM     59  C   PRO     7     221.930 183.225 207.693  1.00111.59           C
ATOM     60  O   PRO     7     222.510 182.646 208.609  1.00111.59           O
ATOM     61  N   HIS     8     220.628 183.588 207.733  1.00185.73           N
ATOM     62  CA  HIS     8     219.763 183.280 208.843  1.00185.73           C
ATOM     63  ND1 HIS     8     221.173 182.098 211.600  1.00185.73           N
ATOM     64  CG  HIS     8     221.249 183.323 210.975  1.00185.73           C
ATOM     65  CB  HIS     8     220.131 183.940 210.190  1.00185.73           C
ATOM     66  NE2 HIS     8     223.205 182.899 212.018  1.00185.73           N
ATOM     67  CD2 HIS     8     222.496 183.798 211.242  1.00185.73           C
ATOM     68  CE1 HIS     8     222.368 181.893 212.207  1.00185.73           C
ATOM     69  C   HIS     8     218.401 183.826 208.538  1.00185.73           C
ATOM     70  O   HIS     8     218.253 185.021 208.289  1.00185.73           O
ATOM     71  N   ILE     9     217.370 182.954 208.510  1.00132.13           N
ATOM     72  CA  ILE     9     216.015 183.422 208.396  1.00132.13           C
ATOM     73  CB  ILE     9     215.527 183.638 206.996  1.00132.13           C
ATOM     74  CG1 ILE     9     214.216 184.441 207.029  1.00132.13           C
ATOM     75  CG2 ILE     9     215.381 182.265 206.322  1.00132.13           C
ATOM     76  CD1 ILE     9     213.784 184.969 205.663  1.00132.13           C
ATOM     77  C   ILE     9     215.141 182.366 208.992  1.00132.13           C
ATOM     78  O   ILE     9     215.426 181.181 208.839  1.00132.13           O
ATOM     79  N   LYS    10     214.042 182.751 209.676  1.00249.01           N
ATOM     80  CA  LYS    10     213.214 181.721 210.239  1.00249.01           C
ATOM     81  CB  LYS    10     212.560 182.040 211.596  1.00249.01           C
ATOM     82  CG  LYS    10     211.800 180.822 212.137  1.00249.01           C
ATOM     83  CD  LYS    10     211.314 180.933 213.584  1.00249.01           C
ATOM     84  CE  LYS    10     212.415 181.241 214.598  1.00249.01           C
ATOM     85  NZ  LYS    10     212.504 182.703 214.804  1.00249.01           N
ATOM     86  C   LYS    10     212.092 181.422 209.299  1.00249.01           C
ATOM     87  O   LYS    10     211.665 182.269 208.517  1.00249.01           O
ATOM     88  N   GLU    11     211.604 180.168 209.362  1.00254.80           N
ATOM     89  CA  GLU    11     210.534 179.696 208.534  1.00254.80           C
ATOM     90  CB  GLU    11     210.525 178.167 208.379  1.00254.80           C
ATOM     91  CG  GLU    11     209.399 177.625 207.499  1.00254.80           C
ATOM     92  CD  GLU    11     209.546 176.111 207.460  1.00254.80           C
ATOM     93  OE1 GLU    11     210.611 175.628 206.991  1.00254.80           O
ATOM     94  OE2 GLU    11     208.593 175.418 207.907  1.00254.80           O
ATOM     95  C   GLU    11     209.238 180.076 209.166  1.00254.80           C
ATOM     96  O   GLU    11     209.162 180.325 210.367  1.00254.80           O
ATOM     97  N   LYS    12     208.177 180.150 208.342  1.00241.97           N
ATOM     98  CA  LYS    12     206.863 180.443 208.831  1.00241.97           C
ATOM     99  CB  LYS    12     206.155 181.592 208.082  1.00241.97           C
ATOM    100  CG  LYS    12     206.748 182.976 208.359  1.00241.97           C
ATOM    101  CD  LYS    12     206.641 183.416 209.825  1.00241.97           C
ATOM    102  CE  LYS    12     205.646 184.552 210.092  1.00241.97           C
ATOM    103  NZ  LYS    12     204.459 184.036 210.809  1.00241.97           N
ATOM    104  C   LYS    12     206.066 179.210 208.578  1.00241.97           C
ATOM    105  O   LYS    12     206.614 178.165 208.224  1.00241.97           O
ATOM    106  N   PRO    13     204.779 179.291 208.769  1.00186.07           N
ATOM    107  CA  PRO    13     203.955 178.180 208.410  1.00186.07           C
ATOM    108  CD  PRO    13     204.199 180.078 209.845  1.00186.07           C
ATOM    109  CB  PRO    13     202.557 178.533 208.908  1.00186.07           C
ATOM    110  CG  PRO    13     202.839 179.416 210.141  1.00186.07           C
ATOM    111  C   PRO    13     204.145 178.136 206.936  1.00186.07           C
ATOM    112  O   PRO    13     204.423 179.202 206.389  1.00186.07           O
ATOM    113  N   LEU    14     203.981 176.942 206.314  1.00232.72           N
ATOM    114  CA  LEU    14     204.324 176.612 204.951  1.00232.72           C
ATOM    115  CB  LEU    14     203.362 175.604 204.299  1.00232.72           C
ATOM    116  CG  LEU    14     203.425 174.215 204.960  1.00232.72           C
ATOM    117  CD1 LEU    14     202.952 174.270 206.422  1.00232.72           C
ATOM    118  CD2 LEU    14     202.689 173.157 204.123  1.00232.72           C
ATOM    119  C   LEU    14     204.428 177.819 204.081  1.00232.72           C
ATOM    120  O   LEU    14     203.500 178.208 203.373  1.00232.72           O
ATOM    121  N   SER    15     205.619 178.441 204.170  1.00226.19           N
ATOM    122  CA  SER    15     206.030 179.601 203.439  1.00226.19           C
ATOM    123  CB  SER    15     205.637 180.927 204.110  1.00226.19           C
ATOM    124  OG  SER    15     206.134 182.023 203.356  1.00226.19           O
ATOM    125  C   SER    15     207.518 179.535 203.462  1.00226.19           C
ATOM    126  O   SER    15     208.093 178.790 204.255  1.00226.19           O
ATOM    127  N   GLU    16     208.201 180.285 202.580  1.00296.50           N
ATOM    128  CA  GLU    16     209.627 180.183 202.637  1.00296.50           C
ATOM    129  CB  GLU    16     210.152 179.004 201.800  1.00296.50           C
ATOM    130  CG  GLU    16     209.489 178.882 200.426  1.00296.50           C
ATOM    131  CD  GLU    16     208.232 178.032 200.599  1.00296.50           C
ATOM    132  OE1 GLU    16     208.379 176.824 200.928  1.00296.50           O
ATOM    133  OE2 GLU    16     207.113 178.574 200.403  1.00296.50           O
ATOM    134  C   GLU    16     210.256 181.460 202.173  1.00296.50           C
ATOM    135  O   GLU    16     209.928 181.981 201.108  1.00296.50           O
ATOM    136  N   ARG    17     211.171 182.010 203.001  1.00336.49           N
ATOM    137  CA  ARG    17     211.899 183.205 202.673  1.00336.49           C
ATOM    138  CB  ARG    17     211.207 184.509 203.118  1.00336.49           C
ATOM    139  CG  ARG    17     209.927 184.829 202.341  1.00336.49           C
ATOM    140  CD  ARG    17     208.742 183.929 202.700  1.00336.49           C
ATOM    141  NE  ARG    17     207.905 184.651 203.697  1.00336.49           N
ATOM    142  CZ  ARG    17     206.928 185.495 203.255  1.00336.49           C
ATOM    143  NH1 ARG    17     206.729 185.654 201.915  1.00336.49           N
ATOM    144  NH2 ARG    17     206.149 186.173 204.147  1.00336.49           N
ATOM    145  C   ARG    17     213.203 183.121 203.408  1.00336.49           C
ATOM    146  O   ARG    17     213.285 182.482 204.455  1.00336.49           O
ATOM    147  N   VAL    18     214.272 183.743 202.867  1.00122.90           N
ATOM    148  CA  VAL    18     215.541 183.689 203.541  1.00122.90           C
ATOM    149  CB  VAL    18     216.168 182.332 203.458  1.00122.90           C
ATOM    150  CG1 VAL    18     216.357 182.033 201.971  1.00122.90           C
ATOM    151  CG2 VAL    18     217.481 182.294 204.259  1.00122.90           C
ATOM    152  C   VAL    18     216.464 184.656 202.862  1.00122.90           C
ATOM    153  O   VAL    18     216.188 185.112 201.753  1.00122.90           O
ATOM    154  N   LYS    19     217.584 185.015 203.526  1.00260.65           N
ATOM    155  CA  LYS    19     218.520 185.907 202.920  1.00260.65           C
ATOM    156  CB  LYS    19     218.155 187.396 202.945  1.00260.65           C
ATOM    157  CG  LYS    19     217.493 187.909 201.665  1.00260.65           C
ATOM    158  CD  LYS    19     218.443 187.827 200.466  1.00260.65           C
ATOM    159  CE  LYS    19     218.221 188.920 199.418  1.00260.65           C
ATOM    160  NZ  LYS    19     216.917 188.748 198.745  1.00260.65           N
ATOM    161  C   LYS    19     219.860 185.749 203.498  1.00260.65           C
ATOM    162  O   LYS    19     220.106 184.956 204.406  1.00260.65           O
ATOM    163  N   SER    20     220.766 186.483 202.847  1.00248.11           N
ATOM    164  CA  SER    20     222.134 186.637 203.169  1.00248.11           C
ATOM    165  CB  SER    20     222.749 185.533 204.044  1.00248.11           C
ATOM    166  OG  SER    20     222.677 184.285 203.372  1.00248.11           O
ATOM    167  C   SER    20     222.862 186.652 201.879  1.00248.11           C
ATOM    168  O   SER    20     222.449 186.039 200.894  1.00248.11           O
ATOM    169  N   ARG    21     223.983 187.377 201.870  1.00116.53           N
ATOM    170  CA  ARG    21     224.809 187.426 200.714  1.00116.53           C
ATOM    171  CB  ARG    21     225.982 188.403 200.905  1.00116.53           C
ATOM    172  CG  ARG    21     225.494 189.848 201.052  1.00116.53           C
ATOM    173  CD  ARG    21     226.559 190.852 201.498  1.00116.53           C
ATOM    174  NE  ARG    21     225.888 192.182 201.579  1.00116.53           N
ATOM    175  CZ  ARG    21     226.186 193.047 202.592  1.00116.53           C
ATOM    176  NH1 ARG    21     227.098 192.695 203.543  1.00116.53           N
ATOM    177  NH2 ARG    21     225.563 194.260 202.665  1.00116.53           N
ATOM    178  C   ARG    21     225.322 186.037 200.552  1.00116.53           C
ATOM    179  O   ARG    21     225.505 185.546 199.440  1.00116.53           O
ATOM    180  N   ASP    22     225.537 185.359 201.695  1.00 98.43           N
ATOM    181  CA  ASP    22     226.059 184.027 201.717  1.00 98.43           C
ATOM    182  CB  ASP    22     226.298 183.503 203.145  1.00 98.43           C
ATOM    183  CG  ASP    22     227.075 182.197 203.051  1.00 98.43           C
ATOM    184  OD1 ASP    22     226.431 181.133 202.849  1.00 98.43           O
ATOM    185  OD2 ASP    22     228.326 182.248 203.195  1.00 98.43           O
ATOM    186  C   ASP    22     225.097 183.109 201.029  1.00 98.43           C
ATOM    187  O   ASP    22     225.502 182.115 200.430  1.00 98.43           O
ATOM    188  N   ALA    23     223.786 183.388 201.126  1.00 53.41           N
ATOM    189  CA  ALA    23     222.824 182.528 200.501  1.00 53.41           C
ATOM    190  CB  ALA    23     221.375 182.937 200.817  1.00 53.41           C
ATOM    191  C   ALA    23     222.983 182.556 199.008  1.00 53.41           C
ATOM    192  O   ALA    23     222.956 181.509 198.361  1.00 53.41           O
ATOM    193  N   PHE    24     223.169 183.756 198.418  1.00185.96           N
ATOM    194  CA  PHE    24     223.218 183.871 196.984  1.00185.96           C
ATOM    195  CB  PHE    24     222.589 185.198 196.513  1.00185.96           C
ATOM    196  CG  PHE    24     221.167 185.292 196.960  1.00185.96           C
ATOM    197  CD1 PHE    24     220.852 185.362 198.299  1.00185.96           C
ATOM    198  CD2 PHE    24     220.144 185.364 196.042  1.00185.96           C
ATOM    199  CE1 PHE    24     219.547 185.462 198.719  1.00185.96           C
ATOM    200  CE2 PHE    24     218.836 185.467 196.456  1.00185.96           C
ATOM    201  CZ  PHE    24     218.533 185.512 197.795  1.00185.96           C
ATOM    202  C   PHE    24     224.656 183.969 196.564  1.00185.96           C
ATOM    203  O   PHE    24     224.991 184.741 195.666  1.00185.96           O
ATOM    204  N   ILE    25     225.542 183.148 197.156  1.00 58.40           N
ATOM    205  CA  ILE    25     226.937 183.266 196.835  1.00 58.40           C
ATOM    206  CB  ILE    25     227.828 182.427 197.702  1.00 58.40           C
ATOM    207  CG1 ILE    25     227.785 182.933 199.153  1.00 58.40           C
ATOM    208  CG2 ILE    25     229.238 182.442 197.090  1.00 58.40           C
ATOM    209  CD1 ILE    25     228.442 181.984 200.153  1.00 58.40           C
ATOM    210  C   ILE    25     227.190 182.882 195.414  1.00 58.40           C
ATOM    211  O   ILE    25     227.918 183.566 194.699  1.00 58.40           O
ATOM    212  N   TYR    26     226.592 181.770 194.961  1.00 55.01           N
ATOM    213  CA  TYR    26     226.841 181.311 193.629  1.00 55.01           C
ATOM    214  CB  TYR    26     226.181 179.952 193.353  1.00 55.01           C
ATOM    215  CG  TYR    26     226.768 179.030 194.367  1.00 55.01           C
ATOM    216  CD1 TYR    26     227.940 178.353 194.116  1.00 55.01           C
ATOM    217  CD2 TYR    26     226.152 178.864 195.587  1.00 55.01           C
ATOM    218  CE1 TYR    26     228.479 177.514 195.063  1.00 55.01           C
ATOM    219  CE2 TYR    26     226.685 178.026 196.537  1.00 55.01           C
ATOM    220  CZ  TYR    26     227.851 177.348 196.275  1.00 55.01           C
ATOM    221  OH  TYR    26     228.403 176.488 197.248  1.00 55.01           O
ATOM    222  C   TYR    26     226.297 182.326 192.676  1.00 55.01           C
ATOM    223  O   TYR    26     226.909 182.624 191.652  1.00 55.01           O
ATOM    224  N   LEU    27     225.127 182.897 193.013  1.00111.55           N
ATOM    225  CA  LEU    27     224.447 183.826 192.162  1.00111.55           C
ATOM    226  CB  LEU    27     223.133 184.325 192.789  1.00111.55           C
ATOM    227  CG  LEU    27     222.186 183.188 193.217  1.00111.55           C
ATOM    228  CD1 LEU    27     220.821 183.731 193.671  1.00111.55           C
ATOM    229  CD2 LEU    27     222.073 182.111 192.130  1.00111.55           C
ATOM    230  C   LEU    27     225.306 185.029 191.968  1.00111.55           C
ATOM    231  O   LEU    27     225.355 185.592 190.876  1.00111.55           O
ATOM    232  N   ASP    28     225.968 185.478 193.048  1.00 62.48           N
ATOM    233  CA  ASP    28     226.781 186.659 193.016  1.00 62.48           C
ATOM    234  CB  ASP    28     227.297 187.036 194.415  1.00 62.48           C
ATOM    235  CG  ASP    28     226.100 187.383 195.286  1.00 62.48           C
ATOM    236  OD1 ASP    28     224.981 187.522 194.724  1.00 62.48           O
ATOM    237  OD2 ASP    28     226.287 187.505 196.526  1.00 62.48           O
ATOM    238  C   ASP    28     227.995 186.470 192.156  1.00 62.48           C
ATOM    239  O   ASP    28     228.300 187.310 191.311  1.00 62.48           O
ATOM    240  N   ARG    29     228.718 185.349 192.330  1.00156.96           N
ATOM    241  CA  ARG    29     229.965 185.206 191.637  1.00156.96           C
ATOM    242  CB  ARG    29     230.866 184.084 192.181  1.00156.96           C
ATOM    243  CG  ARG    29     230.256 182.690 192.255  1.00156.96           C
ATOM    244  CD  ARG    29     231.090 181.788 193.165  1.00156.96           C
ATOM    245  NE  ARG    29     231.174 182.468 194.492  1.00156.96           N
ATOM    246  CZ  ARG    29     232.181 183.352 194.770  1.00156.96           C
ATOM    247  NH1 ARG    29     233.153 183.613 193.848  1.00156.96           N
ATOM    248  NH2 ARG    29     232.217 183.979 195.983  1.00156.96           N
ATOM    249  C   ARG    29     229.790 185.108 190.157  1.00156.96           C
ATOM    250  O   ARG    29     230.620 185.619 189.408  1.00156.96           O
ATOM    251  N   VAL    30     228.729 184.441 189.676  1.00100.63           N
ATOM    252  CA  VAL    30     228.560 184.380 188.253  1.00100.63           C
ATOM    253  CB  VAL    30     227.432 183.495 187.813  1.00100.63           C
ATOM    254  CG1 VAL    30     226.097 184.119 188.252  1.00100.63           C
ATOM    255  CG2 VAL    30     227.558 183.291 186.294  1.00100.63           C
ATOM    256  C   VAL    30     228.293 185.765 187.752  1.00100.63           C
ATOM    257  O   VAL    30     228.759 186.154 186.682  1.00100.63           O
ATOM    258  N   MET    31     227.525 186.551 188.529  1.00 62.42           N
ATOM    259  CA  MET    31     227.179 187.886 188.138  1.00 62.42           C
ATOM    260  CB  MET    31     226.243 188.564 189.149  1.00 62.42           C
ATOM    261  CG  MET    31     225.773 189.952 188.718  1.00 62.42           C
ATOM    262  SD  MET    31     224.502 190.666 189.802  1.00 62.42           S
ATOM    263  CE  MET    31     223.085 189.840 189.022  1.00 62.42           C
ATOM    264  C   MET    31     228.437 188.682 188.048  1.00 62.42           C
ATOM    265  O   MET    31     228.613 189.493 187.140  1.00 62.42           O
ATOM    266  N   TRP    32     229.348 188.465 189.010  1.00 96.86           N
ATOM    267  CA  TRP    32     230.617 189.126 189.044  1.00 96.86           C
ATOM    268  CB  TRP    32     231.432 188.716 190.277  1.00 96.86           C
ATOM    269  CG  TRP    32     230.741 189.032 191.578  1.00 96.86           C
ATOM    270  CD2 TRP    32     230.905 188.249 192.768  1.00 96.86           C
ATOM    271  CD1 TRP    32     229.829 190.002 191.874  1.00 96.86           C
ATOM    272  NE1 TRP    32     229.408 189.868 193.176  1.00 96.86           N
ATOM    273  CE2 TRP    32     230.063 188.791 193.737  1.00 96.86           C
ATOM    274  CE3 TRP    32     231.684 187.158 193.026  1.00 96.86           C
ATOM    275  CZ2 TRP    32     229.987 188.244 194.984  1.00 96.86           C
ATOM    276  CZ3 TRP    32     231.616 186.618 194.290  1.00 96.86           C
ATOM    277  CH2 TRP    32     230.782 187.151 195.250  1.00 96.86           C
ATOM    278  C   TRP    32     231.382 188.650 187.848  1.00 96.86           C
ATOM    279  O   TRP    32     232.092 189.416 187.200  1.00 96.86           O
ATOM    280  N   SER    33     231.255 187.344 187.545  1.00 78.06           N
ATOM    281  CA  SER    33     231.956 186.697 186.472  1.00 78.06           C
ATOM    282  CB  SER    33     231.661 185.188 186.407  1.00 78.06           C
ATOM    283  OG  SER    33     232.373 184.593 185.332  1.00 78.06           O
ATOM    284  C   SER    33     231.554 187.285 185.153  1.00 78.06           C
ATOM    285  O   SER    33     232.408 187.531 184.303  1.00 78.06           O
ATOM    286  N   PHE    34     230.245 187.530 184.938  1.00143.66           N
ATOM    287  CA  PHE    34     229.825 188.082 183.676  1.00143.66           C
ATOM    288  CB  PHE    34     228.303 188.299 183.497  1.00143.66           C
ATOM    289  CG  PHE    34     228.261 189.314 182.401  1.00143.66           C
ATOM    290  CD1 PHE    34     228.634 188.965 181.123  1.00143.66           C
ATOM    291  CD2 PHE    34     227.895 190.622 182.652  1.00143.66           C
ATOM    292  CE1 PHE    34     228.633 189.896 180.112  1.00143.66           C
ATOM    293  CE2 PHE    34     227.894 191.556 181.643  1.00143.66           C
ATOM    294  CZ  PHE    34     228.271 191.195 180.372  1.00143.66           C
ATOM    295  C   PHE    34     230.435 189.426 183.499  1.00143.66           C
ATOM    296  O   PHE    34     230.944 189.748 182.423  1.00143.66           O
ATOM    297  N   GLY    35     230.444 190.243 184.565  1.00 72.63           N
ATOM    298  CA  GLY    35     230.941 191.560 184.335  1.00 72.63           C
ATOM    299  C   GLY    35     230.007 192.595 184.868  1.00 72.63           C
ATOM    300  O   GLY    35     230.172 193.779 184.586  1.00 72.63           O
ATOM    301  N   TRP    36     228.963 192.215 185.620  1.00132.88           N
ATOM    302  CA  TRP    36     228.241 193.310 186.184  1.00132.88           C
ATOM    303  CB  TRP    36     226.803 192.997 186.560  1.00132.88           C
ATOM    304  CG  TRP    36     226.029 192.961 185.275  1.00132.88           C
ATOM    305  CD2 TRP    36     224.631 192.700 185.177  1.00132.88           C
ATOM    306  CD1 TRP    36     226.480 193.175 184.007  1.00132.88           C
ATOM    307  NE1 TRP    36     225.443 193.064 183.117  1.00132.88           N
ATOM    308  CE2 TRP    36     224.298 192.769 183.823  1.00132.88           C
ATOM    309  CE3 TRP    36     223.710 192.423 186.136  1.00132.88           C
ATOM    310  CZ2 TRP    36     223.019 192.555 183.403  1.00132.88           C
ATOM    311  CZ3 TRP    36     222.427 192.219 185.709  1.00132.88           C
ATOM    312  CH2 TRP    36     222.084 192.281 184.373  1.00132.88           C
ATOM    313  C   TRP    36     229.031 193.881 187.307  1.00132.88           C
ATOM    314  O   TRP    36     229.818 193.191 187.954  1.00132.88           O
ATOM    315  N   THR    37     228.857 195.191 187.555  1.00141.94           N
ATOM    316  CA  THR    37     229.721 195.812 188.510  1.00141.94           C
ATOM    317  CB  THR    37     229.847 197.301 188.303  1.00141.94           C
ATOM    318  OG1 THR    37     230.716 197.856 189.278  1.00141.94           O
ATOM    319  CG2 THR    37     228.461 197.971 188.337  1.00141.94           C
ATOM    320  C   THR    37     229.266 195.536 189.907  1.00141.94           C
ATOM    321  O   THR    37     228.545 196.324 190.515  1.00141.94           O
ATOM    322  N   GLU    38     229.701 194.391 190.470  1.00155.94           N
ATOM    323  CA  GLU    38     229.367 194.130 191.841  1.00155.94           C
ATOM    324  CB  GLU    38     228.559 192.839 192.055  1.00155.94           C
ATOM    325  CG  GLU    38     228.169 192.624 193.520  1.00155.94           C
ATOM    326  CD  GLU    38     227.098 191.545 193.584  1.00155.94           C
ATOM    327  OE1 GLU    38     226.623 191.116 192.498  1.00155.94           O
ATOM    328  OE2 GLU    38     226.735 191.140 194.720  1.00155.94           O
ATOM    329  C   GLU    38     230.659 194.005 192.593  1.00155.94           C
ATOM    330  O   GLU    38     231.288 192.949 192.639  1.00155.94           O
ATOM    331  N   PRO    39     231.067 195.123 193.126  1.00167.43           N
ATOM    332  CA  PRO    39     232.305 195.222 193.864  1.00167.43           C
ATOM    333  CD  PRO    39     230.776 196.356 192.414  1.00167.43           C
ATOM    334  CB  PRO    39     232.784 196.668 193.704  1.00167.43           C
ATOM    335  CG  PRO    39     231.572 197.434 193.156  1.00167.43           C
ATOM    336  C   PRO    39     232.385 194.780 195.297  1.00167.43           C
ATOM    337  O   PRO    39     233.510 194.705 195.786  1.00167.43           O
ATOM    338  N   GLU    40     231.288 194.516 196.035  1.00178.41           N
ATOM    339  CA  GLU    40     231.607 194.290 197.421  1.00178.41           C
ATOM    340  CB  GLU    40     231.012 195.357 198.353  1.00178.41           C
ATOM    341  CG  GLU    40     231.466 195.206 199.807  1.00178.41           C
ATOM    342  CD  GLU    40     230.791 196.289 200.637  1.00178.41           C
ATOM    343  OE1 GLU    40     229.644 196.677 200.286  1.00178.41           O
ATOM    344  OE2 GLU    40     231.410 196.741 201.637  1.00178.41           O
ATOM    345  C   GLU    40     231.124 192.973 197.942  1.00178.41           C
ATOM    346  O   GLU    40     230.275 192.933 198.828  1.00178.41           O
ATOM    347  N   ASN    41     231.666 191.845 197.460  1.00174.01           N
ATOM    348  CA  ASN    41     231.259 190.631 198.101  1.00174.01           C
ATOM    349  CB  ASN    41     230.087 189.941 197.388  1.00174.01           C
ATOM    350  CG  ASN    41     228.860 190.833 197.516  1.00174.01           C
ATOM    351  OD1 ASN    41     228.507 191.561 196.589  1.00174.01           O
ATOM    352  ND2 ASN    41     228.190 190.778 198.698  1.00174.01           N
ATOM    353  C   ASN    41     232.421 189.696 198.049  1.00174.01           C
ATOM    354  O   ASN    41     232.250 188.498 197.834  1.00174.01           O
ATOM    355  N   LYS    42     233.644 190.213 198.258  1.00154.57           N
ATOM    356  CA  LYS    42     234.786 189.348 198.218  1.00154.57           C
ATOM    357  CB  LYS    42     235.342 189.068 196.805  1.00154.57           C
ATOM    358  CG  LYS    42     234.417 188.262 195.889  1.00154.57           C
ATOM    359  CD  LYS    42     233.262 189.071 195.295  1.00154.57           C
ATOM    360  CE  LYS    42     233.665 189.872 194.057  1.00154.57           C
ATOM    361  NZ  LYS    42     233.988 188.948 192.947  1.00154.57           N
ATOM    362  C   LYS    42     235.874 190.010 198.995  1.00154.57           C
ATOM    363  O   LYS    42     235.662 191.046 199.622  1.00154.57           O
ATOM    364  N   ARG    43     237.078 189.406 198.974  1.00125.44           N
ATOM    365  CA  ARG    43     238.197 189.954 199.682  1.00125.44           C
ATOM    366  CB  ARG    43     239.476 189.109 199.598  1.00125.44           C
ATOM    367  CG  ARG    43     239.415 187.807 200.391  1.00125.44           C
ATOM    368  CD  ARG    43     240.708 186.999 200.297  1.00125.44           C
ATOM    369  NE  ARG    43     240.546 185.804 201.167  1.00125.44           N
ATOM    370  CZ  ARG    43     241.072 184.608 200.780  1.00125.44           C
ATOM    371  NH1 ARG    43     241.721 184.495 199.584  1.00125.44           N
ATOM    372  NH2 ARG    43     240.951 183.525 201.599  1.00125.44           N
ATOM    373  C   ARG    43     238.518 191.248 199.040  1.00125.44           C
ATOM    374  O   ARG    43     238.041 191.509 197.945  1.00125.44           O
ATOM    375  N   TRP    44     239.250 192.112 199.769  1.00 65.55           N
ATOM    376  CA  TRP    44     239.733 193.400 199.347  1.00 65.55           C
ATOM    377  CB  TRP    44     240.263 194.221 200.538  1.00 65.55           C
ATOM    378  CG  TRP    44     240.791 195.597 200.207  1.00 65.55           C
ATOM    379  CD2 TRP    44     242.184 195.942 200.157  1.00 65.55           C
ATOM    380  CD1 TRP    44     240.102 196.746 199.950  1.00 65.55           C
ATOM    381  NE1 TRP    44     240.977 197.785 199.743  1.00 65.55           N
ATOM    382  CE2 TRP    44     242.264 197.304 199.868  1.00 65.55           C
ATOM    383  CE3 TRP    44     243.306 195.186 200.345  1.00 65.55           C
ATOM    384  CZ2 TRP    44     243.471 197.934 199.762  1.00 65.55           C
ATOM    385  CZ3 TRP    44     244.522 195.823 200.230  1.00 65.55           C
ATOM    386  CH2 TRP    44     244.603 197.170 199.944  1.00 65.55           C
ATOM    387  C   TRP    44     240.853 193.230 198.360  1.00 65.55           C
ATOM    388  O   TRP    44     241.062 194.076 197.492  1.00 65.55           O
ATOM    389  N   ILE    45     241.639 192.145 198.506  1.00 87.01           N
ATOM    390  CA  ILE    45     242.792 191.908 197.679  1.00 87.01           C
ATOM    391  CB  ILE    45     243.584 190.704 198.102  1.00 87.01           C
ATOM    392  CG1 ILE    45     244.908 190.635 197.324  1.00 87.01           C
ATOM    393  CG2 ILE    45     242.698 189.459 197.957  1.00 87.01           C
ATOM    394  CD1 ILE    45     245.883 189.598 197.881  1.00 87.01           C
ATOM    395  C   ILE    45     242.394 191.719 196.248  1.00 87.01           C
ATOM    396  O   ILE    45     243.067 192.217 195.350  1.00 87.01           O
ATOM    397  N   LEU    46     241.297 190.978 196.010  1.00114.55           N
ATOM    398  CA  LEU    46     240.769 190.663 194.705  1.00114.55           C
ATOM    399  CB  LEU    46     239.605 189.650 194.735  1.00114.55           C
ATOM    400  CG  LEU    46     239.982 188.235 195.216  1.00114.55           C
ATOM    401  CD1 LEU    46     241.056 187.606 194.315  1.00114.55           C
ATOM    402  CD2 LEU    46     240.342 188.213 196.708  1.00114.55           C
ATOM    403  C   LEU    46     240.258 191.865 193.940  1.00114.55           C
ATOM    404  O   LEU    46     240.243 191.802 192.712  1.00114.55           O
ATOM    405  N   PRO    47     239.813 192.945 194.533  1.00149.44           N
ATOM    406  CA  PRO    47     239.174 193.950 193.751  1.00149.44           C
ATOM    407  CD  PRO    47     239.157 192.871 195.816  1.00149.44           C
ATOM    408  CB  PRO    47     238.516 194.918 194.730  1.00149.44           C
ATOM    409  CG  PRO    47     238.118 193.996 195.881  1.00149.44           C
ATOM    410  C   PRO    47     239.771 194.654 192.574  1.00149.44           C
ATOM    411  O   PRO    47     238.989 194.952 191.679  1.00149.44           O
ATOM    412  N   TYR    48     241.078 194.947 192.502  1.00102.51           N
ATOM    413  CA  TYR    48     241.568 195.729 191.389  1.00102.51           C
ATOM    414  CB  TYR    48     243.053 196.093 191.560  1.00102.51           C
ATOM    415  CG  TYR    48     243.422 197.042 190.475  1.00102.51           C
ATOM    416  CD1 TYR    48     242.964 198.338 190.517  1.00102.51           C
ATOM    417  CD2 TYR    48     244.235 196.652 189.436  1.00102.51           C
ATOM    418  CE1 TYR    48     243.296 199.232 189.529  1.00102.51           C
ATOM    419  CE2 TYR    48     244.572 197.543 188.444  1.00102.51           C
ATOM    420  CZ  TYR    48     244.101 198.834 188.489  1.00102.51           C
ATOM    421  OH  TYR    48     244.444 199.750 187.474  1.00102.51           O
ATOM    422  C   TYR    48     241.407 194.997 190.095  1.00102.51           C
ATOM    423  O   TYR    48     241.009 195.577 189.082  1.00102.51           O
ATOM    424  N   LYS    49     241.736 193.694 190.106  1.00100.36           N
ATOM    425  CA  LYS    49     241.687 192.888 188.924  1.00100.36           C
ATOM    426  CB  LYS    49     242.213 191.463 189.159  1.00100.36           C
ATOM    427  CG  LYS    49     243.719 191.427 189.425  1.00100.36           C
ATOM    428  CD  LYS    49     244.546 191.991 188.268  1.00100.36           C
ATOM    429  CE  LYS    49     246.055 191.974 188.518  1.00100.36           C
ATOM    430  NZ  LYS    49     246.766 192.516 187.339  1.00100.36           N
ATOM    431  C   LYS    49     240.288 192.792 188.429  1.00100.36           C
ATOM    432  O   LYS    49     240.042 192.842 187.225  1.00100.36           O
ATOM    433  N   LEU    50     239.338 192.644 189.365  1.00 72.28           N
ATOM    434  CA  LEU    50     237.947 192.493 189.057  1.00 72.28           C
ATOM    435  CB  LEU    50     237.150 192.267 190.366  1.00 72.28           C
ATOM    436  CG  LEU    50     235.609 192.155 190.295  1.00 72.28           C
ATOM    437  CD1 LEU    50     235.054 191.714 191.659  1.00 72.28           C
ATOM    438  CD2 LEU    50     234.936 193.469 189.857  1.00 72.28           C
ATOM    439  C   LEU    50     237.458 193.733 188.388  1.00 72.28           C
ATOM    440  O   LEU    50     236.713 193.641 187.415  1.00 72.28           O
ATOM    441  N   TRP    51     237.863 194.919 188.893  1.00 76.11           N
ATOM    442  CA  TRP    51     237.415 196.168 188.333  1.00 76.11           C
ATOM    443  CB  TRP    51     237.957 197.417 189.048  1.00 76.11           C
ATOM    444  CG  TRP    51     237.287 197.773 190.352  1.00 76.11           C
ATOM    445  CD2 TRP    51     236.058 198.513 190.420  1.00 76.11           C
ATOM    446  CD1 TRP    51     237.664 197.523 191.637  1.00 76.11           C
ATOM    447  NE1 TRP    51     236.748 198.071 192.507  1.00 76.11           N
ATOM    448  CE2 TRP    51     235.755 198.681 191.771  1.00 76.11           C
ATOM    449  CE3 TRP    51     235.253 199.013 189.439  1.00 76.11           C
ATOM    450  CZ2 TRP    51     234.633 199.358 192.160  1.00 76.11           C
ATOM    451  CZ3 TRP    51     234.121 199.691 189.834  1.00 76.11           C
ATOM    452  CH2 TRP    51     233.819 199.860 191.169  1.00 76.11           C
ATOM    453  C   TRP    51     237.886 196.285 186.931  1.00 76.11           C
ATOM    454  O   TRP    51     237.139 196.754 186.078  1.00 76.11           O
ATOM    455  N   LEU    52     239.146 195.897 186.662  1.00127.97           N
ATOM    456  CA  LEU    52     239.680 196.051 185.336  1.00127.97           C
ATOM    457  CB  LEU    52     241.171 195.657 185.259  1.00127.97           C
ATOM    458  CG  LEU    52     241.867 195.958 183.912  1.00127.97           C
ATOM    459  CD1 LEU    52     241.371 195.056 182.770  1.00127.97           C
ATOM    460  CD2 LEU    52     241.773 197.455 183.573  1.00127.97           C
ATOM    461  C   LEU    52     238.910 195.194 184.374  1.00127.97           C
ATOM    462  O   LEU    52     238.630 195.614 183.249  1.00127.97           O
ATOM    463  N   ALA    53     238.564 193.958 184.784  1.00 50.45           N
ATOM    464  CA  ALA    53     237.869 193.060 183.897  1.00 50.45           C
ATOM    465  CB  ALA    53     237.640 191.675 184.526  1.00 50.45           C
ATOM    466  C   ALA    53     236.526 193.608 183.533  1.00 50.45           C
ATOM    467  O   ALA    53     236.111 193.526 182.375  1.00 50.45           O
ATOM    468  N   PHE    54     235.821 194.184 184.526  1.00134.94           N
ATOM    469  CA  PHE    54     234.504 194.729 184.334  1.00134.94           C
ATOM    470  CB  PHE    54     233.970 195.320 185.649  1.00134.94           C
ATOM    471  CG  PHE    54     232.954 196.358 185.319  1.00134.94           C
ATOM    472  CD1 PHE    54     231.655 196.032 185.024  1.00134.94           C
ATOM    473  CD2 PHE    54     233.318 197.685 185.311  1.00134.94           C
ATOM    474  CE1 PHE    54     230.734 197.008 184.722  1.00134.94           C
ATOM    475  CE2 PHE    54     232.405 198.668 185.011  1.00134.94           C
ATOM    476  CZ  PHE    54     231.108 198.330 184.715  1.00134.94           C
ATOM    477  C   PHE    54     234.550 195.840 183.358  1.00134.94           C
ATOM    478  O   PHE    54     233.683 195.923 182.489  1.00134.94           O
ATOM    479  N   VAL    55     235.544 196.736 183.501  1.00113.73           N
ATOM    480  CA  VAL    55     235.625 197.866 182.628  1.00113.73           C
ATOM    481  CB  VAL    55     236.694 198.856 182.998  1.00113.73           C
ATOM    482  CG1 VAL    55     238.076 198.243 182.738  1.00113.73           C
ATOM    483  CG2 VAL    55     236.442 200.150 182.206  1.00113.73           C
ATOM    484  C   VAL    55     235.868 197.422 181.223  1.00113.73           C
ATOM    485  O   VAL    55     235.296 197.995 180.299  1.00113.73           O
ATOM    486  N   ASN    56     236.736 196.412 181.006  1.00120.93           N
ATOM    487  CA  ASN    56     237.000 196.014 179.650  1.00120.93           C
ATOM    488  CB  ASN    56     238.176 195.029 179.473  1.00120.93           C
ATOM    489  CG  ASN    56     237.908 193.719 180.193  1.00120.93           C
ATOM    490  OD1 ASN    56     238.465 193.467 181.259  1.00120.93           O
ATOM    491  ND2 ASN    56     237.050 192.850 179.594  1.00120.93           N
ATOM    492  C   ASN    56     235.774 195.448 179.004  1.00120.93           C
ATOM    493  O   ASN    56     235.511 195.708 177.828  1.00120.93           O
ATOM    494  N   ILE    57     234.987 194.650 179.749  1.00124.69           N
ATOM    495  CA  ILE    57     233.833 194.045 179.151  1.00124.69           C
ATOM    496  CB  ILE    57     233.134 193.045 180.034  1.00124.69           C
ATOM    497  CG1 ILE    57     232.109 192.247 179.210  1.00124.69           C
ATOM    498  CG2 ILE    57     232.523 193.774 181.240  1.00124.69           C
ATOM    499  CD1 ILE    57     231.560 191.019 179.937  1.00124.69           C
ATOM    500  C   ILE    57     232.845 195.083 178.748  1.00124.69           C
ATOM    501  O   ILE    57     232.257 194.999 177.669  1.00124.69           O
ATOM    502  N   VAL    58     232.628 196.085 179.619  1.00152.18           N
ATOM    503  CA  VAL    58     231.665 197.101 179.334  1.00152.18           C
ATOM    504  CB  VAL    58     231.457 198.078 180.456  1.00152.18           C
ATOM    505  CG1 VAL    58     230.985 197.296 181.694  1.00152.18           C
ATOM    506  CG2 VAL    58     232.737 198.899 180.666  1.00152.18           C
ATOM    507  C   VAL    58     232.082 197.867 178.117  1.00152.18           C
ATOM    508  O   VAL    58     231.216 198.241 177.335  1.00152.18           O
ATOM    509  N   MET    59     233.394 198.153 177.938  1.00 91.43           N
ATOM    510  CA  MET    59     233.874 198.907 176.793  1.00 91.43           C
ATOM    511  CB  MET    59     235.388 199.183 176.830  1.00 91.43           C
ATOM    512  CG  MET    59     235.813 200.185 177.904  1.00 91.43           C
ATOM    513  SD  MET    59     237.601 200.512 177.946  1.00 91.43           S
ATOM    514  CE  MET    59     237.649 201.363 176.343  1.00 91.43           C
ATOM    515  C   MET    59     233.607 198.145 175.530  1.00 91.43           C
ATOM    516  O   MET    59     233.247 198.748 174.518  1.00 91.43           O
ATOM    517  N   LEU    60     233.810 196.809 175.536  1.00137.85           N
ATOM    518  CA  LEU    60     233.563 196.054 174.333  1.00137.85           C
ATOM    519  CB  LEU    60     233.980 194.573 174.431  1.00137.85           C
ATOM    520  CG  LEU    60     235.494 194.311 174.276  1.00137.85           C
ATOM    521  CD1 LEU    60     235.951 194.568 172.832  1.00137.85           C
ATOM    522  CD2 LEU    60     236.334 195.094 175.294  1.00137.85           C
ATOM    523  C   LEU    60     232.112 196.094 173.976  1.00137.85           C
ATOM    524  O   LEU    60     231.726 196.228 172.817  1.00137.85           O
ATOM    525  N   ILE    61     231.249 195.968 174.992  1.00178.41           N
ATOM    526  CA  ILE    61     229.870 195.940 174.633  1.00178.41           C
ATOM    527  CB  ILE    61     228.957 195.624 175.787  1.00178.41           C
ATOM    528  CG1 ILE    61     227.566 195.239 175.260  1.00178.41           C
ATOM    529  CG2 ILE    61     228.946 196.815 176.760  1.00178.41           C
ATOM    530  CD1 ILE    61     227.556 193.917 174.492  1.00178.41           C
ATOM    531  C   ILE    61     229.456 197.239 174.036  1.00178.41           C
ATOM    532  O   ILE    61     228.702 197.246 173.067  1.00178.41           O
ATOM    533  N   LEU    62     229.928 198.362 174.612  1.00145.04           N
ATOM    534  CA  LEU    62     229.551 199.689 174.199  1.00145.04           C
ATOM    535  CB  LEU    62     230.202 200.735 175.129  1.00145.04           C
ATOM    536  CG  LEU    62     229.620 202.162 175.083  1.00145.04           C
ATOM    537  CD1 LEU    62     230.409 203.094 176.014  1.00145.04           C
ATOM    538  CD2 LEU    62     229.506 202.718 173.661  1.00145.04           C
ATOM    539  C   LEU    62     230.015 199.910 172.781  1.00145.04           C
ATOM    540  O   LEU    62     229.312 200.555 172.009  1.00145.04           O
ATOM    541  N   LEU    63     231.227 199.441 172.397  1.00173.26           N
ATOM    542  CA  LEU    63     231.683 199.683 171.043  1.00173.26           C
ATOM    543  CB  LEU    63     233.189 199.369 170.892  1.00173.26           C
ATOM    544  CG  LEU    63     233.818 199.804 169.557  1.00173.26           C
ATOM    545  CD1 LEU    63     233.304 198.969 168.382  1.00173.26           C
ATOM    546  CD2 LEU    63     233.647 201.315 169.336  1.00173.26           C
ATOM    547  C   LEU    63     230.843 198.954 170.031  1.00173.26           C
ATOM    548  O   LEU    63     230.396 199.549 169.043  1.00173.26           O
ATOM    549  N   PRO    64     230.609 197.680 170.250  1.00188.90           N
ATOM    550  CA  PRO    64     229.663 197.083 169.376  1.00188.90           C
ATOM    551  CD  PRO    64     231.772 196.822 170.125  1.00188.90           C
ATOM    552  CB  PRO    64     229.739 195.579 169.632  1.00188.90           C
ATOM    553  CG  PRO    64     231.179 195.398 170.163  1.00188.90           C
ATOM    554  C   PRO    64     228.283 197.702 169.263  1.00188.90           C
ATOM    555  O   PRO    64     227.766 197.800 168.143  1.00188.90           O
ATOM    556  N   ILE    65     227.682 198.165 170.375  1.00206.71           N
ATOM    557  CA  ILE    65     226.368 198.771 170.327  1.00206.71           C
ATOM    558  CB  ILE    65     225.790 199.016 171.702  1.00206.71           C
ATOM    559  CG1 ILE    65     224.297 199.393 171.648  1.00206.71           C
ATOM    560  CG2 ILE    65     226.652 200.065 172.413  1.00206.71           C
ATOM    561  CD1 ILE    65     224.011 200.788 171.094  1.00206.71           C
ATOM    562  C   ILE    65     226.408 200.056 169.528  1.00206.71           C
ATOM    563  O   ILE    65     225.457 200.372 168.812  1.00206.71           O
ATOM    564  N   SER    66     227.485 200.865 169.669  1.00 78.36           N
ATOM    565  CA  SER    66     227.585 202.114 168.938  1.00 78.36           C
ATOM    566  CB  SER    66     228.842 202.918 169.308  1.00 78.36           C
ATOM    567  OG  SER    66     230.007 202.204 168.924  1.00 78.36           O
ATOM    568  C   SER    66     227.645 201.847 167.469  1.00 78.36           C
ATOM    569  O   SER    66     227.058 202.575 166.663  1.00 78.36           O
ATOM    570  N   ILE    67     228.365 200.780 167.083  1.00109.89           N
ATOM    571  CA  ILE    67     228.512 200.508 165.680  1.00109.89           C
ATOM    572  CB  ILE    67     229.436 199.354 165.422  1.00109.89           C
ATOM    573  CG1 ILE    67     230.674 199.396 166.324  1.00109.89           C
ATOM    574  CG2 ILE    67     229.934 199.533 163.991  1.00109.89           C
ATOM    575  CD1 ILE    67     231.487 198.105 166.237  1.00109.89           C
ATOM    576  C   ILE    67     227.148 200.178 165.125  1.00109.89           C
ATOM    577  O   ILE    67     226.801 200.586 164.015  1.00109.89           O
ATOM    578  N   SER    68     226.343 199.401 165.889  1.00 81.42           N
ATOM    579  CA  SER    68     225.040 198.977 165.422  1.00 81.42           C
ATOM    580  CB  SER    68     224.337 198.023 166.403  1.00 81.42           C
ATOM    581  OG  SER    68     225.068 196.811 166.518  1.00 81.42           O
ATOM    582  C   SER    68     224.126 200.170 165.240  1.00 81.42           C
ATOM    583  O   SER    68     223.306 200.199 164.321  1.00 81.42           O
ATOM    584  N   ILE    69     224.228 201.184 166.123  1.00 82.85           N
ATOM    585  CA  ILE    69     223.390 202.357 166.070  1.00 82.85           C
ATOM    586  CB  ILE    69     223.720 203.316 167.177  1.00 82.85           C
ATOM    587  CG1 ILE    69     223.624 202.631 168.548  1.00 82.85           C
ATOM    588  CG2 ILE    69     222.798 204.539 167.034  1.00 82.85           C
ATOM    589  CD1 ILE    69     224.299 203.428 169.665  1.00 82.85           C
ATOM    590  C   ILE    69     223.680 203.093 164.810  1.00 82.85           C
ATOM    591  O   ILE    69     222.771 203.592 164.150  1.00 82.85           O
ATOM    592  N   GLU    70     224.976 203.207 164.468  1.00 94.42           N
ATOM    593  CA  GLU    70     225.372 203.922 163.292  1.00 94.42           C
ATOM    594  CB  GLU    70     226.897 203.985 163.107  1.00 94.42           C
ATOM    595  CG  GLU    70     227.583 205.026 163.990  1.00 94.42           C
ATOM    596  CD  GLU    70     227.332 206.385 163.352  1.00 94.42           C
ATOM    597  OE1 GLU    70     226.288 206.527 162.660  1.00 94.42           O
ATOM    598  OE2 GLU    70     228.180 207.297 163.541  1.00 94.42           O
ATOM    599  C   GLU    70     224.811 203.240 162.075  1.00 94.42           C
ATOM    600  O   GLU    70     224.370 203.909 161.141  1.00 94.42           O
ATOM    601  N   TYR    71     224.825 201.892 162.041  1.00 89.72           N
ATOM    602  CA  TYR    71     224.335 201.177 160.887  1.00 89.72           C
ATOM    603  CB  TYR    71     224.532 199.654 160.990  1.00 89.72           C
ATOM    604  CG  TYR    71     224.230 199.075 159.648  1.00 89.72           C
ATOM    605  CD1 TYR    71     225.225 198.974 158.703  1.00 89.72           C
ATOM    606  CD2 TYR    71     222.963 198.643 159.327  1.00 89.72           C
ATOM    607  CE1 TYR    71     224.968 198.445 157.460  1.00 89.72           C
ATOM    608  CE2 TYR    71     222.699 198.113 158.085  1.00 89.72           C
ATOM    609  CZ  TYR    71     223.702 198.013 157.149  1.00 89.72           C
ATOM    610  OH  TYR    71     223.433 197.470 155.874  1.00 89.72           O
ATOM    611  C   TYR    71     222.855 201.436 160.749  1.00 89.72           C
ATOM    612  O   TYR    71     222.345 201.619 159.640  1.00 89.72           O
ATOM    613  N   LEU    72     222.127 201.425 161.890  1.00 60.17           N
ATOM    614  CA  LEU    72     220.700 201.604 161.911  1.00 60.17           C
ATOM    615  CB  LEU    72     220.075 201.437 163.306  1.00 60.17           C
ATOM    616  CG  LEU    72     218.550 201.671 163.312  1.00 60.17           C
ATOM    617  CD1 LEU    72     217.818 200.645 162.431  1.00 60.17           C
ATOM    618  CD2 LEU    72     217.993 201.732 164.743  1.00 60.17           C
ATOM    619  C   LEU    72     220.322 202.969 161.436  1.00 60.17           C
ATOM    620  O   LEU    72     219.396 203.108 160.639  1.00 60.17           O
ATOM    621  N   HIS    73     221.024 204.016 161.910  1.00 95.11           N
ATOM    622  CA  HIS    73     220.683 205.354 161.518  1.00 95.11           C
ATOM    623  ND1 HIS    73     222.034 207.469 164.432  1.00 95.11           N
ATOM    624  CG  HIS    73     221.213 206.767 163.577  1.00 95.11           C
ATOM    625  CB  HIS    73     221.570 206.438 162.159  1.00 95.11           C
ATOM    626  NE2 HIS    73     220.169 207.033 165.560  1.00 95.11           N
ATOM    627  CD2 HIS    73     220.079 206.508 164.283  1.00 95.11           C
ATOM    628  CE1 HIS    73     221.361 207.601 165.602  1.00 95.11           C
ATOM    629  C   HIS    73     220.872 205.481 160.046  1.00 95.11           C
ATOM    630  O   HIS    73     220.038 206.058 159.351  1.00 95.11           O
ATOM    631  N   ARG    74     221.986 204.933 159.534  1.00128.77           N
ATOM    632  CA  ARG    74     222.293 205.036 158.140  1.00128.77           C
ATOM    633  CB  ARG    74     223.618 204.340 157.781  1.00128.77           C
ATOM    634  CG  ARG    74     223.970 204.402 156.293  1.00128.77           C
ATOM    635  CD  ARG    74     225.275 203.684 155.943  1.00128.77           C
ATOM    636  NE  ARG    74     225.469 203.798 154.470  1.00128.77           N
ATOM    637  CZ  ARG    74     226.017 204.933 153.946  1.00128.77           C
ATOM    638  NH1 ARG    74     226.340 205.973 154.769  1.00128.77           N
ATOM    639  NH2 ARG    74     226.235 205.029 152.602  1.00128.77           N
ATOM    640  C   ARG    74     221.216 204.360 157.359  1.00128.77           C
ATOM    641  O   ARG    74     220.720 204.915 156.381  1.00128.77           O
ATOM    642  N   PHE    75     220.808 203.143 157.770  1.00229.16           N
ATOM    643  CA  PHE    75     219.798 202.488 156.991  1.00229.16           C
ATOM    644  CB  PHE    75     220.002 200.968 156.876  1.00229.16           C
ATOM    645  CG  PHE    75     221.155 200.716 155.970  1.00229.16           C
ATOM    646  CD1 PHE    75     222.447 200.865 156.417  1.00229.16           C
ATOM    647  CD2 PHE    75     220.938 200.317 154.672  1.00229.16           C
ATOM    648  CE1 PHE    75     223.508 200.627 155.576  1.00229.16           C
ATOM    649  CE2 PHE    75     221.995 200.077 153.827  1.00229.16           C
ATOM    650  CZ  PHE    75     223.283 200.233 154.279  1.00229.16           C
ATOM    651  C   PHE    75     218.471 202.680 157.648  1.00229.16           C
ATOM    652  O   PHE    75     217.814 201.713 158.030  1.00229.16           O
ATOM    653  N   LYS    76     218.058 203.947 157.821  1.00153.68           N
ATOM    654  CA  LYS    76     216.769 204.285 158.348  1.00153.68           C
ATOM    655  CB  LYS    76     216.718 205.731 158.881  1.00153.68           C
ATOM    656  CG  LYS    76     215.379 206.123 159.511  1.00153.68           C
ATOM    657  CD  LYS    76     215.473 207.339 160.439  1.00153.68           C
ATOM    658  CE  LYS    76     215.986 208.613 159.763  1.00153.68           C
ATOM    659  NZ  LYS    76     214.861 209.351 159.146  1.00153.68           N
ATOM    660  C   LYS    76     215.728 204.125 157.282  1.00153.68           C
ATOM    661  O   LYS    76     214.581 203.777 157.557  1.00153.68           O
ATOM    662  N   THR    77     216.122 204.393 156.022  1.00 94.83           N
ATOM    663  CA  THR    77     215.216 204.450 154.910  1.00 94.83           C
ATOM    664  CB  THR    77     215.904 204.836 153.634  1.00 94.83           C
ATOM    665  OG1 THR    77     216.533 206.101 153.780  1.00 94.83           O
ATOM    666  CG2 THR    77     214.856 204.895 152.510  1.00 94.83           C
ATOM    667  C   THR    77     214.528 203.145 154.659  1.00 94.83           C
ATOM    668  O   THR    77     213.310 203.124 154.487  1.00 94.83           O
ATOM    669  N   PHE    78     215.259 202.013 154.641  1.00 97.88           N
ATOM    670  CA  PHE    78     214.564 200.818 154.258  1.00 97.88           C
ATOM    671  CB  PHE    78     215.433 199.723 153.625  1.00 97.88           C
ATOM    672  CG  PHE    78     214.448 198.791 153.007  1.00 97.88           C
ATOM    673  CD1 PHE    78     213.859 199.119 151.808  1.00 97.88           C
ATOM    674  CD2 PHE    78     214.106 197.606 153.614  1.00 97.88           C
ATOM    675  CE1 PHE    78     212.944 198.280 151.220  1.00 97.88           C
ATOM    676  CE2 PHE    78     213.190 196.761 153.031  1.00 97.88           C
ATOM    677  CZ  PHE    78     212.607 197.097 151.833  1.00 97.88           C
ATOM    678  C   PHE    78     213.863 200.228 155.434  1.00 97.88           C
ATOM    679  O   PHE    78     214.354 200.259 156.561  1.00 97.88           O
ATOM    680  N   SER    79     212.654 199.696 155.170  1.00 87.13           N
ATOM    681  CA  SER    79     211.799 199.119 156.163  1.00 87.13           C
ATOM    682  CB  SER    79     210.433 198.722 155.576  1.00 87.13           C
ATOM    683  OG  SER    79     209.783 199.862 155.033  1.00 87.13           O
ATOM    684  C   SER    79     212.399 197.876 156.747  1.00 87.13           C
ATOM    685  O   SER    79     212.653 197.812 157.948  1.00 87.13           O
ATOM    686  N   ALA    80     212.638 196.851 155.903  1.00 52.22           N
ATOM    687  CA  ALA    80     213.099 195.568 156.367  1.00 52.22           C
ATOM    688  CB  ALA    80     213.166 194.522 155.241  1.00 52.22           C
ATOM    689  C   ALA    80     214.467 195.656 156.967  1.00 52.22           C
ATOM    690  O   ALA    80     214.704 195.120 158.050  1.00 52.22           O
ATOM    691  N   GLY    81     215.402 196.347 156.287  1.00 54.84           N
ATOM    692  CA  GLY    81     216.751 196.450 156.773  1.00 54.84           C
ATOM    693  C   GLY    81     216.670 197.183 158.062  1.00 54.84           C
ATOM    694  O   GLY    81     217.485 196.984 158.961  1.00 54.84           O
ATOM    695  N   GLU    82     215.714 198.121 158.152  1.00 82.53           N
ATOM    696  CA  GLU    82     215.526 198.808 159.387  1.00 82.53           C
ATOM    697  CB  GLU    82     214.486 199.941 159.318  1.00 82.53           C
ATOM    698  CG  GLU    82     214.345 200.696 160.643  1.00 82.53           C
ATOM    699  CD  GLU    82     213.374 201.853 160.446  1.00 82.53           C
ATOM    700  OE1 GLU    82     212.368 201.668 159.712  1.00 82.53           O
ATOM    701  OE2 GLU    82     213.631 202.942 161.027  1.00 82.53           O
ATOM    702  C   GLU    82     215.044 197.805 160.387  1.00 82.53           C
ATOM    703  O   GLU    82     215.438 197.846 161.547  1.00 82.53           O
ATOM    704  N   PHE    83     214.164 196.877 159.958  1.00155.47           N
ATOM    705  CA  PHE    83     213.573 195.909 160.840  1.00155.47           C
ATOM    706  CB  PHE    83     212.458 195.104 160.151  1.00155.47           C
ATOM    707  CG  PHE    83     211.810 194.249 161.184  1.00155.47           C
ATOM    708  CD1 PHE    83     210.850 194.776 162.017  1.00155.47           C
ATOM    709  CD2 PHE    83     212.155 192.924 161.317  1.00155.47           C
ATOM    710  CE1 PHE    83     210.246 193.994 162.973  1.00155.47           C
ATOM    711  CE2 PHE    83     211.554 192.138 162.271  1.00155.47           C
ATOM    712  CZ  PHE    83     210.598 192.672 163.101  1.00155.47           C
ATOM    713  C   PHE    83     214.582 194.928 161.379  1.00155.47           C
ATOM    714  O   PHE    83     214.625 194.714 162.589  1.00155.47           O
ATOM    715  N   LEU    84     215.421 194.304 160.517  1.00193.81           N
ATOM    716  CA  LEU    84     216.342 193.292 160.991  1.00193.81           C
ATOM    717  CB  LEU    84     217.140 192.613 159.852  1.00193.81           C
ATOM    718  CG  LEU    84     218.381 193.368 159.320  1.00193.81           C
ATOM    719  CD1 LEU    84     219.602 193.224 160.250  1.00193.81           C
ATOM    720  CD2 LEU    84     218.703 192.956 157.876  1.00193.81           C
ATOM    721  C   LEU    84     217.301 193.956 161.911  1.00193.81           C
ATOM    722  O   LEU    84     217.641 193.459 162.993  1.00193.81           O
ATOM    723  N   SER    85     217.745 195.137 161.456  1.00 72.09           N
ATOM    724  CA  SER    85     218.693 195.904 162.176  1.00 72.09           C
ATOM    725  CB  SER    85     219.116 197.185 161.437  1.00 72.09           C
ATOM    726  OG  SER    85     219.816 196.853 160.246  1.00 72.09           O
ATOM    727  C   SER    85     218.065 196.310 163.453  1.00 72.09           C
ATOM    728  O   SER    85     218.746 196.330 164.466  1.00 72.09           O
ATOM    729  N   SER    86     216.756 196.624 163.430  1.00114.16           N
ATOM    730  CA  SER    86     215.988 197.095 164.550  1.00114.16           C
ATOM    731  CB  SER    86     214.540 197.419 164.153  1.00114.16           C
ATOM    732  OG  SER    86     213.819 197.878 165.284  1.00114.16           O
ATOM    733  C   SER    86     215.940 196.017 165.595  1.00114.16           C
ATOM    734  O   SER    86     216.060 196.311 166.776  1.00114.16           O
ATOM    735  N   LEU    87     215.750 194.741 165.210  1.00189.38           N
ATOM    736  CA  LEU    87     215.673 193.662 166.162  1.00189.38           C
ATOM    737  CB  LEU    87     215.291 192.321 165.501  1.00189.38           C
ATOM    738  CG  LEU    87     215.357 191.090 166.432  1.00189.38           C
ATOM    739  CD1 LEU    87     216.793 190.561 166.599  1.00189.38           C
ATOM    740  CD2 LEU    87     214.699 191.399 167.785  1.00189.38           C
ATOM    741  C   LEU    87     216.978 193.485 166.854  1.00189.38           C
ATOM    742  O   LEU    87     217.037 193.264 168.068  1.00189.38           O
ATOM    743  N   GLU    88     218.070 193.558 166.077  1.00157.39           N
ATOM    744  CA  GLU    88     219.323 193.316 166.707  1.00157.39           C
ATOM    745  CB  GLU    88     220.515 193.222 165.739  1.00157.39           C
ATOM    746  CG  GLU    88     220.855 194.514 165.001  1.00157.39           C
ATOM    747  CD  GLU    88     222.186 194.269 164.306  1.00157.39           C
ATOM    748  OE1 GLU    88     222.246 193.332 163.465  1.00157.39           O
ATOM    749  OE2 GLU    88     223.161 195.004 164.614  1.00157.39           O
ATOM    750  C   GLU    88     219.615 194.384 167.697  1.00157.39           C
ATOM    751  O   GLU    88     220.140 194.117 168.779  1.00157.39           O
ATOM    752  N   ILE    89     219.277 195.632 167.337  1.00137.09           N
ATOM    753  CA  ILE    89     219.559 196.743 168.188  1.00137.09           C
ATOM    754  CB  ILE    89     219.249 198.090 167.584  1.00137.09           C
ATOM    755  CG1 ILE    89     219.997 199.197 168.344  1.00137.09           C
ATOM    756  CG2 ILE    89     217.730 198.310 167.593  1.00137.09           C
ATOM    757  CD1 ILE    89     219.966 200.546 167.627  1.00137.09           C
ATOM    758  C   ILE    89     218.780 196.595 169.447  1.00137.09           C
ATOM    759  O   ILE    89     219.317 196.935 170.488  1.00137.09           O
ATOM    760  N   GLY    90     217.502 196.139 169.397  1.00 87.71           N
ATOM    761  CA  GLY    90     216.678 195.984 170.584  1.00 87.71           C
ATOM    762  C   GLY    90     217.286 194.965 171.506  1.00 87.71           C
ATOM    763  O   GLY    90     217.265 195.129 172.728  1.00 87.71           O
ATOM    764  N   VAL    91     217.808 193.848 170.959  1.00234.38           N
ATOM    765  CA  VAL    91     218.343 192.865 171.869  1.00234.38           C
ATOM    766  CB  VAL    91     218.746 191.578 171.198  1.00234.38           C
ATOM    767  CG1 VAL    91     219.938 191.826 170.263  1.00234.38           C
ATOM    768  CG2 VAL    91     219.030 190.537 172.294  1.00234.38           C
ATOM    769  C   VAL    91     219.523 193.401 172.620  1.00234.38           C
ATOM    770  O   VAL    91     219.696 193.218 173.835  1.00234.38           O
ATOM    771  N   ASN    92     220.379 194.104 171.876  1.00140.75           N
ATOM    772  CA  ASN    92     221.569 194.611 172.483  1.00140.75           C
ATOM    773  CB  ASN    92     222.500 195.332 171.491  1.00140.75           C
ATOM    774  CG  ASN    92     223.194 194.297 170.619  1.00140.75           C
ATOM    775  OD1 ASN    92     223.723 193.304 171.115  1.00140.75           O
ATOM    776  ND2 ASN    92     223.200 194.539 169.281  1.00140.75           N
ATOM    777  C   ASN    92     221.226 195.627 173.542  1.00140.75           C
ATOM    778  O   ASN    92     221.953 195.747 174.527  1.00140.75           O
ATOM    779  N   MET    93     220.151 196.423 173.328  1.00233.74           N
ATOM    780  CA  MET    93     219.707 197.467 174.229  1.00233.74           C
ATOM    781  CB  MET    93     218.503 198.229 173.643  1.00233.74           C
ATOM    782  CG  MET    93     218.185 199.562 174.323  1.00233.74           C
ATOM    783  SD  MET    93     217.500 199.435 175.997  1.00233.74           S
ATOM    784  CE  MET    93     215.875 198.827 175.465  1.00233.74           C
ATOM    785  C   MET    93     219.284 196.820 175.508  1.00233.74           C
ATOM    786  O   MET    93     219.477 197.427 176.548  1.00233.74           O
ATOM    787  N   TYR    94     218.664 195.615 175.467  1.00234.01           N
ATOM    788  CA  TYR    94     218.199 194.872 176.620  1.00234.01           C
ATOM    789  CB  TYR    94     217.552 193.580 176.076  1.00234.01           C
ATOM    790  CG  TYR    94     216.834 192.733 177.068  1.00234.01           C
ATOM    791  CD1 TYR    94     215.608 193.116 177.562  1.00234.01           C
ATOM    792  CD2 TYR    94     217.360 191.523 177.457  1.00234.01           C
ATOM    793  CE1 TYR    94     214.933 192.317 178.455  1.00234.01           C
ATOM    794  CE2 TYR    94     216.690 190.720 178.349  1.00234.01           C
ATOM    795  CZ  TYR    94     215.474 191.117 178.851  1.00234.01           C
ATOM    796  OH  TYR    94     214.785 190.294 179.767  1.00234.01           O
ATOM    797  C   TYR    94     219.386 194.533 177.460  1.00234.01           C
ATOM    798  O   TYR    94     219.381 194.752 178.666  1.00234.01           O
ATOM    799  N   GLY    95     220.465 194.027 176.846  1.00159.91           N
ATOM    800  CA  GLY    95     221.615 193.679 177.620  1.00159.91           C
ATOM    801  C   GLY    95     222.245 194.886 178.291  1.00159.91           C
ATOM    802  O   GLY    95     222.717 194.826 179.429  1.00159.91           O
ATOM    803  N   SER    96     222.333 196.021 177.582  1.00143.51           N
ATOM    804  CA  SER    96     222.974 197.182 178.139  1.00143.51           C
ATOM    805  CB  SER    96     223.114 198.321 177.116  1.00143.51           C
ATOM    806  OG  SER    96     221.831 198.785 176.725  1.00143.51           O
ATOM    807  C   SER    96     222.182 197.720 179.293  1.00143.51           C
ATOM    808  O   SER    96     222.754 198.199 180.275  1.00143.51           O
ATOM    809  N   SER    97     220.837 197.680 179.173  1.00154.52           N
ATOM    810  CA  SER    97     219.953 198.184 180.181  1.00154.52           C
ATOM    811  CB  SER    97     218.470 198.149 179.776  1.00154.52           C
ATOM    812  OG  SER    97     218.212 199.138 178.793  1.00154.52           O
ATOM    813  C   SER    97     220.101 197.347 181.394  1.00154.52           C
ATOM    814  O   SER    97     220.059 197.910 182.470  1.00154.52           O
ATOM    815  N   PHE    98     220.280 196.013 181.273  1.00145.56           N
ATOM    816  CA  PHE    98     220.477 195.133 182.399  1.00145.56           C
ATOM    817  CB  PHE    98     220.656 193.652 182.028  1.00145.56           C
ATOM    818  CG  PHE    98     219.337 192.982 181.905  1.00145.56           C
ATOM    819  CD1 PHE    98     218.614 193.040 180.741  1.00145.56           C
ATOM    820  CD2 PHE    98     218.839 192.277 182.978  1.00145.56           C
ATOM    821  CE1 PHE    98     217.403 192.401 180.663  1.00145.56           C
ATOM    822  CE2 PHE    98     217.627 191.636 182.902  1.00145.56           C
ATOM    823  CZ  PHE    98     216.908 191.698 181.736  1.00145.56           C
ATOM    824  C   PHE    98     221.743 195.518 183.099  1.00145.56           C
ATOM    825  O   PHE    98     221.799 195.493 184.320  1.00145.56           O
ATOM    826  N   LYS    99     222.830 195.831 182.373  1.00215.19           N
ATOM    827  CA  LYS    99     224.035 196.164 183.093  1.00215.19           C
ATOM    828  CB  LYS    99     225.245 196.347 182.164  1.00215.19           C
ATOM    829  CG  LYS    99     226.575 196.458 182.913  1.00215.19           C
ATOM    830  CD  LYS    99     227.798 196.188 182.034  1.00215.19           C
ATOM    831  CE  LYS    99     228.071 194.698 181.822  1.00215.19           C
ATOM    832  NZ  LYS    99     229.260 194.515 180.961  1.00215.19           N
ATOM    833  C   LYS    99     223.865 197.421 183.912  1.00215.19           C
ATOM    834  O   LYS    99     224.312 197.523 185.065  1.00215.19           O
ATOM    835  N   CYS   100     223.217 198.436 183.314  1.00149.34           N
ATOM    836  CA  CYS   100     223.073 199.676 184.022  1.00149.34           C
ATOM    837  CB  CYS   100     222.538 200.838 183.160  1.00149.34           C
ATOM    838  SG  CYS   100     220.796 200.665 182.681  1.00149.34           S
ATOM    839  C   CYS   100     222.188 199.530 185.231  1.00149.34           C
ATOM    840  O   CYS   100     222.417 200.143 186.278  1.00149.34           O
ATOM    841  N   ALA   101     221.123 198.726 185.093  1.00136.10           N
ATOM    842  CA  ALA   101     220.175 198.489 186.140  1.00136.10           C
ATOM    843  CB  ALA   101     219.013 197.581 185.699  1.00136.10           C
ATOM    844  C   ALA   101     220.880 197.817 187.266  1.00136.10           C
ATOM    845  O   ALA   101     220.481 198.060 188.386  1.00136.10           O
ATOM    846  N   PHE   102     221.865 196.915 187.028  1.00164.08           N
ATOM    847  CA  PHE   102     222.607 196.232 188.073  1.00164.08           C
ATOM    848  CB  PHE   102     223.555 195.125 187.592  1.00164.08           C
ATOM    849  CG  PHE   102     224.155 194.604 188.852  1.00164.08           C
ATOM    850  CD1 PHE   102     223.362 193.947 189.766  1.00164.08           C
ATOM    851  CD2 PHE   102     225.494 194.759 189.121  1.00164.08           C
ATOM    852  CE1 PHE   102     223.893 193.462 190.938  1.00164.08           C
ATOM    853  CE2 PHE   102     226.031 194.273 190.291  1.00164.08           C
ATOM    854  CZ  PHE   102     225.231 193.625 191.201  1.00164.08           C
ATOM    855  C   PHE   102     223.398 197.235 188.833  1.00164.08           C
ATOM    856  O   PHE   102     223.576 197.111 190.038  1.00164.08           O
ATOM    857  N   THR   103     223.974 198.236 188.162  1.00187.01           N
ATOM    858  CA  THR   103     224.695 199.177 188.964  1.00187.01           C
ATOM    859  CB  THR   103     225.401 200.208 188.133  1.00187.01           C
ATOM    860  OG1 THR   103     226.315 199.579 187.247  1.00187.01           O
ATOM    861  CG2 THR   103     226.144 201.176 189.070  1.00187.01           C
ATOM    862  C   THR   103     223.767 199.918 189.905  1.00187.01           C
ATOM    863  O   THR   103     224.052 200.121 191.094  1.00187.01           O
ATOM    864  N   LEU   104     222.606 200.343 189.376  1.00181.28           N
ATOM    865  CA  LEU   104     221.708 201.146 190.160  1.00181.28           C
ATOM    866  CB  LEU   104     220.513 201.639 189.313  1.00181.28           C
ATOM    867  CG  LEU   104     219.712 202.842 189.870  1.00181.28           C
ATOM    868  CD1 LEU   104     218.487 203.134 188.989  1.00181.28           C
ATOM    869  CD2 LEU   104     219.351 202.711 191.354  1.00181.28           C
ATOM    870  C   LEU   104     221.186 200.334 191.328  1.00181.28           C
ATOM    871  O   LEU   104     221.029 200.848 192.436  1.00181.28           O
ATOM    872  N   ILE   105     220.900 199.034 191.105  1.00315.47           N
ATOM    873  CA  ILE   105     220.384 198.117 192.101  1.00315.47           C
ATOM    874  CB  ILE   105     219.946 196.812 191.481  1.00315.47           C
ATOM    875  CG1 ILE   105     219.232 195.916 192.495  1.00315.47           C
ATOM    876  CG2 ILE   105     221.160 196.131 190.843  1.00315.47           C
ATOM    877  CD1 ILE   105     218.621 194.662 191.869  1.00315.47           C
ATOM    878  C   ILE   105     221.478 197.835 193.087  1.00315.47           C
ATOM    879  O   ILE   105     221.206 197.402 194.188  1.00315.47           O
ATOM    880  N   GLY   106     222.768 197.943 192.757  1.00147.32           N
ATOM    881  CA  GLY   106     223.713 197.751 193.841  1.00147.32           C
ATOM    882  C   GLY   106     223.543 198.853 194.792  1.00147.32           C
ATOM    883  O   GLY   106     223.636 198.668 196.007  1.00147.32           O
ATOM    884  N   PHE   107     223.328 200.058 194.240  1.00202.71           N
ATOM    885  CA  PHE   107     223.234 201.118 195.175  1.00202.71           C
ATOM    886  CB  PHE   107     223.066 202.491 194.499  1.00202.71           C
ATOM    887  CG  PHE   107     222.983 203.528 195.566  1.00202.71           C
ATOM    888  CD1 PHE   107     224.084 203.824 196.338  1.00202.71           C
ATOM    889  CD2 PHE   107     221.817 204.225 195.780  1.00202.71           C
ATOM    890  CE1 PHE   107     224.016 204.784 197.319  1.00202.71           C
ATOM    891  CE2 PHE   107     221.744 205.187 196.760  1.00202.71           C
ATOM    892  CZ  PHE   107     222.843 205.467 197.534  1.00202.71           C
ATOM    893  C   PHE   107     222.032 200.861 196.104  1.00202.71           C
ATOM    894  O   PHE   107     222.194 200.918 197.326  1.00202.71           O
ATOM    895  N   LYS   108     220.804 200.588 195.563  1.00238.73           N
ATOM    896  CA  LYS   108     219.595 200.305 196.335  1.00238.73           C
ATOM    897  CB  LYS   108     218.325 200.463 195.481  1.00238.73           C
ATOM    898  CG  LYS   108     217.056 200.625 196.318  1.00238.73           C
ATOM    899  CD  LYS   108     215.865 201.167 195.526  1.00238.73           C
ATOM    900  CE  LYS   108     214.697 201.594 196.414  1.00238.73           C
ATOM    901  NZ  LYS   108     215.096 202.760 197.235  1.00238.73           N
ATOM    902  C   LYS   108     219.503 198.942 197.040  1.00238.73           C
ATOM    903  O   LYS   108     219.102 198.831 198.213  1.00238.73           O
ATOM    904  N   LYS   109     219.833 197.878 196.262  1.00288.16           N
ATOM    905  CA  LYS   109     219.837 196.447 196.513  1.00288.16           C
ATOM    906  CB  LYS   109     219.792 195.453 195.336  1.00288.16           C
ATOM    907  CG  LYS   109     219.671 193.985 195.731  1.00288.16           C
ATOM    908  CD  LYS   109     219.468 193.076 194.521  1.00288.16           C
ATOM    909  CE  LYS   109     220.593 193.186 193.491  1.00288.16           C
ATOM    910  NZ  LYS   109     221.885 192.820 194.111  1.00288.16           N
ATOM    911  C   LYS   109     220.935 196.025 197.434  1.00288.16           C
ATOM    912  O   LYS   109     220.856 194.944 198.010  1.00288.16           O
ATOM    913  N   ARG   110     222.033 196.791 197.553  1.00102.73           N
ATOM    914  CA  ARG   110     223.001 196.387 198.528  1.00102.73           C
ATOM    915  CB  ARG   110     224.255 197.278 198.590  1.00102.73           C
ATOM    916  CG  ARG   110     225.227 196.977 197.447  1.00102.73           C
ATOM    917  CD  ARG   110     226.506 197.813 197.448  1.00102.73           C
ATOM    918  NE  ARG   110     227.300 197.365 196.270  1.00102.73           N
ATOM    919  CZ  ARG   110     227.977 196.182 196.328  1.00102.73           C
ATOM    920  NH1 ARG   110     227.933 195.430 197.467  1.00102.73           N
ATOM    921  NH2 ARG   110     228.685 195.746 195.246  1.00102.73           N
ATOM    922  C   ARG   110     222.257 196.477 199.810  1.00102.73           C
ATOM    923  O   ARG   110     222.485 195.701 200.737  1.00102.73           O
ATOM    924  N   GLN   111     221.324 197.448 199.877  1.00102.04           N
ATOM    925  CA  GLN   111     220.507 197.563 201.040  1.00102.04           C
ATOM    926  CB  GLN   111     219.464 198.690 200.940  1.00102.04           C
ATOM    927  CG  GLN   111     220.059 200.098 200.881  1.00102.04           C
ATOM    928  CD  GLN   111     220.609 200.435 202.259  1.00102.04           C
ATOM    929  OE1 GLN   111     220.591 199.607 203.168  1.00102.04           O
ATOM    930  NE2 GLN   111     221.114 201.688 202.421  1.00102.04           N
ATOM    931  C   GLN   111     219.744 196.281 201.144  1.00102.04           C
ATOM    932  O   GLN   111     219.655 195.692 202.217  1.00102.04           O
ATOM    933  N   GLU   112     219.213 195.796 200.006  1.00178.71           N
ATOM    934  CA  GLU   112     218.416 194.600 199.957  1.00178.71           C
ATOM    935  CB  GLU   112     217.934 194.319 198.525  1.00178.71           C
ATOM    936  CG  GLU   112     217.188 192.999 198.410  1.00178.71           C
ATOM    937  CD  GLU   112     216.037 193.075 199.393  1.00178.71           C
ATOM    938  OE1 GLU   112     215.619 194.211 199.741  1.00178.71           O
ATOM    939  OE2 GLU   112     215.564 191.987 199.811  1.00178.71           O
ATOM    940  C   GLU   112     219.197 193.396 200.413  1.00178.71           C
ATOM    941  O   GLU   112     218.714 192.610 201.224  1.00178.71           O
ATOM    942  N   ALA   113     220.432 193.213 199.921  1.00 76.63           N
ATOM    943  CA  ALA   113     221.204 192.047 200.258  1.00 76.63           C
ATOM    944  CB  ALA   113     222.557 192.001 199.530  1.00 76.63           C
ATOM    945  C   ALA   113     221.501 192.042 201.725  1.00 76.63           C
ATOM    946  O   ALA   113     221.481 190.993 202.370  1.00 76.63           O
ATOM    947  N   LYS   114     221.830 193.230 202.262  1.00141.93           N
ATOM    948  CA  LYS   114     222.203 193.462 203.629  1.00141.93           C
ATOM    949  CB  LYS   114     222.785 194.860 203.876  1.00141.93           C
ATOM    950  CG  LYS   114     223.169 195.070 205.342  1.00141.93           C
ATOM    951  CD  LYS   114     223.972 196.342 205.601  1.00141.93           C
ATOM    952  CE  LYS   114     225.335 196.351 204.910  1.00141.93           C
ATOM    953  NZ  LYS   114     226.042 197.613 205.217  1.00141.93           N
ATOM    954  C   LYS   114     221.058 193.334 204.577  1.00141.93           C
ATOM    955  O   LYS   114     221.263 193.034 205.750  1.00141.93           O
ATOM    956  N   VAL   115     219.821 193.571 204.115  1.00136.18           N
ATOM    957  CA  VAL   115     218.734 193.692 205.044  1.00136.18           C
ATOM    958  CB  VAL   115     217.395 193.908 204.396  1.00136.18           C
ATOM    959  CG1 VAL   115     217.386 195.275 203.692  1.00136.18           C
ATOM    960  CG2 VAL   115     217.093 192.713 203.475  1.00136.18           C
ATOM    961  C   VAL   115     218.580 192.501 205.957  1.00136.18           C
ATOM    962  O   VAL   115     218.319 192.685 207.143  1.00136.18           O
ATOM    963  N   LEU   116     218.701 191.259 205.452  1.00171.76           N
ATOM    964  CA  LEU   116     218.418 190.088 206.249  1.00171.76           C
ATOM    965  CB  LEU   116     217.937 188.845 205.485  1.00171.76           C
ATOM    966  CG  LEU   116     217.258 187.840 206.449  1.00171.76           C
ATOM    967  CD1 LEU   116     216.053 188.488 207.149  1.00171.76           C
ATOM    968  CD2 LEU   116     216.876 186.522 205.780  1.00171.76           C
ATOM    969  C   LEU   116     219.472 189.696 207.243  1.00171.76           C
ATOM    970  O   LEU   116     219.227 188.810 208.060  1.00171.76           O
ATOM    971  N   LEU   117     220.680 190.285 207.188  1.00 90.49           N
ATOM    972  CA  LEU   117     221.765 189.830 208.015  1.00 90.49           C
ATOM    973  CB  LEU   117     222.964 190.789 208.006  1.00 90.49           C
ATOM    974  CG  LEU   117     223.750 190.829 206.690  1.00 90.49           C
ATOM    975  CD1 LEU   117     224.915 191.826 206.785  1.00 90.49           C
ATOM    976  CD2 LEU   117     224.225 189.422 206.291  1.00 90.49           C
ATOM    977  C   LEU   117     221.348 189.762 209.454  1.00 90.49           C
ATOM    978  O   LEU   117     221.616 188.757 210.108  1.00 90.49           O
ATOM    979  N   ASP   118     220.671 190.797 209.986  1.00 57.53           N
ATOM    980  CA  ASP   118     220.246 190.713 211.354  1.00 57.53           C
ATOM    981  CB  ASP   118     220.188 192.070 212.075  1.00 57.53           C
ATOM    982  CG  ASP   118     219.799 191.811 213.525  1.00 57.53           C
ATOM    983  OD1 ASP   118     220.267 190.788 214.089  1.00 57.53           O
ATOM    984  OD2 ASP   118     219.011 192.624 214.081  1.00 57.53           O
ATOM    985  C   ASP   118     218.852 190.175 211.349  1.00 57.53           C
ATOM    986  O   ASP   118     217.897 190.899 211.077  1.00 57.53           O
ATOM    987  N   GLN   119     218.702 188.875 211.662  1.00130.84           N
ATOM    988  CA  GLN   119     217.420 188.240 211.650  1.00130.84           C
ATOM    989  CB  GLN   119     217.463 186.888 210.925  1.00130.84           C
ATOM    990  CG  GLN   119     218.458 185.919 211.571  1.00130.84           C
ATOM    991  CD  GLN   119     217.765 185.026 212.591  1.00130.84           C
ATOM    992  OE1 GLN   119     216.541 184.938 212.634  1.00130.84           O
ATOM    993  NE2 GLN   119     218.576 184.315 213.419  1.00130.84           N
ATOM    994  C   GLN   119     217.045 187.951 213.064  1.00130.84           C
ATOM    995  O   GLN   119     217.879 187.502 213.846  1.00130.84           O
ATOM    996  N   LEU   120     215.782 188.238 213.443  1.00127.28           N
ATOM    997  CA  LEU   120     215.371 187.873 214.765  1.00127.28           C
ATOM    998  CB  LEU   120     214.182 188.661 215.345  1.00127.28           C
ATOM    999  CG  LEU   120     214.596 189.972 216.037  1.00127.28           C
ATOM   1000  CD1 LEU   120     215.256 189.690 217.400  1.00127.28           C
ATOM   1001  CD2 LEU   120     215.491 190.826 215.126  1.00127.28           C
ATOM   1002  C   LEU   120     215.044 186.420 214.785  1.00127.28           C
ATOM   1003  O   LEU   120     214.516 185.859 213.828  1.00127.28           O
ATOM   1004  N   ASP   121     215.388 185.763 215.905  1.00110.63           N
ATOM   1005  CA  ASP   121     215.124 184.366 216.016  1.00110.63           C
ATOM   1006  CB  ASP   121     216.378 183.482 215.935  1.00110.63           C
ATOM   1007  CG  ASP   121     217.204 183.752 217.186  1.00110.63           C
ATOM   1008  OD1 ASP   121     217.650 184.916 217.372  1.00110.63           O
ATOM   1009  OD2 ASP   121     217.395 182.790 217.975  1.00110.63           O
ATOM   1010  C   ASP   121     214.564 184.145 217.373  1.00110.63           C
ATOM   1011  O   ASP   121     214.799 184.929 218.292  1.00110.63           O
ATOM   1012  N   LYS   122     213.767 183.075 217.528  1.00142.49           N
ATOM   1013  CA  LYS   122     213.294 182.780 218.840  1.00142.49           C
ATOM   1014  CB  LYS   122     211.764 182.862 218.981  1.00142.49           C
ATOM   1015  CG  LYS   122     211.301 183.071 220.425  1.00142.49           C
ATOM   1016  CD  LYS   122     209.855 183.560 220.529  1.00142.49           C
ATOM   1017  CE  LYS   122     208.855 182.447 220.836  1.00142.49           C
ATOM   1018  NZ  LYS   122     209.063 181.322 219.900  1.00142.49           N
ATOM   1019  C   LYS   122     213.747 181.385 219.112  1.00142.49           C
ATOM   1020  O   LYS   122     213.869 180.571 218.198  1.00142.49           O
ATOM   1021  N   ARG   123     214.027 181.071 220.387  1.00219.34           N
ATOM   1022  CA  ARG   123     214.508 179.761 220.703  1.00219.34           C
ATOM   1023  CB  ARG   123     215.127 179.671 222.107  1.00219.34           C
ATOM   1024  CG  ARG   123     216.441 180.444 222.252  1.00219.34           C
ATOM   1025  CD  ARG   123     216.981 180.449 223.684  1.00219.34           C
ATOM   1026  NE  ARG   123     218.376 180.970 223.649  1.00219.34           N
ATOM   1027  CZ  ARG   123     219.329 180.363 224.416  1.00219.34           C
ATOM   1028  NH1 ARG   123     218.981 179.321 225.226  1.00219.34           N
ATOM   1029  NH2 ARG   123     220.624 180.791 224.371  1.00219.34           N
ATOM   1030  C   ARG   123     213.314 178.868 220.669  1.00219.34           C
ATOM   1031  O   ARG   123     212.193 179.341 220.830  1.00219.34           O
ATOM   1032  N   CYS   124     213.530 177.565 220.387  1.00214.43           N
ATOM   1033  CA  CYS   124     212.472 176.591 220.356  1.00214.43           C
ATOM   1034  CB  CYS   124     211.392 176.799 221.438  1.00214.43           C
ATOM   1035  SG  CYS   124     210.060 175.561 221.362  1.00214.43           S
ATOM   1036  C   CYS   124     211.816 176.613 219.008  1.00214.43           C
ATOM   1037  O   CYS   124     211.759 175.596 218.319  1.00214.43           O
ATOM   1038  N   LEU   125     211.296 177.793 218.621  1.00181.97           N
ATOM   1039  CA  LEU   125     210.571 178.069 217.409  1.00181.97           C
ATOM   1040  CB  LEU   125     209.919 179.461 217.403  1.00181.97           C
ATOM   1041  CG  LEU   125     209.147 179.766 216.104  1.00181.97           C
ATOM   1042  CD1 LEU   125     207.950 178.819 215.920  1.00181.97           C
ATOM   1043  CD2 LEU   125     208.757 181.250 216.020  1.00181.97           C
ATOM   1044  C   LEU   125     211.434 178.001 216.188  1.00181.97           C
ATOM   1045  O   LEU   125     210.919 177.800 215.091  1.00181.97           O
ATOM   1046  N   SER   126     212.754 178.220 216.330  1.00 52.37           N
ATOM   1047  CA  SER   126     213.663 178.301 215.215  1.00 52.37           C
ATOM   1048  CB  SER   126     215.099 178.646 215.646  1.00 52.37           C
ATOM   1049  OG  SER   126     215.635 177.594 216.434  1.00 52.37           O
ATOM   1050  C   SER   126     213.731 176.997 214.481  1.00 52.37           C
ATOM   1051  O   SER   126     214.421 176.889 213.467  1.00 52.37           O
ATOM   1052  N   ASP   127     213.009 175.971 214.960  1.00 44.03           N
ATOM   1053  CA  ASP   127     213.072 174.671 214.356  1.00 44.03           C
ATOM   1054  CB  ASP   127     212.075 173.701 215.009  1.00 44.03           C
ATOM   1055  CG  ASP   127     212.485 173.552 216.467  1.00 44.03           C
ATOM   1056  OD1 ASP   127     213.612 173.998 216.809  1.00 44.03           O
ATOM   1057  OD2 ASP   127     211.674 173.003 217.259  1.00 44.03           O
ATOM   1058  C   ASP   127     212.695 174.802 212.913  1.00 44.03           C
ATOM   1059  O   ASP   127     213.316 174.187 212.047  1.00 44.03           O
ATOM   1060  N   LYS   128     211.654 175.604 212.624  1.00 75.73           N
ATOM   1061  CA  LYS   128     211.186 175.842 211.288  1.00 75.73           C
ATOM   1062  CB  LYS   128     209.890 176.670 211.251  1.00 75.73           C
ATOM   1063  CG  LYS   128     208.692 175.979 211.908  1.00 75.73           C
ATOM   1064  CD  LYS   128     207.539 176.937 212.216  1.00 75.73           C
ATOM   1065  CE  LYS   128     206.377 176.287 212.969  1.00 75.73           C
ATOM   1066  NZ  LYS   128     205.392 177.318 213.369  1.00 75.73           N
ATOM   1067  C   LYS   128     212.224 176.610 210.530  1.00 75.73           C
ATOM   1068  O   LYS   128     212.399 176.408 209.331  1.00 75.73           O
ATOM   1069  N   GLU   129     212.953 177.505 211.222  1.00100.87           N
ATOM   1070  CA  GLU   129     213.899 178.395 210.606  1.00100.87           C
ATOM   1071  CB  GLU   129     214.659 179.215 211.660  1.00100.87           C
ATOM   1072  CG  GLU   129     215.964 179.811 211.136  1.00100.87           C
ATOM   1073  CD  GLU   129     216.554 180.706 212.211  1.00100.87           C
ATOM   1074  OE1 GLU   129     215.800 181.568 212.736  1.00100.87           O
ATOM   1075  OE2 GLU   129     217.764 180.542 212.522  1.00100.87           O
ATOM   1076  C   GLU   129     214.934 177.637 209.829  1.00100.87           C
ATOM   1077  O   GLU   129     215.225 177.963 208.679  1.00100.87           O
ATOM   1078  N   ARG   130     215.514 176.588 210.425  1.00105.32           N
ATOM   1079  CA  ARG   130     216.556 175.857 209.769  1.00105.32           C
ATOM   1080  CB  ARG   130     217.086 174.717 210.646  1.00105.32           C
ATOM   1081  CG  ARG   130     217.619 175.182 212.002  1.00105.32           C
ATOM   1082  CD  ARG   130     218.184 174.029 212.825  1.00105.32           C
ATOM   1083  NE  ARG   130     219.196 173.366 211.958  1.00105.32           N
ATOM   1084  CZ  ARG   130     219.833 172.236 212.378  1.00105.32           C
ATOM   1085  NH1 ARG   130     219.548 171.708 213.604  1.00105.32           N
ATOM   1086  NH2 ARG   130     220.757 171.639 211.572  1.00105.32           N
ATOM   1087  C   ARG   130     215.996 175.225 208.542  1.00105.32           C
ATOM   1088  O   ARG   130     216.654 175.162 207.505  1.00105.32           O
ATOM   1089  N   SER   131     214.750 174.734 208.632  1.00 69.28           N
ATOM   1090  CA  SER   131     214.164 174.052 207.521  1.00 69.28           C
ATOM   1091  CB  SER   131     212.712 173.621 207.775  1.00 69.28           C
ATOM   1092  OG  SER   131     212.191 172.975 206.622  1.00 69.28           O
ATOM   1093  C   SER   131     214.143 174.963 206.339  1.00 69.28           C
ATOM   1094  O   SER   131     214.527 174.562 205.244  1.00 69.28           O
ATOM   1095  N   THR   132     213.681 176.211 206.528  1.00104.79           N
ATOM   1096  CA  THR   132     213.577 177.136 205.439  1.00104.79           C
ATOM   1097  CB  THR   132     212.843 178.397 205.789  1.00104.79           C
ATOM   1098  OG1 THR   132     212.617 179.164 204.614  1.00104.79           O
ATOM   1099  CG2 THR   132     213.676 179.207 206.795  1.00104.79           C
ATOM   1100  C   THR   132     214.929 177.535 204.950  1.00104.79           C
ATOM   1101  O   THR   132     215.127 177.683 203.747  1.00104.79           O
ATOM   1102  N   VAL   133     215.904 177.725 205.858  1.00111.44           N
ATOM   1103  CA  VAL   133     217.160 178.233 205.393  1.00111.44           C
ATOM   1104  CB  VAL   133     218.154 178.490 206.499  1.00111.44           C
ATOM   1105  CG1 VAL   133     218.495 177.175 207.219  1.00111.44           C
ATOM   1106  CG2 VAL   133     219.381 179.190 205.889  1.00111.44           C
ATOM   1107  C   VAL   133     217.781 177.310 204.379  1.00111.44           C
ATOM   1108  O   VAL   133     218.112 177.729 203.271  1.00111.44           O
ATOM   1109  N   HIS   134     217.913 176.016 204.713  1.00 52.43           N
ATOM   1110  CA  HIS   134     218.559 175.055 203.863  1.00 52.43           C
ATOM   1111  ND1 HIS   134     219.244 172.153 202.594  1.00 52.43           N
ATOM   1112  CG  HIS   134     219.563 172.710 203.812  1.00 52.43           C
ATOM   1113  CB  HIS   134     218.691 173.684 204.550  1.00 52.43           C
ATOM   1114  NE2 HIS   134     221.211 171.302 203.187  1.00 52.43           N
ATOM   1115  CD2 HIS   134     220.767 172.181 204.160  1.00 52.43           C
ATOM   1116  CE1 HIS   134     220.264 171.319 202.268  1.00 52.43           C
ATOM   1117  C   HIS   134     217.762 174.850 202.615  1.00 52.43           C
ATOM   1118  O   HIS   134     218.317 174.710 201.527  1.00 52.43           O
ATOM   1119  N   ARG   135     216.425 174.831 202.742  1.00136.47           N
ATOM   1120  CA  ARG   135     215.584 174.535 201.619  1.00136.47           C
ATOM   1121  CB  ARG   135     214.090 174.538 201.987  1.00136.47           C
ATOM   1122  CG  ARG   135     213.661 173.292 202.766  1.00136.47           C
ATOM   1123  CD  ARG   135     212.859 172.297 201.922  1.00136.47           C
ATOM   1124  NE  ARG   135     212.801 171.006 202.665  1.00136.47           N
ATOM   1125  CZ  ARG   135     211.852 170.791 203.623  1.00136.47           C
ATOM   1126  NH1 ARG   135     210.957 171.772 203.941  1.00136.47           N
ATOM   1127  NH2 ARG   135     211.802 169.588 204.265  1.00136.47           N
ATOM   1128  C   ARG   135     215.801 175.541 200.535  1.00136.47           C
ATOM   1129  O   ARG   135     215.911 175.187 199.362  1.00136.47           O
ATOM   1130  N   TYR   136     215.884 176.827 200.906  1.00118.20           N
ATOM   1131  CA  TYR   136     216.047 177.883 199.953  1.00118.20           C
ATOM   1132  CB  TYR   136     216.045 179.265 200.614  1.00118.20           C
ATOM   1133  CG  TYR   136     216.900 180.161 199.783  1.00118.20           C
ATOM   1134  CD1 TYR   136     216.464 180.761 198.625  1.00118.20           C
ATOM   1135  CD2 TYR   136     218.181 180.408 200.220  1.00118.20           C
ATOM   1136  CE1 TYR   136     217.311 181.587 197.916  1.00118.20           C
ATOM   1137  CE2 TYR   136     219.028 181.228 199.520  1.00118.20           C
ATOM   1138  CZ  TYR   136     218.592 181.819 198.363  1.00118.20           C
ATOM   1139  OH  TYR   136     219.470 182.661 197.650  1.00118.20           O
ATOM   1140  C   TYR   136     217.330 177.771 199.200  1.00118.20           C
ATOM   1141  O   TYR   136     217.344 177.910 197.977  1.00118.20           O
ATOM   1142  N   VAL   137     218.438 177.484 199.903  1.00101.80           N
ATOM   1143  CA  VAL   137     219.719 177.527 199.267  1.00101.80           C
ATOM   1144  CB  VAL   137     220.859 177.166 200.178  1.00101.80           C
ATOM   1145  CG1 VAL   137     220.899 178.179 201.334  1.00101.80           C
ATOM   1146  CG2 VAL   137     220.710 175.702 200.621  1.00101.80           C
ATOM   1147  C   VAL   137     219.738 176.576 198.120  1.00101.80           C
ATOM   1148  O   VAL   137     220.284 176.894 197.066  1.00101.80           O
ATOM   1149  N   ALA   138     219.151 175.379 198.287  1.00 37.59           N
ATOM   1150  CA  ALA   138     219.204 174.429 197.216  1.00 37.59           C
ATOM   1151  CB  ALA   138     218.565 173.082 197.594  1.00 37.59           C
ATOM   1152  C   ALA   138     218.470 174.950 196.015  1.00 37.59           C
ATOM   1153  O   ALA   138     219.004 174.950 194.906  1.00 37.59           O
ATOM   1154  N   MET   139     217.234 175.450 196.207  1.00 74.49           N
ATOM   1155  CA  MET   139     216.446 175.895 195.092  1.00 74.49           C
ATOM   1156  CB  MET   139     215.024 176.335 195.473  1.00 74.49           C
ATOM   1157  CG  MET   139     214.084 175.170 195.767  1.00 74.49           C
ATOM   1158  SD  MET   139     213.475 174.284 194.299  1.00 74.49           S
ATOM   1159  CE  MET   139     212.099 175.428 193.983  1.00 74.49           C
ATOM   1160  C   MET   139     217.090 177.070 194.451  1.00 74.49           C
ATOM   1161  O   MET   139     217.114 177.180 193.226  1.00 74.49           O
ATOM   1162  N   GLY   140     217.624 177.995 195.262  1.00 47.23           N
ATOM   1163  CA  GLY   140     218.192 179.155 194.656  1.00 47.23           C
ATOM   1164  C   GLY   140     219.333 178.736 193.793  1.00 47.23           C
ATOM   1165  O   GLY   140     219.470 179.207 192.664  1.00 47.23           O
ATOM   1166  N   ASN   141     220.172 177.824 194.316  1.00 77.51           N
ATOM   1167  CA  ASN   141     221.342 177.373 193.621  1.00 77.51           C
ATOM   1168  CB  ASN   141     222.207 176.437 194.482  1.00 77.51           C
ATOM   1169  CG  ASN   141     223.582 176.326 193.840  1.00 77.51           C
ATOM   1170  OD1 ASN   141     223.732 176.492 192.631  1.00 77.51           O
ATOM   1171  ND2 ASN   141     224.617 176.040 194.675  1.00 77.51           N
ATOM   1172  C   ASN   141     220.947 176.629 192.392  1.00 77.51           C
ATOM   1173  O   ASN   141     221.556 176.795 191.336  1.00 77.51           O
ATOM   1174  N   PHE   142     219.909 175.783 192.511  1.00101.81           N
ATOM   1175  CA  PHE   142     219.481 174.965 191.416  1.00101.81           C
ATOM   1176  CB  PHE   142     218.361 173.981 191.799  1.00101.81           C
ATOM   1177  CG  PHE   142     218.129 173.092 190.624  1.00101.81           C
ATOM   1178  CD1 PHE   142     218.983 172.043 190.372  1.00101.81           C
ATOM   1179  CD2 PHE   142     217.061 173.295 189.781  1.00101.81           C
ATOM   1180  CE1 PHE   142     218.782 171.214 189.295  1.00101.81           C
ATOM   1181  CE2 PHE   142     216.854 172.468 188.701  1.00101.81           C
ATOM   1182  CZ  PHE   142     217.715 171.426 188.455  1.00101.81           C
ATOM   1183  C   PHE   142     218.974 175.829 190.317  1.00101.81           C
ATOM   1184  O   PHE   142     219.252 175.585 189.144  1.00101.81           O
ATOM   1185  N   PHE   143     218.201 176.866 190.678  1.00 72.50           N
ATOM   1186  CA  PHE   143     217.605 177.694 189.682  1.00 72.50           C
ATOM   1187  CB  PHE   143     216.642 178.751 190.246  1.00 72.50           C
ATOM   1188  CG  PHE   143     215.810 179.190 189.089  1.00 72.50           C
ATOM   1189  CD1 PHE   143     214.720 178.438 188.709  1.00 72.50           C
ATOM   1190  CD2 PHE   143     216.108 180.331 188.382  1.00 72.50           C
ATOM   1191  CE1 PHE   143     213.940 178.820 187.644  1.00 72.50           C
ATOM   1192  CE2 PHE   143     215.331 180.717 187.315  1.00 72.50           C
ATOM   1193  CZ  PHE   143     214.244 179.962 186.944  1.00 72.50           C
ATOM   1194  C   PHE   143     218.673 178.393 188.916  1.00 72.50           C
ATOM   1195  O   PHE   143     218.573 178.515 187.698  1.00 72.50           O
ATOM   1196  N   ASP   144     219.715 178.882 189.616  1.00123.38           N
ATOM   1197  CA  ASP   144     220.772 179.614 188.974  1.00123.38           C
ATOM   1198  CB  ASP   144     221.830 180.122 189.965  1.00123.38           C
ATOM   1199  CG  ASP   144     222.771 181.053 189.214  1.00123.38           C
ATOM   1200  OD1 ASP   144     222.472 181.373 188.031  1.00123.38           O
ATOM   1201  OD2 ASP   144     223.798 181.463 189.816  1.00123.38           O
ATOM   1202  C   ASP   144     221.488 178.740 187.998  1.00123.38           C
ATOM   1203  O   ASP   144     221.837 179.187 186.904  1.00123.38           O
ATOM   1204  N   ILE   145     221.732 177.469 188.373  1.00116.33           N
ATOM   1205  CA  ILE   145     222.479 176.622 187.493  1.00116.33           C
ATOM   1206  CB  ILE   145     222.831 175.271 188.062  1.00116.33           C
ATOM   1207  CG1 ILE   145     223.891 174.597 187.175  1.00116.33           C
ATOM   1208  CG2 ILE   145     221.556 174.430 188.223  1.00116.33           C
ATOM   1209  CD1 ILE   145     224.500 173.342 187.798  1.00116.33           C
ATOM   1210  C   ILE   145     221.721 176.414 186.235  1.00116.33           C
ATOM   1211  O   ILE   145     222.311 176.442 185.157  1.00116.33           O
ATOM   1212  N   LEU   146     220.396 176.198 186.352  1.00113.12           N
ATOM   1213  CA  LEU   146     219.582 175.909 185.205  1.00113.12           C
ATOM   1214  CB  LEU   146     218.117 175.617 185.618  1.00113.12           C
ATOM   1215  CG  LEU   146     217.095 175.235 184.514  1.00113.12           C
ATOM   1216  CD1 LEU   146     215.745 174.878 185.156  1.00113.12           C
ATOM   1217  CD2 LEU   146     216.898 176.315 183.434  1.00113.12           C
ATOM   1218  C   LEU   146     219.596 177.072 184.270  1.00113.12           C
ATOM   1219  O   LEU   146     219.684 176.888 183.056  1.00113.12           O
ATOM   1220  N   TYR   147     219.489 178.300 184.806  1.00186.47           N
ATOM   1221  CA  TYR   147     219.384 179.447 183.952  1.00186.47           C
ATOM   1222  CB  TYR   147     219.015 180.715 184.736  1.00186.47           C
ATOM   1223  CG  TYR   147     218.321 181.600 183.762  1.00186.47           C
ATOM   1224  CD1 TYR   147     217.186 181.133 183.138  1.00186.47           C
ATOM   1225  CD2 TYR   147     218.743 182.880 183.503  1.00186.47           C
ATOM   1226  CE1 TYR   147     216.495 181.905 182.236  1.00186.47           C
ATOM   1227  CE2 TYR   147     218.050 183.654 182.602  1.00186.47           C
ATOM   1228  CZ  TYR   147     216.933 183.176 181.964  1.00186.47           C
ATOM   1229  OH  TYR   147     216.239 183.987 181.041  1.00186.47           O
ATOM   1230  C   TYR   147     220.653 179.650 183.174  1.00186.47           C
ATOM   1231  O   TYR   147     220.627 179.974 181.987  1.00186.47           O
ATOM   1232  N   HIS   148     221.809 179.466 183.832  1.00125.70           N
ATOM   1233  CA  HIS   148     223.090 179.652 183.203  1.00125.70           C
ATOM   1234  ND1 HIS   148     226.204 180.966 183.995  1.00125.70           N
ATOM   1235  CG  HIS   148     225.608 179.746 183.765  1.00125.70           C
ATOM   1236  CB  HIS   148     224.223 179.393 184.216  1.00125.70           C
ATOM   1237  NE2 HIS   148     227.711 179.712 182.945  1.00125.70           N
ATOM   1238  CD2 HIS   148     226.542 178.993 183.120  1.00125.70           C
ATOM   1239  CE1 HIS   148     227.460 180.891 183.487  1.00125.70           C
ATOM   1240  C   HIS   148     223.255 178.677 182.077  1.00125.70           C
ATOM   1241  O   HIS   148     223.754 179.021 181.003  1.00125.70           O
ATOM   1242  N   ILE   149     222.834 177.423 182.307  1.00123.77           N
ATOM   1243  CA  ILE   149     222.972 176.387 181.317  1.00123.77           C
ATOM   1244  CB  ILE   149     222.493 175.052 181.809  1.00123.77           C
ATOM   1245  CG1 ILE   149     223.370 174.561 182.972  1.00123.77           C
ATOM   1246  CG2 ILE   149     222.468 174.086 180.613  1.00123.77           C
ATOM   1247  CD1 ILE   149     224.825 174.318 182.575  1.00123.77           C
ATOM   1248  C   ILE   149     222.158 176.740 180.117  1.00123.77           C
ATOM   1249  O   ILE   149     222.601 176.499 179.000  1.00123.77           O
ATOM   1250  N   PHE   150     220.937 177.284 180.317  1.00133.07           N
ATOM   1251  CA  PHE   150     220.060 177.624 179.222  1.00133.07           C
ATOM   1252  CB  PHE   150     218.683 178.124 179.692  1.00133.07           C
ATOM   1253  CG  PHE   150     217.851 178.325 178.474  1.00133.07           C
ATOM   1254  CD1 PHE   150     217.391 177.238 177.767  1.00133.07           C
ATOM   1255  CD2 PHE   150     217.511 179.588 178.048  1.00133.07           C
ATOM   1256  CE1 PHE   150     216.619 177.405 176.642  1.00133.07           C
ATOM   1257  CE2 PHE   150     216.738 179.760 176.924  1.00133.07           C
ATOM   1258  CZ  PHE   150     216.291 178.670 176.217  1.00133.07           C
ATOM   1259  C   PHE   150     220.698 178.705 178.393  1.00133.07           C
ATOM   1260  O   PHE   150     220.575 178.696 177.166  1.00133.07           O
ATOM   1261  N   TYR   151     221.358 179.701 179.032  1.00248.11           N
ATOM   1262  CA  TYR   151     221.919 180.755 178.226  1.00248.11           C
ATOM   1263  CB  TYR   151     222.495 181.993 178.973  1.00248.11           C
ATOM   1264  CG  TYR   151     223.910 181.877 179.458  1.00248.11           C
ATOM   1265  CD1 TYR   151     224.964 182.011 178.578  1.00248.11           C
ATOM   1266  CD2 TYR   151     224.202 181.706 180.792  1.00248.11           C
ATOM   1267  CE1 TYR   151     226.268 181.927 178.999  1.00248.11           C
ATOM   1268  CE2 TYR   151     225.507 181.620 181.225  1.00248.11           C
ATOM   1269  CZ  TYR   151     226.543 181.723 180.326  1.00248.11           C
ATOM   1270  OH  TYR   151     227.884 181.637 180.755  1.00248.11           O
ATOM   1271  C   TYR   151     223.001 180.222 177.352  1.00248.11           C
ATOM   1272  O   TYR   151     223.144 180.597 176.181  1.00248.11           O
ATOM   1273  N   SER   152     223.832 179.349 177.939  1.00 62.18           N
ATOM   1274  CA  SER   152     224.941 178.846 177.196  1.00 62.18           C
ATOM   1275  CB  SER   152     225.838 177.911 178.025  1.00 62.18           C
ATOM   1276  OG  SER   152     226.438 178.629 179.093  1.00 62.18           O
ATOM   1277  C   SER   152     224.447 178.067 176.021  1.00 62.18           C
ATOM   1278  O   SER   152     225.044 178.154 174.951  1.00 62.18           O
ATOM   1279  N   THR   153     223.347 177.299 176.192  1.00 82.62           N
ATOM   1280  CA  THR   153     222.779 176.471 175.152  1.00 82.62           C
ATOM   1281  CB  THR   153     221.612 175.658 175.625  1.00 82.62           C
ATOM   1282  OG1 THR   153     222.002 174.826 176.707  1.00 82.62           O
ATOM   1283  CG2 THR   153     221.112 174.799 174.452  1.00 82.62           C
ATOM   1284  C   THR   153     222.282 177.362 174.045  1.00 82.62           C
ATOM   1285  O   THR   153     222.351 176.970 172.886  1.00 82.62           O
ATOM   1286  N   PHE   154     221.709 178.551 174.354  1.00144.31           N
ATOM   1287  CA  PHE   154     221.214 179.423 173.305  1.00144.31           C
ATOM   1288  CB  PHE   154     220.494 180.674 173.838  1.00144.31           C
ATOM   1289  CG  PHE   154     219.886 181.351 172.657  1.00144.31           C
ATOM   1290  CD1 PHE   154     218.664 180.935 172.181  1.00144.31           C
ATOM   1291  CD2 PHE   154     220.528 182.390 172.022  1.00144.31           C
ATOM   1292  CE1 PHE   154     218.088 181.545 171.092  1.00144.31           C
ATOM   1293  CE2 PHE   154     219.957 183.005 170.932  1.00144.31           C
ATOM   1294  CZ  PHE   154     218.735 182.583 170.465  1.00144.31           C
ATOM   1295  C   PHE   154     222.355 179.900 172.461  1.00144.31           C
ATOM   1296  O   PHE   154     222.274 179.979 171.230  1.00144.31           O
ATOM   1297  N   VAL   155     223.464 180.274 173.117  1.00119.13           N
ATOM   1298  CA  VAL   155     224.535 180.775 172.306  1.00119.13           C
ATOM   1299  CB  VAL   155     225.701 181.250 173.125  1.00119.13           C
ATOM   1300  CG1 VAL   155     226.836 181.662 172.172  1.00119.13           C
ATOM   1301  CG2 VAL   155     225.223 182.382 174.051  1.00119.13           C
ATOM   1302  C   VAL   155     225.053 179.725 171.380  1.00119.13           C
ATOM   1303  O   VAL   155     225.315 179.939 170.183  1.00119.13           O
ATOM   1304  N   VAL   156     225.186 178.527 171.956  1.00186.06           N
ATOM   1305  CA  VAL   156     225.775 177.478 171.211  1.00186.06           C
ATOM   1306  CB  VAL   156     226.014 176.209 171.986  1.00186.06           C
ATOM   1307  CG1 VAL   156     227.000 176.523 173.124  1.00186.06           C
ATOM   1308  CG2 VAL   156     224.682 175.613 172.454  1.00186.06           C
ATOM   1309  C   VAL   156     224.943 177.192 170.037  1.00186.06           C
ATOM   1310  O   VAL   156     225.664 176.868 169.116  1.00186.06           O
ATOM   1311  N   MET   157     223.548 177.267 170.075  1.00221.70           N
ATOM   1312  CA  MET   157     222.455 177.060 169.075  1.00221.70           C
ATOM   1313  CB  MET   157     221.052 177.197 169.692  1.00221.70           C
ATOM   1314  CG  MET   157     220.687 176.072 170.659  1.00221.70           C
ATOM   1315  SD  MET   157     220.465 174.452 169.865  1.00221.70           S
ATOM   1316  CE  MET   157     220.061 173.582 171.406  1.00221.70           C
ATOM   1317  C   MET   157     222.544 178.104 167.982  1.00221.70           C
ATOM   1318  O   MET   157     222.285 177.851 166.787  1.00221.70           O
ATOM   1319  N   ASN   158     222.943 179.326 168.333  1.00183.79           N
ATOM   1320  CA  ASN   158     223.163 180.145 167.191  1.00183.79           C
ATOM   1321  CB  ASN   158     223.480 181.609 167.545  1.00183.79           C
ATOM   1322  CG  ASN   158     222.225 182.265 168.099  1.00183.79           C
ATOM   1323  OD1 ASN   158     221.303 181.592 168.555  1.00183.79           O
ATOM   1324  ND2 ASN   158     222.188 183.624 168.054  1.00183.79           N
ATOM   1325  C   ASN   158     224.318 179.667 166.363  1.00183.79           C
ATOM   1326  O   ASN   158     224.273 179.544 165.127  1.00183.79           O
ATOM   1327  N   PHE   159     225.412 179.369 167.074  1.00229.84           N
ATOM   1328  CA  PHE   159     226.593 179.000 166.363  1.00229.84           C
ATOM   1329  CB  PHE   159     227.741 178.732 167.356  1.00229.84           C
ATOM   1330  CG  PHE   159     229.063 178.661 166.669  1.00229.84           C
ATOM   1331  CD1 PHE   159     229.771 179.814 166.419  1.00229.84           C
ATOM   1332  CD2 PHE   159     229.606 177.453 166.297  1.00229.84           C
ATOM   1333  CE1 PHE   159     230.997 179.766 165.800  1.00229.84           C
ATOM   1334  CE2 PHE   159     230.833 177.399 165.677  1.00229.84           C
ATOM   1335  CZ  PHE   159     231.531 178.556 165.427  1.00229.84           C
ATOM   1336  C   PHE   159     226.394 177.729 165.536  1.00229.84           C
ATOM   1337  O   PHE   159     226.792 177.738 164.367  1.00229.84           O
ATOM   1338  N   PRO   160     225.858 176.622 166.056  1.00187.36           N
ATOM   1339  CA  PRO   160     225.638 175.482 165.297  1.00187.36           C
ATOM   1340  CD  PRO   160     224.680 176.608 166.769  1.00187.36           C
ATOM   1341  CB  PRO   160     225.137 174.375 166.212  1.00187.36           C
ATOM   1342  CG  PRO   160     224.340 175.180 167.211  1.00187.36           C
ATOM   1343  C   PRO   160     224.667 175.707 164.132  1.00187.36           C
ATOM   1344  O   PRO   160     224.775 174.937 163.183  1.00187.36           O
ATOM   1345  N   TYR   161     223.689 176.669 164.147  1.00187.33           N
ATOM   1346  CA  TYR   161     222.860 176.835 162.992  1.00187.33           C
ATOM   1347  CB  TYR   161     221.699 177.843 163.129  1.00187.33           C
ATOM   1348  CG  TYR   161     220.512 177.146 163.718  1.00187.33           C
ATOM   1349  CD1 TYR   161     220.407 176.895 165.064  1.00187.33           C
ATOM   1350  CD2 TYR   161     219.476 176.743 162.905  1.00187.33           C
ATOM   1351  CE1 TYR   161     219.313 176.258 165.597  1.00187.33           C
ATOM   1352  CE2 TYR   161     218.372 176.104 163.425  1.00187.33           C
ATOM   1353  CZ  TYR   161     218.290 175.860 164.774  1.00187.33           C
ATOM   1354  OH  TYR   161     217.162 175.206 165.314  1.00187.33           O
ATOM   1355  C   TYR   161     223.739 177.256 161.883  1.00187.33           C
ATOM   1356  O   TYR   161     223.695 176.692 160.781  1.00187.33           O
ATOM   1357  N   PHE   162     224.644 178.193 162.223  1.00197.33           N
ATOM   1358  CA  PHE   162     225.458 178.775 161.211  1.00197.33           C
ATOM   1359  CB  PHE   162     226.451 179.752 161.863  1.00197.33           C
ATOM   1360  CG  PHE   162     226.993 180.730 160.881  1.00197.33           C
ATOM   1361  CD1 PHE   162     226.185 181.721 160.375  1.00197.33           C
ATOM   1362  CD2 PHE   162     228.313 180.699 160.503  1.00197.33           C
ATOM   1363  CE1 PHE   162     226.683 182.640 159.483  1.00197.33           C
ATOM   1364  CE2 PHE   162     228.814 181.621 159.616  1.00197.33           C
ATOM   1365  CZ  PHE   162     227.999 182.596 159.098  1.00197.33           C
ATOM   1366  C   PHE   162     226.236 177.637 160.511  1.00197.33           C
ATOM   1367  O   PHE   162     226.107 177.393 159.304  1.00197.33           O
ATOM   1368  N   LEU   163     226.878 176.777 161.325  1.00233.96           N
ATOM   1369  CA  LEU   163     227.791 175.673 161.044  1.00233.96           C
ATOM   1370  CB  LEU   163     228.406 175.037 162.303  1.00233.96           C
ATOM   1371  CG  LEU   163     229.720 175.674 162.770  1.00233.96           C
ATOM   1372  CD1 LEU   163     230.250 174.990 164.040  1.00233.96           C
ATOM   1373  CD2 LEU   163     230.756 175.621 161.633  1.00233.96           C
ATOM   1374  C   LEU   163     227.210 174.491 160.283  1.00233.96           C
ATOM   1375  O   LEU   163     227.965 173.713 159.722  1.00233.96           O
ATOM   1376  N   LEU   164     225.900 174.359 160.063  1.00442.15           N
ATOM   1377  CA  LEU   164     224.950 173.279 159.867  1.00442.15           C
ATOM   1378  CB  LEU   164     223.513 173.825 159.705  1.00442.15           C
ATOM   1379  CG  LEU   164     222.397 172.760 159.781  1.00442.15           C
ATOM   1380  CD1 LEU   164     222.350 172.091 161.165  1.00442.15           C
ATOM   1381  CD2 LEU   164     221.040 173.344 159.357  1.00442.15           C
ATOM   1382  C   LEU   164     225.112 172.113 158.881  1.00442.15           C
ATOM   1383  O   LEU   164     224.350 172.264 157.936  1.00442.15           O
ATOM   1384  N   GLU   165     226.249 171.275 158.822  1.00435.91           N
ATOM   1385  CA  GLU   165     226.478 170.024 158.030  1.00435.91           C
ATOM   1386  CB  GLU   165     227.421 170.330 156.856  1.00435.91           C
ATOM   1387  CG  GLU   165     228.691 171.047 157.326  1.00435.91           C
ATOM   1388  CD  GLU   165     229.488 171.501 156.114  1.00435.91           C
ATOM   1389  OE1 GLU   165     229.179 172.600 155.580  1.00435.91           O
ATOM   1390  OE2 GLU   165     230.419 170.756 155.707  1.00435.91           O
ATOM   1391  C   GLU   165     227.086 168.819 158.805  1.00435.91           C
ATOM   1392  O   GLU   165     226.396 168.073 159.512  1.00435.91           O
ATOM   1393  N   ARG   166     228.402 168.525 158.569  1.00282.91           N
ATOM   1394  CA  ARG   166     229.160 167.428 159.157  1.00282.91           C
ATOM   1395  CB  ARG   166     229.595 166.347 158.163  1.00282.91           C
ATOM   1396  CG  ARG   166     230.387 165.230 158.849  1.00282.91           C
ATOM   1397  CD  ARG   166     230.721 164.047 157.941  1.00282.91           C
ATOM   1398  NE  ARG   166     231.320 164.594 156.693  1.00282.91           N
ATOM   1399  CZ  ARG   166     230.500 164.941 155.660  1.00282.91           C
ATOM   1400  NH1 ARG   166     229.148 164.803 155.793  1.00282.91           N
ATOM   1401  NH2 ARG   166     231.027 165.419 154.495  1.00282.91           N
ATOM   1402  C   ARG   166     230.436 167.983 159.749  1.00282.91           C
ATOM   1403  O   ARG   166     230.445 168.403 160.905  1.00282.91           O
ATOM   1404  N   ARG   167     231.572 167.942 159.003  1.00304.65           N
ATOM   1405  CA  ARG   167     232.790 168.518 159.527  1.00304.65           C
ATOM   1406  CB  ARG   167     234.066 168.358 158.683  1.00304.65           C
ATOM   1407  CG  ARG   167     234.053 169.118 157.357  1.00304.65           C
ATOM   1408  CD  ARG   167     235.439 169.676 157.024  1.00304.65           C
ATOM   1409  NE  ARG   167     235.759 170.664 158.098  1.00304.65           N
ATOM   1410  CZ  ARG   167     236.947 170.613 158.770  1.00304.65           C
ATOM   1411  NH1 ARG   167     237.885 169.678 158.438  1.00304.65           N
ATOM   1412  NH2 ARG   167     237.193 171.493 159.785  1.00304.65           N
ATOM   1413  C   ARG   167     232.537 169.981 159.577  1.00304.65           C
ATOM   1414  O   ARG   167     231.537 170.430 159.026  1.00304.65           O
ATOM   1415  N   HIS   168     233.407 170.771 160.246  1.00174.25           N
ATOM   1416  CA  HIS   168     233.037 172.144 160.368  1.00174.25           C
ATOM   1417  ND1 HIS   168     231.915 170.595 163.068  1.00174.25           N
ATOM   1418  CG  HIS   168     231.766 171.835 162.487  1.00174.25           C
ATOM   1419  CB  HIS   168     232.881 172.589 161.829  1.00174.25           C
ATOM   1420  NE2 HIS   168     229.766 171.131 163.257  1.00174.25           N
ATOM   1421  CD2 HIS   168     230.448 172.148 162.613  1.00174.25           C
ATOM   1422  CE1 HIS   168     230.689 170.221 163.510  1.00174.25           C
ATOM   1423  C   HIS   168     233.990 173.074 159.685  1.00174.25           C
ATOM   1424  O   HIS   168     235.152 173.222 160.062  1.00174.25           O
ATOM   1425  N   ALA   169     233.474 173.727 158.628  1.00 77.35           N
ATOM   1426  CA  ALA   169     234.139 174.791 157.951  1.00 77.35           C
ATOM   1427  CB  ALA   169     234.174 174.634 156.421  1.00 77.35           C
ATOM   1428  C   ALA   169     233.231 175.918 158.263  1.00 77.35           C
ATOM   1429  O   ALA   169     232.032 175.856 157.998  1.00 77.35           O
ATOM   1430  N   TRP   170     233.768 176.989 158.848  1.00109.76           N
ATOM   1431  CA  TRP   170     232.865 177.999 159.263  1.00109.76           C
ATOM   1432  CB  TRP   170     233.449 178.768 160.462  1.00109.76           C
ATOM   1433  CG  TRP   170     232.589 179.845 161.063  1.00109.76           C
ATOM   1434  CD2 TRP   170     231.430 179.622 161.882  1.00109.76           C
ATOM   1435  CD1 TRP   170     232.727 181.190 160.947  1.00109.76           C
ATOM   1436  NE1 TRP   170     231.723 181.824 161.634  1.00109.76           N
ATOM   1437  CE2 TRP   170     230.919 180.871 162.221  1.00109.76           C
ATOM   1438  CE3 TRP   170     230.842 178.476 162.325  1.00109.76           C
ATOM   1439  CZ2 TRP   170     229.811 180.992 163.012  1.00109.76           C
ATOM   1440  CZ3 TRP   170     229.717 178.600 163.110  1.00109.76           C
ATOM   1441  CH2 TRP   170     229.210 179.834 163.449  1.00109.76           C
ATOM   1442  C   TRP   170     232.612 178.891 158.083  1.00109.76           C
ATOM   1443  O   TRP   170     233.361 179.830 157.828  1.00109.76           O
ATOM   1444  N   ARG   171     231.520 178.603 157.335  1.00251.34           N
ATOM   1445  CA  ARG   171     231.131 179.352 156.168  1.00251.34           C
ATOM   1446  CB  ARG   171     230.177 178.578 155.250  1.00251.34           C
ATOM   1447  CG  ARG   171     230.842 177.665 154.226  1.00251.34           C
ATOM   1448  CD  ARG   171     230.653 178.197 152.802  1.00251.34           C
ATOM   1449  NE  ARG   171     229.183 178.370 152.592  1.00251.34           N
ATOM   1450  CZ  ARG   171     228.540 179.524 152.953  1.00251.34           C
ATOM   1451  NH1 ARG   171     229.236 180.589 153.448  1.00251.34           N
ATOM   1452  NH2 ARG   171     227.185 179.618 152.821  1.00251.34           N
ATOM   1453  C   ARG   171     230.343 180.504 156.655  1.00251.34           C
ATOM   1454  O   ARG   171     229.308 180.297 157.286  1.00251.34           O
ATOM   1455  N   MET   172     230.771 181.743 156.331  1.00269.87           N
ATOM   1456  CA  MET   172     230.066 182.808 156.974  1.00269.87           C
ATOM   1457  CB  MET   172     230.889 183.751 157.861  1.00269.87           C
ATOM   1458  CG  MET   172     231.559 183.097 159.051  1.00269.87           C
ATOM   1459  SD  MET   172     232.514 184.264 160.058  1.00269.87           S
ATOM   1460  CE  MET   172     233.200 185.113 158.606  1.00269.87           C
ATOM   1461  C   MET   172     229.424 183.734 156.054  1.00269.87           C
ATOM   1462  O   MET   172     229.794 183.928 154.898  1.00269.87           O
ATOM   1463  N   TYR   173     228.419 184.319 156.701  1.00341.79           N
ATOM   1464  CA  TYR   173     227.545 185.367 156.389  1.00341.79           C
ATOM   1465  CB  TYR   173     226.230 184.874 155.729  1.00341.79           C
ATOM   1466  CG  TYR   173     225.744 183.563 156.271  1.00341.79           C
ATOM   1467  CD1 TYR   173     226.248 182.382 155.766  1.00341.79           C
ATOM   1468  CD2 TYR   173     224.786 183.498 157.257  1.00341.79           C
ATOM   1469  CE1 TYR   173     225.811 181.166 156.237  1.00341.79           C
ATOM   1470  CE2 TYR   173     224.343 182.284 157.733  1.00341.79           C
ATOM   1471  CZ  TYR   173     224.856 181.116 157.223  1.00341.79           C
ATOM   1472  OH  TYR   173     224.403 179.871 157.708  1.00341.79           O
ATOM   1473  C   TYR   173     227.426 186.083 157.725  1.00341.79           C
ATOM   1474  O   TYR   173     228.321 186.008 158.565  1.00341.79           O
ATOM   1475  N   PHE   174     226.354 186.822 158.025  1.00410.23           N
ATOM   1476  CA  PHE   174     226.272 187.488 159.323  1.00410.23           C
ATOM   1477  CB  PHE   174     225.014 188.345 159.455  1.00410.23           C
ATOM   1478  CG  PHE   174     225.315 189.616 158.771  1.00410.23           C
ATOM   1479  CD1 PHE   174     226.351 190.388 159.231  1.00410.23           C
ATOM   1480  CD2 PHE   174     224.557 190.048 157.715  1.00410.23           C
ATOM   1481  CE1 PHE   174     226.656 191.579 158.624  1.00410.23           C
ATOM   1482  CE2 PHE   174     224.858 191.240 157.107  1.00410.23           C
ATOM   1483  CZ  PHE   174     225.908 192.003 157.558  1.00410.23           C
ATOM   1484  C   PHE   174     226.227 186.451 160.432  1.00410.23           C
ATOM   1485  O   PHE   174     226.434 185.297 160.111  1.00410.23           O
ATOM   1486  N   PRO   175     225.971 186.624 161.715  1.00338.08           N
ATOM   1487  CA  PRO   175     225.557 187.844 162.335  1.00338.08           C
ATOM   1488  CD  PRO   175     225.389 185.475 162.399  1.00338.08           C
ATOM   1489  CB  PRO   175     224.872 187.468 163.647  1.00338.08           C
ATOM   1490  CG  PRO   175     224.376 186.037 163.405  1.00338.08           C
ATOM   1491  C   PRO   175     226.560 188.872 162.561  1.00338.08           C
ATOM   1492  O   PRO   175     227.651 188.491 162.963  1.00338.08           O
ATOM   1493  N   TYR   176     226.227 190.145 162.256  1.00343.77           N
ATOM   1494  CA  TYR   176     227.040 191.233 162.705  1.00343.77           C
ATOM   1495  CB  TYR   176     228.518 191.001 162.329  1.00343.77           C
ATOM   1496  CG  TYR   176     229.368 192.115 162.814  1.00343.77           C
ATOM   1497  CD1 TYR   176     229.755 192.147 164.130  1.00343.77           C
ATOM   1498  CD2 TYR   176     229.803 193.102 161.961  1.00343.77           C
ATOM   1499  CE1 TYR   176     230.547 193.164 164.599  1.00343.77           C
ATOM   1500  CE2 TYR   176     230.594 194.124 162.423  1.00343.77           C
ATOM   1501  CZ  TYR   176     230.964 194.155 163.745  1.00343.77           C
ATOM   1502  OH  TYR   176     231.777 195.202 164.226  1.00343.77           O
ATOM   1503  C   TYR   176     226.628 192.479 161.989  1.00343.77           C
ATOM   1504  O   TYR   176     227.260 192.807 160.999  1.00343.77           O
ATOM   1505  N   ILE   177     225.667 193.288 162.456  1.00242.47           N
ATOM   1506  CA  ILE   177     225.360 194.436 161.625  1.00242.47           C
ATOM   1507  CB  ILE   177     223.887 194.661 161.443  1.00242.47           C
ATOM   1508  CG1 ILE   177     223.257 193.504 160.647  1.00242.47           C
ATOM   1509  CG2 ILE   177     223.695 196.035 160.782  1.00242.47           C
ATOM   1510  CD1 ILE   177     223.767 193.404 159.209  1.00242.47           C
ATOM   1511  C   ILE   177     225.924 195.649 162.283  1.00242.47           C
ATOM   1512  O   ILE   177     225.484 195.993 163.375  1.00242.47           O
ATOM   1513  N   ASP   178     226.900 196.331 161.628  1.00240.97           N
ATOM   1514  CA  ASP   178     227.593 197.448 162.221  1.00240.97           C
ATOM   1515  CB  ASP   178     228.878 197.014 162.943  1.00240.97           C
ATOM   1516  CG  ASP   178     228.563 196.627 164.372  1.00240.97           C
ATOM   1517  OD1 ASP   178     227.424 196.917 164.819  1.00240.97           O
ATOM   1518  OD2 ASP   178     229.467 196.065 165.047  1.00240.97           O
ATOM   1519  C   ASP   178     228.059 198.438 161.196  1.00240.97           C
ATOM   1520  O   ASP   178     228.117 198.124 160.015  1.00240.97           O
ATOM   1521  N   SER   179     228.414 199.673 161.638  1.00242.67           N
ATOM   1522  CA  SER   179     229.033 200.624 160.757  1.00242.67           C
ATOM   1523  CB  SER   179     229.324 201.996 161.396  1.00242.67           C
ATOM   1524  OG  SER   179     230.206 201.868 162.501  1.00242.67           O
ATOM   1525  C   SER   179     230.303 199.940 160.422  1.00242.67           C
ATOM   1526  O   SER   179     231.259 199.909 161.201  1.00242.67           O
ATOM   1527  N   ASP   180     230.258 199.377 159.206  1.00221.53           N
ATOM   1528  CA  ASP   180     231.130 198.422 158.598  1.00221.53           C
ATOM   1529  CB  ASP   180     232.400 198.039 159.365  1.00221.53           C
ATOM   1530  CG  ASP   180     233.108 197.018 158.476  1.00221.53           C
ATOM   1531  OD1 ASP   180     232.685 196.858 157.298  1.00221.53           O
ATOM   1532  OD2 ASP   180     234.072 196.374 158.967  1.00221.53           O
ATOM   1533  C   ASP   180     230.273 197.180 158.561  1.00221.53           C
ATOM   1534  O   ASP   180     230.514 196.236 159.309  1.00221.53           O
ATOM   1535  N   GLU   181     229.230 197.172 157.698  1.00141.41           N
ATOM   1536  CA  GLU   181     228.229 196.126 157.663  1.00141.41           C
ATOM   1537  CB  GLU   181     227.050 196.424 156.726  1.00141.41           C
ATOM   1538  CG  GLU   181     226.022 195.287 156.728  1.00141.41           C
ATOM   1539  CD  GLU   181     225.290 195.287 155.395  1.00141.41           C
ATOM   1540  OE1 GLU   181     225.861 195.829 154.413  1.00141.41           O
ATOM   1541  OE2 GLU   181     224.162 194.727 155.334  1.00141.41           O
ATOM   1542  C   GLU   181     228.726 194.813 157.165  1.00141.41           C
ATOM   1543  O   GLU   181     228.475 193.772 157.776  1.00141.41           O
ATOM   1544  N   GLN   182     229.464 194.853 156.043  1.00190.41           N
ATOM   1545  CA  GLN   182     229.785 193.671 155.298  1.00190.41           C
ATOM   1546  CB  GLN   182     230.759 193.958 154.144  1.00190.41           C
ATOM   1547  CG  GLN   182     230.233 194.997 153.154  1.00190.41           C
ATOM   1548  CD  GLN   182     230.341 196.371 153.802  1.00190.41           C
ATOM   1549  OE1 GLN   182     229.543 197.265 153.523  1.00190.41           O
ATOM   1550  NE2 GLN   182     231.357 196.547 154.689  1.00190.41           N
ATOM   1551  C   GLN   182     230.420 192.625 156.146  1.00190.41           C
ATOM   1552  O   GLN   182     231.578 192.744 156.541  1.00190.41           O
ATOM   1553  N   PHE   183     229.669 191.543 156.435  1.00175.74           N
ATOM   1554  CA  PHE   183     230.289 190.502 157.194  1.00175.74           C
ATOM   1555  CB  PHE   183     229.966 190.581 158.700  1.00175.74           C
ATOM   1556  CG  PHE   183     230.505 189.363 159.364  1.00175.74           C
ATOM   1557  CD1 PHE   183     231.857 189.133 159.445  1.00175.74           C
ATOM   1558  CD2 PHE   183     229.636 188.460 159.929  1.00175.74           C
ATOM   1559  CE1 PHE   183     232.323 187.999 160.065  1.00175.74           C
ATOM   1560  CE2 PHE   183     230.100 187.327 160.552  1.00175.74           C
ATOM   1561  CZ  PHE   183     231.451 187.094 160.619  1.00175.74           C
ATOM   1562  C   PHE   183     229.881 189.166 156.662  1.00175.74           C
ATOM   1563  O   PHE   183     229.036 188.475 157.231  1.00175.74           O
ATOM   1564  N   TYR   184     230.504 188.757 155.545  1.00241.33           N
ATOM   1565  CA  TYR   184     230.250 187.459 155.014  1.00241.33           C
ATOM   1566  CB  TYR   184     229.461 187.538 153.694  1.00241.33           C
ATOM   1567  CG  TYR   184     229.242 186.178 153.128  1.00241.33           C
ATOM   1568  CD1 TYR   184     230.190 185.613 152.306  1.00241.33           C
ATOM   1569  CD2 TYR   184     228.094 185.472 153.406  1.00241.33           C
ATOM   1570  CE1 TYR   184     230.004 184.362 151.770  1.00241.33           C
ATOM   1571  CE2 TYR   184     227.903 184.218 152.872  1.00241.33           C
ATOM   1572  CZ  TYR   184     228.857 183.662 152.053  1.00241.33           C
ATOM   1573  OH  TYR   184     228.661 182.378 151.503  1.00241.33           O
ATOM   1574  C   TYR   184     231.604 186.908 154.688  1.00241.33           C
ATOM   1575  O   TYR   184     232.407 187.591 154.063  1.00241.33           O
ATOM   1576  N   ILE   185     231.921 185.673 155.116  1.00146.19           N
ATOM   1577  CA  ILE   185     233.220 185.132 154.822  1.00146.19           C
ATOM   1578  CB  ILE   185     234.277 185.577 155.805  1.00146.19           C
ATOM   1579  CG1 ILE   185     234.371 187.110 155.905  1.00146.19           C
ATOM   1580  CG2 ILE   185     235.607 184.924 155.393  1.00146.19           C
ATOM   1581  CD1 ILE   185     235.150 187.603 157.126  1.00146.19           C
ATOM   1582  C   ILE   185     233.106 183.659 155.062  1.00146.19           C
ATOM   1583  O   ILE   185     232.990 183.227 156.205  1.00146.19           O
ATOM   1584  N   SER   186     233.189 182.817 154.022  1.00168.09           N
ATOM   1585  CA  SER   186     233.013 181.431 154.349  1.00168.09           C
ATOM   1586  CB  SER   186     232.140 180.701 153.315  1.00168.09           C
ATOM   1587  OG  SER   186     232.509 181.100 152.004  1.00168.09           O
ATOM   1588  C   SER   186     234.361 180.772 154.497  1.00168.09           C
ATOM   1589  O   SER   186     235.018 180.412 153.524  1.00168.09           O
ATOM   1590  N   SER   187     234.789 180.573 155.762  1.00144.69           N
ATOM   1591  CA  SER   187     236.084 180.044 156.112  1.00144.69           C
ATOM   1592  CB  SER   187     236.867 180.986 157.042  1.00144.69           C
ATOM   1593  OG  SER   187     236.117 181.234 158.223  1.00144.69           O
ATOM   1594  C   SER   187     235.936 178.742 156.833  1.00144.69           C
ATOM   1595  O   SER   187     234.892 178.104 156.772  1.00144.69           O
ATOM   1596  N   ILE   188     237.008 178.321 157.543  1.00135.07           N
ATOM   1597  CA  ILE   188     237.044 177.065 158.246  1.00135.07           C
ATOM   1598  CB  ILE   188     238.145 176.171 157.757  1.00135.07           C
ATOM   1599  CG1 ILE   188     237.960 175.904 156.254  1.00135.07           C
ATOM   1600  CG2 ILE   188     238.140 174.886 158.605  1.00135.07           C
ATOM   1601  CD1 ILE   188     239.191 175.308 155.578  1.00135.07           C
ATOM   1602  C   ILE   188     237.283 177.345 159.705  1.00135.07           C
ATOM   1603  O   ILE   188     236.367 177.673 160.457  1.00135.07           O
ATOM   1604  N   ALA   189     238.548 177.227 160.137  1.00195.31           N
ATOM   1605  CA  ALA   189     238.951 177.347 161.514  1.00195.31           C
ATOM   1606  CB  ALA   189     240.473 177.280 161.711  1.00195.31           C
ATOM   1607  C   ALA   189     238.476 178.629 162.103  1.00195.31           C
ATOM   1608  O   ALA   189     237.893 179.455 161.414  1.00195.31           O
ATOM   1609  N   GLU   190     238.708 178.806 163.422  1.00565.65           N
ATOM   1610  CA  GLU   190     238.141 179.885 164.185  1.00565.65           C
ATOM   1611  CB  GLU   190     238.783 180.025 165.572  1.00565.65           C
ATOM   1612  CG  GLU   190     238.725 178.706 166.348  1.00565.65           C
ATOM   1613  CD  GLU   190     237.412 178.008 166.013  1.00565.65           C
ATOM   1614  OE1 GLU   190     236.397 178.280 166.708  1.00565.65           O
ATOM   1615  OE2 GLU   190     237.410 177.190 165.053  1.00565.65           O
ATOM   1616  C   GLU   190     238.196 181.236 163.469  1.00565.65           C
ATOM   1617  O   GLU   190     239.128 181.998 163.711  1.00565.65           O
ATOM   1618  N   CYS   191     237.142 181.609 162.664  1.00412.13           N
ATOM   1619  CA  CYS   191     237.059 182.837 161.891  1.00412.13           C
ATOM   1620  CB  CYS   191     235.804 182.968 161.018  1.00412.13           C
ATOM   1621  SG  CYS   191     235.812 184.535 160.100  1.00412.13           S
ATOM   1622  C   CYS   191     237.026 183.895 162.891  1.00412.13           C
ATOM   1623  O   CYS   191     236.189 183.852 163.775  1.00412.13           O
ATOM   1624  N   PHE   192     237.969 184.839 162.801  1.00149.67           N
ATOM   1625  CA  PHE   192     238.149 185.827 163.822  1.00149.67           C
ATOM   1626  CB  PHE   192     239.353 186.745 163.557  1.00149.67           C
ATOM   1627  CG  PHE   192     239.435 187.701 164.697  1.00149.67           C
ATOM   1628  CD1 PHE   192     239.885 187.278 165.927  1.00149.67           C
ATOM   1629  CD2 PHE   192     239.080 189.021 164.537  1.00149.67           C
ATOM   1630  CE1 PHE   192     239.966 188.153 166.984  1.00149.67           C
ATOM   1631  CE2 PHE   192     239.159 189.901 165.591  1.00149.67           C
ATOM   1632  CZ  PHE   192     239.601 189.468 166.818  1.00149.67           C
ATOM   1633  C   PHE   192     236.934 186.678 163.989  1.00149.67           C
ATOM   1634  O   PHE   192     236.550 187.005 165.114  1.00149.67           O
ATOM   1635  N   LEU   193     236.317 187.099 162.876  1.00234.07           N
ATOM   1636  CA  LEU   193     235.197 187.996 162.994  1.00234.07           C
ATOM   1637  CB  LEU   193     234.748 188.542 161.635  1.00234.07           C
ATOM   1638  CG  LEU   193     235.796 189.446 160.960  1.00234.07           C
ATOM   1639  CD1 LEU   193     237.071 188.664 160.609  1.00234.07           C
ATOM   1640  CD2 LEU   193     235.199 190.186 159.753  1.00234.07           C
ATOM   1641  C   LEU   193     234.054 187.319 163.632  1.00234.07           C
ATOM   1642  O   LEU   193     233.301 187.900 164.430  1.00234.07           O
ATOM   1643  N   MET   194     233.894 186.049 163.236  1.00249.89           N
ATOM   1644  CA  MET   194     232.767 185.368 163.748  1.00249.89           C
ATOM   1645  CB  MET   194     232.534 183.957 163.227  1.00249.89           C
ATOM   1646  CG  MET   194     231.277 183.383 163.883  1.00249.89           C
ATOM   1647  SD  MET   194     229.713 184.077 163.258  1.00249.89           S
ATOM   1648  CE  MET   194     229.818 185.644 164.169  1.00249.89           C
ATOM   1649  C   MET   194     232.920 185.214 165.209  1.00249.89           C
ATOM   1650  O   MET   194     231.920 185.312 165.904  1.00249.89           O
ATOM   1651  N   THR   195     234.156 184.944 165.692  1.00 81.42           N
ATOM   1652  CA  THR   195     234.441 184.721 167.087  1.00 81.42           C
ATOM   1653  CB  THR   195     235.882 184.387 167.341  1.00 81.42           C
ATOM   1654  OG1 THR   195     236.247 183.216 166.625  1.00 81.42           O
ATOM   1655  CG2 THR   195     236.080 184.164 168.850  1.00 81.42           C
ATOM   1656  C   THR   195     234.128 185.971 167.849  1.00 81.42           C
ATOM   1657  O   THR   195     233.628 185.882 168.964  1.00 81.42           O
ATOM   1658  N   GLU   196     234.440 187.168 167.305  1.00 98.87           N
ATOM   1659  CA  GLU   196     234.165 188.376 168.052  1.00 98.87           C
ATOM   1660  CB  GLU   196     234.694 189.641 167.356  1.00 98.87           C
ATOM   1661  CG  GLU   196     234.479 190.909 168.184  1.00 98.87           C
ATOM   1662  CD  GLU   196     235.132 192.073 167.454  1.00 98.87           C
ATOM   1663  OE1 GLU   196     235.002 192.139 166.203  1.00 98.87           O
ATOM   1664  OE2 GLU   196     235.776 192.911 168.141  1.00 98.87           O
ATOM   1665  C   GLU   196     232.696 188.556 168.253  1.00 98.87           C
ATOM   1666  O   GLU   196     232.224 188.921 169.337  1.00 98.87           O
ATOM   1667  N   ALA   197     231.928 188.303 167.182  1.00121.22           N
ATOM   1668  CA  ALA   197     230.512 188.488 167.293  1.00121.22           C
ATOM   1669  CB  ALA   197     229.777 188.267 165.960  1.00121.22           C
ATOM   1670  C   ALA   197     229.915 187.542 168.291  1.00121.22           C
ATOM   1671  O   ALA   197     229.021 187.914 169.056  1.00121.22           O
ATOM   1672  N   ILE   198     230.384 186.278 168.287  1.00177.66           N
ATOM   1673  CA  ILE   198     229.841 185.286 169.172  1.00177.66           C
ATOM   1674  CB  ILE   198     230.356 183.893 168.944  1.00177.66           C
ATOM   1675  CG1 ILE   198     229.501 182.889 169.734  1.00177.66           C
ATOM   1676  CG2 ILE   198     231.840 183.844 169.326  1.00177.66           C
ATOM   1677  CD1 ILE   198     228.061 182.784 169.235  1.00177.66           C
ATOM   1678  C   ILE   198     230.129 185.667 170.587  1.00177.66           C
ATOM   1679  O   ILE   198     229.284 185.421 171.438  1.00177.66           O
ATOM   1680  N   TYR   199     231.332 186.216 170.890  1.00 90.56           N
ATOM   1681  CA  TYR   199     231.689 186.602 172.240  1.00 90.56           C
ATOM   1682  CB  TYR   199     233.114 187.168 172.357  1.00 90.56           C
ATOM   1683  CG  TYR   199     233.278 187.595 173.776  1.00 90.56           C
ATOM   1684  CD1 TYR   199     233.559 186.669 174.753  1.00 90.56           C
ATOM   1685  CD2 TYR   199     233.148 188.919 174.129  1.00 90.56           C
ATOM   1686  CE1 TYR   199     233.707 187.057 176.064  1.00 90.56           C
ATOM   1687  CE2 TYR   199     233.296 189.314 175.439  1.00 90.56           C
ATOM   1688  CZ  TYR   199     233.575 188.381 176.408  1.00 90.56           C
ATOM   1689  OH  TYR   199     233.726 188.779 177.753  1.00 90.56           O
ATOM   1690  C   TYR   199     230.769 187.674 172.703  1.00 90.56           C
ATOM   1691  O   TYR   199     230.340 187.660 173.857  1.00 90.56           O
ATOM   1692  N   MET   200     230.469 188.652 171.826  1.00147.72           N
ATOM   1693  CA  MET   200     229.615 189.708 172.282  1.00147.72           C
ATOM   1694  CB  MET   200     229.433 190.844 171.257  1.00147.72           C
ATOM   1695  CG  MET   200     228.609 190.454 170.030  1.00147.72           C
ATOM   1696  SD  MET   200     228.243 191.833 168.902  1.00147.72           S
ATOM   1697  CE  MET   200     229.967 192.085 168.391  1.00147.72           C
ATOM   1698  C   MET   200     228.254 189.177 172.623  1.00147.72           C
ATOM   1699  O   MET   200     227.660 189.566 173.635  1.00147.72           O
ATOM   1700  N   ASP   201     227.723 188.265 171.778  1.00184.01           N
ATOM   1701  CA  ASP   201     226.394 187.783 172.036  1.00184.01           C
ATOM   1702  CB  ASP   201     225.779 186.976 170.869  1.00184.01           C
ATOM   1703  CG  ASP   201     226.587 185.727 170.537  1.00184.01           C
ATOM   1704  OD1 ASP   201     226.793 184.869 171.436  1.00184.01           O
ATOM   1705  OD2 ASP   201     227.009 185.615 169.355  1.00184.01           O
ATOM   1706  C   ASP   201     226.329 187.005 173.317  1.00184.01           C
ATOM   1707  O   ASP   201     225.348 187.099 174.058  1.00184.01           O
ATOM   1708  N   LEU   202     227.369 186.203 173.608  1.00148.43           N
ATOM   1709  CA  LEU   202     227.378 185.396 174.798  1.00148.43           C
ATOM   1710  CB  LEU   202     228.611 184.467 174.849  1.00148.43           C
ATOM   1711  CG  LEU   202     228.721 183.542 176.084  1.00148.43           C
ATOM   1712  CD1 LEU   202     229.096 184.300 177.368  1.00148.43           C
ATOM   1713  CD2 LEU   202     227.452 182.688 176.244  1.00148.43           C
ATOM   1714  C   LEU   202     227.405 186.272 176.000  1.00148.43           C
ATOM   1715  O   LEU   202     226.741 185.963 176.987  1.00148.43           O
ATOM   1716  N   CYS   203     228.205 187.359 175.968  1.00141.16           N
ATOM   1717  CA  CYS   203     228.296 188.182 177.143  1.00141.16           C
ATOM   1718  CB  CYS   203     229.389 189.266 177.080  1.00141.16           C
ATOM   1719  SG  CYS   203     229.054 190.609 175.907  1.00141.16           S
ATOM   1720  C   CYS   203     226.984 188.823 177.431  1.00141.16           C
ATOM   1721  O   CYS   203     226.578 188.917 178.588  1.00141.16           O
ATOM   1722  N   THR   204     226.285 189.288 176.380  1.00173.08           N
ATOM   1723  CA  THR   204     225.038 189.960 176.625  1.00173.08           C
ATOM   1724  CB  THR   204     224.417 190.500 175.369  1.00173.08           C
ATOM   1725  OG1 THR   204     224.090 189.435 174.489  1.00173.08           O
ATOM   1726  CG2 THR   204     225.416 191.455 174.695  1.00173.08           C
ATOM   1727  C   THR   204     224.044 189.024 177.227  1.00173.08           C
ATOM   1728  O   THR   204     223.318 189.366 178.164  1.00173.08           O
ATOM   1729  N   ASP   205     223.976 187.798 176.691  1.00125.51           N
ATOM   1730  CA  ASP   205     222.982 186.912 177.207  1.00125.51           C
ATOM   1731  CB  ASP   205     222.860 185.602 176.409  1.00125.51           C
ATOM   1732  CG  ASP   205     222.071 185.918 175.144  1.00125.51           C
ATOM   1733  OD1 ASP   205     220.990 186.552 175.271  1.00125.51           O
ATOM   1734  OD2 ASP   205     222.540 185.542 174.037  1.00125.51           O
ATOM   1735  C   ASP   205     223.243 186.578 178.637  1.00125.51           C
ATOM   1736  O   ASP   205     222.296 186.437 179.410  1.00125.51           O
ATOM   1737  N   VAL   206     224.526 186.403 179.012  1.00101.48           N
ATOM   1738  CA  VAL   206     224.880 186.049 180.363  1.00101.48           C
ATOM   1739  CB  VAL   206     226.358 185.853 180.532  1.00101.48           C
ATOM   1740  CG1 VAL   206     226.647 185.545 182.011  1.00101.48           C
ATOM   1741  CG2 VAL   206     226.831 184.764 179.558  1.00101.48           C
ATOM   1742  C   VAL   206     224.495 187.145 181.301  1.00101.48           C
ATOM   1743  O   VAL   206     224.007 186.854 182.390  1.00101.48           O
ATOM   1744  N   CYS   207     224.757 188.425 180.941  1.00175.20           N
ATOM   1745  CA  CYS   207     224.416 189.488 181.850  1.00175.20           C
ATOM   1746  CB  CYS   207     225.046 190.855 181.476  1.00175.20           C
ATOM   1747  SG  CYS   207     225.284 191.211 179.701  1.00175.20           S
ATOM   1748  C   CYS   207     222.942 189.614 182.096  1.00175.20           C
ATOM   1749  O   CYS   207     222.492 189.709 183.246  1.00175.20           O
ATOM   1750  N   PRO   208     222.170 189.634 181.049  1.00213.78           N
ATOM   1751  CA  PRO   208     220.796 189.564 181.356  1.00213.78           C
ATOM   1752  CD  PRO   208     222.247 190.836 180.247  1.00213.78           C
ATOM   1753  CB  PRO   208     220.047 189.852 180.056  1.00213.78           C
ATOM   1754  CG  PRO   208     221.059 190.710 179.273  1.00213.78           C
ATOM   1755  C   PRO   208     220.278 188.429 182.188  1.00213.78           C
ATOM   1756  O   PRO   208     219.447 188.668 183.074  1.00213.78           O
ATOM   1757  N   LEU   209     220.771 187.203 181.956  1.00135.72           N
ATOM   1758  CA  LEU   209     220.276 186.078 182.700  1.00135.72           C
ATOM   1759  CB  LEU   209     220.747 184.729 182.148  1.00135.72           C
ATOM   1760  CG  LEU   209     220.258 184.545 180.703  1.00135.72           C
ATOM   1761  CD1 LEU   209     220.126 183.061 180.342  1.00135.72           C
ATOM   1762  CD2 LEU   209     219.003 185.387 180.423  1.00135.72           C
ATOM   1763  C   LEU   209     220.642 186.180 184.149  1.00135.72           C
ATOM   1764  O   LEU   209     219.873 185.747 185.007  1.00135.72           O
ATOM   1765  N   ILE   210     221.846 186.705 184.460  1.00 88.95           N
ATOM   1766  CA  ILE   210     222.279 186.818 185.831  1.00 88.95           C
ATOM   1767  CB  ILE   210     223.691 187.308 185.952  1.00 88.95           C
ATOM   1768  CG1 ILE   210     224.652 186.312 185.279  1.00 88.95           C
ATOM   1769  CG2 ILE   210     223.997 187.525 187.442  1.00 88.95           C
ATOM   1770  CD1 ILE   210     226.083 186.832 185.148  1.00 88.95           C
ATOM   1771  C   ILE   210     221.384 187.753 186.560  1.00 88.95           C
ATOM   1772  O   ILE   210     221.008 187.503 187.706  1.00 88.95           O
ATOM   1773  N   SER   211     221.030 188.869 185.908  1.00146.63           N
ATOM   1774  CA  SER   211     220.189 189.821 186.571  1.00146.63           C
ATOM   1775  CB  SER   211     219.776 190.988 185.665  1.00146.63           C
ATOM   1776  OG  SER   211     218.945 191.895 186.374  1.00146.63           O
ATOM   1777  C   SER   211     218.875 189.214 186.918  1.00146.63           C
ATOM   1778  O   SER   211     218.345 189.411 188.014  1.00146.63           O
ATOM   1779  N   MET   212     218.304 188.470 185.959  1.00160.27           N
ATOM   1780  CA  MET   212     216.991 187.942 186.160  1.00160.27           C
ATOM   1781  CB  MET   212     216.479 187.168 184.934  1.00160.27           C
ATOM   1782  CG  MET   212     216.426 188.017 183.664  1.00160.27           C
ATOM   1783  SD  MET   212     215.334 189.464 183.770  1.00160.27           S
ATOM   1784  CE  MET   212     213.785 188.560 183.489  1.00160.27           C
ATOM   1785  C   MET   212     216.995 186.980 187.314  1.00160.27           C
ATOM   1786  O   MET   212     216.055 186.950 188.105  1.00160.27           O
ATOM   1787  N   LEU   213     218.047 186.149 187.427  1.00183.37           N
ATOM   1788  CA  LEU   213     218.136 185.149 188.461  1.00183.37           C
ATOM   1789  CB  LEU   213     219.377 184.248 188.278  1.00183.37           C
ATOM   1790  CG  LEU   213     219.510 183.068 189.268  1.00183.37           C
ATOM   1791  CD1 LEU   213     219.835 183.521 190.701  1.00183.37           C
ATOM   1792  CD2 LEU   213     218.276 182.157 189.202  1.00183.37           C
ATOM   1793  C   LEU   213     218.219 185.808 189.804  1.00183.37           C
ATOM   1794  O   LEU   213     217.671 185.293 190.778  1.00183.37           O
ATOM   1795  N   MET   214     218.959 186.932 189.904  1.00114.54           N
ATOM   1796  CA  MET   214     219.111 187.598 191.169  1.00114.54           C
ATOM   1797  CB  MET   214     220.105 188.769 191.106  1.00114.54           C
ATOM   1798  CG  MET   214     220.636 189.170 192.483  1.00114.54           C
ATOM   1799  SD  MET   214     222.075 190.277 192.437  1.00114.54           S
ATOM   1800  CE  MET   214     222.683 189.786 194.076  1.00114.54           C
ATOM   1801  C   MET   214     217.780 188.109 191.623  1.00114.54           C
ATOM   1802  O   MET   214     217.454 188.056 192.807  1.00114.54           O
ATOM   1803  N   ALA   215     216.978 188.649 190.691  1.00 95.27           N
ATOM   1804  CA  ALA   215     215.672 189.131 191.046  1.00 95.27           C
ATOM   1805  CB  ALA   215     214.923 189.704 189.836  1.00 95.27           C
ATOM   1806  C   ALA   215     214.818 187.982 191.521  1.00 95.27           C
ATOM   1807  O   ALA   215     214.065 188.101 192.493  1.00 95.27           O
ATOM   1808  N   ARG   216     214.915 186.843 190.798  1.00196.35           N
ATOM   1809  CA  ARG   216     214.124 185.662 191.019  1.00196.35           C
ATOM   1810  CB  ARG   216     214.346 184.554 189.977  1.00196.35           C
ATOM   1811  CG  ARG   216     213.916 184.879 188.549  1.00196.35           C
ATOM   1812  CD  ARG   216     213.847 183.618 187.683  1.00196.35           C
ATOM   1813  NE  ARG   216     213.669 184.029 186.265  1.00196.35           N
ATOM   1814  CZ  ARG   216     214.768 184.251 185.488  1.00196.35           C
ATOM   1815  NH1 ARG   216     216.019 184.145 186.025  1.00196.35           N
ATOM   1816  NH2 ARG   216     214.616 184.561 184.170  1.00196.35           N
ATOM   1817  C   ARG   216     214.470 185.014 192.313  1.00196.35           C
ATOM   1818  O   ARG   216     213.603 184.482 193.001  1.00196.35           O
ATOM   1819  N   CYS   217     215.765 184.992 192.651  1.00 93.12           N
ATOM   1820  CA  CYS   217     216.188 184.271 193.812  1.00 93.12           C
ATOM   1821  CB  CYS   217     217.717 184.163 193.918  1.00 93.12           C
ATOM   1822  SG  CYS   217     218.217 182.822 195.036  1.00 93.12           S
ATOM   1823  C   CYS   217     215.659 184.920 195.055  1.00 93.12           C
ATOM   1824  O   CYS   217     215.292 184.232 196.006  1.00 93.12           O
ATOM   1825  N   HIS   218     215.603 186.266 195.083  1.00 92.24           N
ATOM   1826  CA  HIS   218     215.186 186.957 196.273  1.00 92.24           C
ATOM   1827  ND1 HIS   218     216.633 190.335 195.188  1.00 92.24           N
ATOM   1828  CG  HIS   218     216.474 189.056 195.671  1.00 92.24           C
ATOM   1829  CB  HIS   218     215.154 188.482 196.086  1.00 92.24           C
ATOM   1830  NE2 HIS   218     218.649 189.398 195.184  1.00 92.24           N
ATOM   1831  CD2 HIS   218     217.715 188.498 195.663  1.00 92.24           C
ATOM   1832  CE1 HIS   218     217.952 190.486 194.912  1.00 92.24           C
ATOM   1833  C   HIS   218     213.789 186.546 196.605  1.00 92.24           C
ATOM   1834  O   HIS   218     213.484 186.199 197.746  1.00 92.24           O
ATOM   1835  N   ILE   219     212.893 186.614 195.606  1.00175.49           N
ATOM   1836  CA  ILE   219     211.525 186.246 195.800  1.00175.49           C
ATOM   1837  CB  ILE   219     210.669 186.690 194.635  1.00175.49           C
ATOM   1838  CG1 ILE   219     209.164 186.472 194.885  1.00175.49           C
ATOM   1839  CG2 ILE   219     211.196 186.007 193.363  1.00175.49           C
ATOM   1840  CD1 ILE   219     208.710 185.011 194.873  1.00175.49           C
ATOM   1841  C   ILE   219     211.422 184.768 195.978  1.00175.49           C
ATOM   1842  O   ILE   219     210.732 184.291 196.877  1.00175.49           O
ATOM   1843  N   SER   220     212.140 184.013 195.125  1.00166.55           N
ATOM   1844  CA  SER   220     212.028 182.585 195.084  1.00166.55           C
ATOM   1845  CB  SER   220     212.758 181.959 193.882  1.00166.55           C
ATOM   1846  OG  SER   220     212.611 180.548 193.898  1.00166.55           O
ATOM   1847  C   SER   220     212.604 181.989 196.320  1.00166.55           C
ATOM   1848  O   SER   220     213.512 182.543 196.937  1.00166.55           O
ATOM   1849  N   LEU   221     212.040 180.832 196.725  1.00323.49           N
ATOM   1850  CA  LEU   221     212.530 180.119 197.863  1.00323.49           C
ATOM   1851  CB  LEU   221     211.782 180.500 199.160  1.00323.49           C
ATOM   1852  CG  LEU   221     212.553 180.299 200.490  1.00323.49           C
ATOM   1853  CD1 LEU   221     212.920 178.845 200.818  1.00323.49           C
ATOM   1854  CD2 LEU   221     213.772 181.231 200.528  1.00323.49           C
ATOM   1855  C   LEU   221     212.222 178.687 197.522  1.00323.49           C
ATOM   1856  O   LEU   221     211.473 178.426 196.582  1.00323.49           O
ATOM   1857  N   LEU   222     212.801 177.718 198.255  1.00302.37           N
ATOM   1858  CA  LEU   222     212.544 176.331 197.999  1.00302.37           C
ATOM   1859  CB  LEU   222     213.190 175.416 199.069  1.00302.37           C
ATOM   1860  CG  LEU   222     212.805 173.913 199.075  1.00302.37           C
ATOM   1861  CD1 LEU   222     211.388 173.680 199.624  1.00302.37           C
ATOM   1862  CD2 LEU   222     213.023 173.240 197.713  1.00302.37           C
ATOM   1863  C   LEU   222     211.069 176.125 198.025  1.00302.37           C
ATOM   1864  O   LEU   222     210.406 176.388 199.027  1.00302.37           O
ATOM   1865  N   LYS   223     210.521 175.652 196.889  1.00295.45           N
ATOM   1866  CA  LYS   223     209.124 175.360 196.812  1.00295.45           C
ATOM   1867  CB  LYS   223     208.312 176.527 196.220  1.00295.45           C
ATOM   1868  CG  LYS   223     206.791 176.349 196.247  1.00295.45           C
ATOM   1869  CD  LYS   223     206.272 175.209 195.369  1.00295.45           C
ATOM   1870  CE  LYS   223     204.745 175.162 195.280  1.00295.45           C
ATOM   1871  NZ  LYS   223     204.327 174.214 194.224  1.00295.45           N
ATOM   1872  C   LYS   223     208.993 174.188 195.894  1.00295.45           C
ATOM   1873  O   LYS   223     209.157 174.314 194.682  1.00295.45           O
ATOM   1874  N   GLN   224     208.712 173.001 196.460  1.00332.81           N
ATOM   1875  CA  GLN   224     208.525 171.833 195.651  1.00332.81           C
ATOM   1876  CB  GLN   224     209.740 170.882 195.660  1.00332.81           C
ATOM   1877  CG  GLN   224     209.628 169.703 194.687  1.00332.81           C
ATOM   1878  CD  GLN   224     208.872 168.577 195.374  1.00332.81           C
ATOM   1879  OE1 GLN   224     208.384 167.653 194.725  1.00332.81           O
ATOM   1880  NE2 GLN   224     208.780 168.650 196.728  1.00332.81           N
ATOM   1881  C   GLN   224     207.360 171.133 196.260  1.00332.81           C
ATOM   1882  O   GLN   224     207.213 171.125 197.481  1.00332.81           O
ATOM   1883  N   ARG   225     206.475 170.536 195.441  1.00263.15           N
ATOM   1884  CA  ARG   225     205.351 169.945 196.097  1.00263.15           C
ATOM   1885  CB  ARG   225     204.006 170.159 195.385  1.00263.15           C
ATOM   1886  CG  ARG   225     202.842 169.506 196.136  1.00263.15           C
ATOM   1887  CD  ARG   225     201.494 169.651 195.432  1.00263.15           C
ATOM   1888  NE  ARG   225     201.481 168.680 194.303  1.00263.15           N
ATOM   1889  CZ  ARG   225     200.829 168.994 193.146  1.00263.15           C
ATOM   1890  NH1 ARG   225     200.221 170.209 193.017  1.00263.15           N
ATOM   1891  NH2 ARG   225     200.789 168.097 192.119  1.00263.15           N
ATOM   1892  C   ARG   225     205.548 168.474 196.198  1.00263.15           C
ATOM   1893  O   ARG   225     205.173 167.713 195.307  1.00263.15           O
ATOM   1894  N   LEU   226     206.168 168.045 197.309  1.00261.37           N
ATOM   1895  CA  LEU   226     206.275 166.657 197.620  1.00261.37           C
ATOM   1896  CB  LEU   226     207.641 166.024 197.284  1.00261.37           C
ATOM   1897  CG  LEU   226     207.691 164.479 197.393  1.00261.37           C
ATOM   1898  CD1 LEU   226     209.089 163.950 197.038  1.00261.37           C
ATOM   1899  CD2 LEU   226     207.201 163.948 198.750  1.00261.37           C
ATOM   1900  C   LEU   226     206.124 166.657 199.099  1.00261.37           C
ATOM   1901  O   LEU   226     206.914 167.280 199.808  1.00261.37           O
ATOM   1902  N   ARG   227     205.085 165.985 199.610  1.00321.06           N
ATOM   1903  CA  ARG   227     204.921 166.017 201.026  1.00321.06           C
ATOM   1904  CB  ARG   227     204.571 167.419 201.552  1.00321.06           C
ATOM   1905  CG  ARG   227     204.751 167.594 203.060  1.00321.06           C
ATOM   1906  CD  ARG   227     204.358 168.991 203.544  1.00321.06           C
ATOM   1907  NE  ARG   227     205.088 169.978 202.698  1.00321.06           N
ATOM   1908  CZ  ARG   227     206.331 170.414 203.056  1.00321.06           C
ATOM   1909  NH1 ARG   227     206.913 169.959 204.204  1.00321.06           N
ATOM   1910  NH2 ARG   227     206.993 171.308 202.264  1.00321.06           N
ATOM   1911  C   ARG   227     203.773 165.125 201.332  1.00321.06           C
ATOM   1912  O   ARG   227     203.204 164.495 200.442  1.00321.06           O
ATOM   1913  N   ASN   228     203.414 165.035 202.621  1.00199.27           N
ATOM   1914  CA  ASN   228     202.286 164.234 202.971  1.00199.27           C
ATOM   1915  CB  ASN   228     202.113 164.067 204.491  1.00199.27           C
ATOM   1916  CG  ASN   228     203.351 163.359 205.028  1.00199.27           C
ATOM   1917  OD1 ASN   228     204.194 162.888 204.266  1.00199.27           O
ATOM   1918  ND2 ASN   228     203.464 163.280 206.382  1.00199.27           N
ATOM   1919  C   ASN   228     201.101 164.978 202.449  1.00199.27           C
ATOM   1920  O   ASN   228     201.128 166.204 202.350  1.00199.27           O
ATOM   1921  N   LEU   229     200.030 164.256 202.075  1.00193.86           N
ATOM   1922  CA  LEU   229     198.869 164.934 201.580  1.00193.86           C
ATOM   1923  CB  LEU   229     197.806 164.026 200.941  1.00193.86           C
ATOM   1924  CG  LEU   229     198.232 163.434 199.587  1.00193.86           C
ATOM   1925  CD1 LEU   229     197.122 162.550 198.995  1.00193.86           C
ATOM   1926  CD2 LEU   229     198.690 164.539 198.621  1.00193.86           C
ATOM   1927  C   LEU   229     198.242 165.604 202.745  1.00193.86           C
ATOM   1928  O   LEU   229     198.629 165.350 203.885  1.00193.86           O
ATOM   1929  N   ARG   230     197.280 166.510 202.477  1.00292.28           N
ATOM   1930  CA  ARG   230     196.657 167.225 203.547  1.00292.28           C
ATOM   1931  CB  ARG   230     195.509 168.133 203.075  1.00292.28           C
ATOM   1932  CG  ARG   230     194.915 169.010 204.177  1.00292.28           C
ATOM   1933  CD  ARG   230     193.788 169.909 203.668  1.00292.28           C
ATOM   1934  NE  ARG   230     194.362 170.748 202.578  1.00292.28           N
ATOM   1935  CZ  ARG   230     193.575 171.159 201.541  1.00292.28           C
ATOM   1936  NH1 ARG   230     192.250 170.833 201.515  1.00292.28           N
ATOM   1937  NH2 ARG   230     194.119 171.883 200.520  1.00292.28           N
ATOM   1938  C   ARG   230     196.090 166.202 204.466  1.00292.28           C
ATOM   1939  O   ARG   230     195.077 165.569 204.179  1.00292.28           O
ATOM   1940  N   SER   231     196.782 166.030 205.607  1.00256.37           N
ATOM   1941  CA  SER   231     196.464 165.068 206.614  1.00256.37           C
ATOM   1942  CB  SER   231     195.879 163.753 206.066  1.00256.37           C
ATOM   1943  OG  SER   231     195.591 162.854 207.127  1.00256.37           O
ATOM   1944  C   SER   231     197.785 164.721 207.209  1.00256.37           C
ATOM   1945  O   SER   231     198.816 165.233 206.778  1.00256.37           O
ATOM   1946  N   LYS   232     197.793 163.859 208.237  1.00182.43           N
ATOM   1947  CA  LYS   232     199.062 163.423 208.729  1.00182.43           C
ATOM   1948  CB  LYS   232     199.226 163.605 210.248  1.00182.43           C
ATOM   1949  CG  LYS   232     200.653 163.360 210.740  1.00182.43           C
ATOM   1950  CD  LYS   232     200.902 163.845 212.171  1.00182.43           C
ATOM   1951  CE  LYS   232     200.790 165.363 212.335  1.00182.43           C
ATOM   1952  NZ  LYS   232     201.047 165.742 213.743  1.00182.43           N
ATOM   1953  C   LYS   232     199.102 161.961 208.435  1.00182.43           C
ATOM   1954  O   LYS   232     198.635 161.142 209.224  1.00182.43           O
ATOM   1955  N   PRO   233     199.638 161.614 207.299  1.00156.51           N
ATOM   1956  CA  PRO   233     199.683 160.221 206.966  1.00156.51           C
ATOM   1957  CD  PRO   233     199.453 162.441 206.116  1.00156.51           C
ATOM   1958  CB  PRO   233     199.903 160.148 205.458  1.00156.51           C
ATOM   1959  CG  PRO   233     199.283 161.459 204.945  1.00156.51           C
ATOM   1960  C   PRO   233     200.735 159.539 207.763  1.00156.51           C
ATOM   1961  O   PRO   233     201.733 160.174 208.101  1.00156.51           O
ATOM   1962  N   GLY   234     200.524 158.252 208.089  1.00 92.75           N
ATOM   1963  CA  GLY   234     201.516 157.535 208.823  1.00 92.75           C
ATOM   1964  C   GLY   234     201.721 158.279 210.095  1.00 92.75           C
ATOM   1965  O   GLY   234     200.836 158.994 210.562  1.00 92.75           O
ATOM   1966  N   ARG   235     202.916 158.121 210.688  1.00282.49           N
ATOM   1967  CA  ARG   235     203.216 158.819 211.897  1.00282.49           C
ATOM   1968  CB  ARG   235     203.031 157.936 213.142  1.00282.49           C
ATOM   1969  CG  ARG   235     203.309 158.635 214.472  1.00282.49           C
ATOM   1970  CD  ARG   235     203.132 157.704 215.673  1.00282.49           C
ATOM   1971  NE  ARG   235     203.439 158.485 216.902  1.00282.49           N
ATOM   1972  CZ  ARG   235     204.736 158.665 217.286  1.00282.49           C
ATOM   1973  NH1 ARG   235     205.751 158.193 216.504  1.00282.49           N
ATOM   1974  NH2 ARG   235     205.018 159.325 218.447  1.00282.49           N
ATOM   1975  C   ARG   235     204.657 159.196 211.813  1.00282.49           C
ATOM   1976  O   ARG   235     205.474 158.436 211.294  1.00282.49           O
ATOM   1977  N   THR   236     205.010 160.397 212.307  1.00287.21           N
ATOM   1978  CA  THR   236     206.387 160.786 212.287  1.00287.21           C
ATOM   1979  CB  THR   236     206.649 162.118 211.644  1.00287.21           C
ATOM   1980  OG1 THR   236     208.046 162.310 211.474  1.00287.21           O
ATOM   1981  CG2 THR   236     206.066 163.226 212.537  1.00287.21           C
ATOM   1982  C   THR   236     206.799 160.886 213.713  1.00287.21           C
ATOM   1983  O   THR   236     205.990 161.222 214.577  1.00287.21           O
ATOM   1984  N   GLU   237     208.073 160.573 214.009  1.00215.80           N
ATOM   1985  CA  GLU   237     208.463 160.603 215.383  1.00215.80           C
ATOM   1986  CB  GLU   237     209.592 159.609 215.707  1.00215.80           C
ATOM   1987  CG  GLU   237     209.181 158.146 215.522  1.00215.80           C
ATOM   1988  CD  GLU   237     209.189 157.832 214.030  1.00215.80           C
ATOM   1989  OE1 GLU   237     210.293 157.872 213.421  1.00215.80           O
ATOM   1990  OE2 GLU   237     208.094 157.548 213.478  1.00215.80           O
ATOM   1991  C   GLU   237     208.956 161.974 215.703  1.00215.80           C
ATOM   1992  O   GLU   237     210.140 162.274 215.558  1.00215.80           O
ATOM   1993  N   ASP   238     208.033 162.850 216.141  1.00221.99           N
ATOM   1994  CA  ASP   238     208.400 164.164 216.571  1.00221.99           C
ATOM   1995  CB  ASP   238     209.237 164.954 215.550  1.00221.99           C
ATOM   1996  CG  ASP   238     209.810 166.163 216.279  1.00221.99           C
ATOM   1997  OD1 ASP   238     209.511 166.312 217.493  1.00221.99           O
ATOM   1998  OD2 ASP   238     210.560 166.947 215.636  1.00221.99           O
ATOM   1999  C   ASP   238     207.124 164.909 216.773  1.00221.99           C
ATOM   2000  O   ASP   238     206.731 165.720 215.936  1.00221.99           O
ATOM   2001  N   GLU   239     206.433 164.644 217.895  1.00214.28           N
ATOM   2002  CA  GLU   239     205.194 165.322 218.126  1.00214.28           C
ATOM   2003  CB  GLU   239     204.012 164.355 218.301  1.00214.28           C
ATOM   2004  CG  GLU   239     203.680 163.560 217.037  1.00214.28           C
ATOM   2005  CD  GLU   239     202.669 162.487 217.415  1.00214.28           C
ATOM   2006  OE1 GLU   239     202.380 162.352 218.634  1.00214.28           O
ATOM   2007  OE2 GLU   239     202.174 161.786 216.492  1.00214.28           O
ATOM   2008  C   GLU   239     205.334 166.067 219.408  1.00214.28           C
ATOM   2009  O   GLU   239     205.635 165.479 220.445  1.00214.28           O
ATOM   2010  N   TYR   240     205.146 167.399 219.370  1.00333.62           N
ATOM   2011  CA  TYR   240     205.231 168.115 220.604  1.00333.62           C
ATOM   2012  CB  TYR   240     206.540 168.910 220.766  1.00333.62           C
ATOM   2013  CG  TYR   240     206.693 169.850 219.619  1.00333.62           C
ATOM   2014  CD1 TYR   240     207.210 169.393 218.429  1.00333.62           C
ATOM   2015  CD2 TYR   240     206.319 171.170 219.722  1.00333.62           C
ATOM   2016  CE1 TYR   240     207.364 170.239 217.358  1.00333.62           C
ATOM   2017  CE2 TYR   240     206.471 172.023 218.652  1.00333.62           C
ATOM   2018  CZ  TYR   240     206.995 171.556 217.470  1.00333.62           C
ATOM   2019  OH  TYR   240     207.152 172.426 216.370  1.00333.62           O
ATOM   2020  C   TYR   240     204.075 169.051 220.708  1.00333.62           C
ATOM   2021  O   TYR   240     203.823 169.859 219.815  1.00333.62           O
ATOM   2022  N   LEU   241     203.322 168.935 221.817  1.00254.26           N
ATOM   2023  CA  LEU   241     202.237 169.828 222.083  1.00254.26           C
ATOM   2024  CB  LEU   241     200.850 169.158 222.071  1.00254.26           C
ATOM   2025  CG  LEU   241     200.409 168.645 220.688  1.00254.26           C
ATOM   2026  CD1 LEU   241     201.326 167.519 220.186  1.00254.26           C
ATOM   2027  CD2 LEU   241     198.924 168.248 220.692  1.00254.26           C
ATOM   2028  C   LEU   241     202.465 170.325 223.469  1.00254.26           C
ATOM   2029  O   LEU   241     202.758 169.543 224.372  1.00254.26           O
ATOM   2030  N   GLU   242     202.367 171.649 223.678  1.00231.85           N
ATOM   2031  CA  GLU   242     202.565 172.128 225.011  1.00231.85           C
ATOM   2032  CB  GLU   242     202.888 173.628 225.118  1.00231.85           C
ATOM   2033  CG  GLU   242     204.278 174.010 224.610  1.00231.85           C
ATOM   2034  CD  GLU   242     204.502 175.469 224.980  1.00231.85           C
ATOM   2035  OE1 GLU   242     203.553 176.084 225.536  1.00231.85           O
ATOM   2036  OE2 GLU   242     205.621 175.985 224.721  1.00231.85           O
ATOM   2037  C   GLU   242     201.298 171.904 225.757  1.00231.85           C
ATOM   2038  O   GLU   242     200.211 171.929 225.182  1.00231.85           O
ATOM   2039  N   GLU   243     201.416 171.654 227.072  1.00265.23           N
ATOM   2040  CA  GLU   243     200.244 171.472 227.870  1.00265.23           C
ATOM   2041  CB  GLU   243     200.568 171.051 229.315  1.00265.23           C
ATOM   2042  CG  GLU   243     201.406 169.773 229.431  1.00265.23           C
ATOM   2043  CD  GLU   243     200.505 168.553 229.310  1.00265.23           C
ATOM   2044  OE1 GLU   243     199.258 168.728 229.299  1.00265.23           O
ATOM   2045  OE2 GLU   243     201.058 167.422 229.235  1.00265.23           O
ATOM   2046  C   GLU   243     199.633 172.829 227.951  1.00265.23           C
ATOM   2047  O   GLU   243     200.346 173.817 228.121  1.00265.23           O
ATOM   2048  N   LEU   244     198.299 172.936 227.814  1.00303.68           N
ATOM   2049  CA  LEU   244     197.751 174.253 227.927  1.00303.68           C
ATOM   2050  CB  LEU   244     196.344 174.425 227.330  1.00303.68           C
ATOM   2051  CG  LEU   244     195.886 175.895 227.329  1.00303.68           C
ATOM   2052  CD1 LEU   244     196.854 176.768 226.512  1.00303.68           C
ATOM   2053  CD2 LEU   244     194.433 176.035 226.848  1.00303.68           C
ATOM   2054  C   LEU   244     197.708 174.539 229.388  1.00303.68           C
ATOM   2055  O   LEU   244     197.650 173.617 230.200  1.00303.68           O
ATOM   2056  N   THR   245     197.763 175.826 229.777  1.00293.21           N
ATOM   2057  CA  THR   245     197.830 176.087 231.183  1.00293.21           C
ATOM   2058  CB  THR   245     199.176 176.586 231.612  1.00293.21           C
ATOM   2059  OG1 THR   245     199.433 177.849 231.015  1.00293.21           O
ATOM   2060  CG2 THR   245     200.242 175.571 231.168  1.00293.21           C
ATOM   2061  C   THR   245     196.869 177.168 231.540  1.00293.21           C
ATOM   2062  O   THR   245     196.256 177.798 230.680  1.00293.21           O
ATOM   2063  N   GLU   246     196.707 177.377 232.862  1.00196.85           N
ATOM   2064  CA  GLU   246     195.914 178.454 233.370  1.00196.85           C
ATOM   2065  CB  GLU   246     195.701 178.444 234.895  1.00196.85           C
ATOM   2066  CG  GLU   246     194.835 177.313 235.448  1.00196.85           C
ATOM   2067  CD  GLU   246     194.695 177.568 236.945  1.00196.85           C
ATOM   2068  OE1 GLU   246     194.964 178.725 237.370  1.00196.85           O
ATOM   2069  OE2 GLU   246     194.317 176.620 237.682  1.00196.85           O
ATOM   2070  C   GLU   246     196.748 179.655 233.111  1.00196.85           C
ATOM   2071  O   GLU   246     197.955 179.538 232.906  1.00196.85           O
ATOM   2072  N   CYS   247     196.134 180.847 233.087  1.00104.64           N
ATOM   2073  CA  CYS   247     196.943 181.991 232.818  1.00104.64           C
ATOM   2074  CB  CYS   247     196.141 183.292 232.647  1.00104.64           C
ATOM   2075  SG  CYS   247     197.213 184.724 232.321  1.00104.64           S
ATOM   2076  C   CYS   247     197.866 182.182 233.968  1.00104.64           C
ATOM   2077  O   CYS   247     197.453 182.166 235.124  1.00104.64           O
ATOM   2078  N   ILE   248     199.168 182.330 233.669  1.00 83.71           N
ATOM   2079  CA  ILE   248     200.132 182.592 234.692  1.00 83.71           C
ATOM   2080  CB  ILE   248     200.909 181.390 235.147  1.00 83.71           C
ATOM   2081  CG1 ILE   248     201.639 181.697 236.467  1.00 83.71           C
ATOM   2082  CG2 ILE   248     201.841 180.956 234.004  1.00 83.71           C
ATOM   2083  CD1 ILE   248     202.187 180.454 237.168  1.00 83.71           C
ATOM   2084  C   ILE   248     201.091 183.567 234.096  1.00 83.71           C
ATOM   2085  O   ILE   248     201.090 183.784 232.885  1.00 83.71           O
ATOM   2086  N   ARG   249     201.923 184.200 234.937  1.00128.81           N
ATOM   2087  CA  ARG   249     202.857 185.162 234.434  1.00128.81           C
ATOM   2088  CB  ARG   249     203.736 185.785 235.534  1.00128.81           C
ATOM   2089  CG  ARG   249     204.559 184.748 236.302  1.00128.81           C
ATOM   2090  CD  ARG   249     205.803 185.322 236.984  1.00128.81           C
ATOM   2091  NE  ARG   249     205.374 186.206 238.104  1.00128.81           N
ATOM   2092  CZ  ARG   249     206.262 187.107 238.618  1.00128.81           C
ATOM   2093  NH1 ARG   249     207.514 187.215 238.084  1.00128.81           N
ATOM   2094  NH2 ARG   249     205.901 187.902 239.667  1.00128.81           N
ATOM   2095  C   ARG   249     203.791 184.462 233.501  1.00128.81           C
ATOM   2096  O   ARG   249     204.163 184.995 232.456  1.00128.81           O
ATOM   2097  N   ASP   250     204.171 183.223 233.856  1.00 77.64           N
ATOM   2098  CA  ASP   250     205.166 182.489 233.133  1.00 77.64           C
ATOM   2099  CB  ASP   250     205.361 181.088 233.741  1.00 77.64           C
ATOM   2100  CG  ASP   250     206.632 180.463 233.191  1.00 77.64           C
ATOM   2101  OD1 ASP   250     206.990 180.754 232.020  1.00 77.64           O
ATOM   2102  OD2 ASP   250     207.269 179.682 233.949  1.00 77.64           O
ATOM   2103  C   ASP   250     204.757 182.315 231.703  1.00 77.64           C
ATOM   2104  O   ASP   250     205.529 182.614 230.794  1.00 77.64           O
ATOM   2105  N   HIS   251     203.524 181.839 231.459  1.00 73.77           N
ATOM   2106  CA  HIS   251     203.101 181.587 230.112  1.00 73.77           C
ATOM   2107  ND1 HIS   251     201.699 178.857 228.526  1.00 73.77           N
ATOM   2108  CG  HIS   251     201.465 180.197 228.743  1.00 73.77           C
ATOM   2109  CB  HIS   251     201.731 180.886 230.051  1.00 73.77           C
ATOM   2110  NE2 HIS   251     200.900 179.677 226.621  1.00 73.77           N
ATOM   2111  CD2 HIS   251     200.977 180.684 227.570  1.00 73.77           C
ATOM   2112  CE1 HIS   251     201.343 178.600 227.241  1.00 73.77           C
ATOM   2113  C   HIS   251     202.989 182.900 229.404  1.00 73.77           C
ATOM   2114  O   HIS   251     203.382 183.042 228.245  1.00 73.77           O
ATOM   2115  N   ARG   252     202.473 183.908 230.128  1.00157.46           N
ATOM   2116  CA  ARG   252     202.204 185.215 229.608  1.00157.46           C
ATOM   2117  CB  ARG   252     201.707 186.152 230.725  1.00157.46           C
ATOM   2118  CG  ARG   252     201.127 187.488 230.259  1.00157.46           C
ATOM   2119  CD  ARG   252     199.690 187.388 229.741  1.00157.46           C
ATOM   2120  NE  ARG   252     199.726 186.732 228.406  1.00157.46           N
ATOM   2121  CZ  ARG   252     198.616 186.091 227.939  1.00157.46           C
ATOM   2122  NH1 ARG   252     197.510 185.980 228.733  1.00157.46           N
ATOM   2123  NH2 ARG   252     198.609 185.572 226.677  1.00157.46           N
ATOM   2124  C   ARG   252     203.485 185.786 229.091  1.00157.46           C
ATOM   2125  O   ARG   252     203.519 186.379 228.015  1.00157.46           O
ATOM   2126  N   LEU   253     204.580 185.615 229.850  1.00 39.74           N
ATOM   2127  CA  LEU   253     205.829 186.180 229.434  1.00 39.74           C
ATOM   2128  CB  LEU   253     206.962 185.932 230.442  1.00 39.74           C
ATOM   2129  CG  LEU   253     208.307 186.533 229.993  1.00 39.74           C
ATOM   2130  CD1 LEU   253     208.251 188.068 229.956  1.00 39.74           C
ATOM   2131  CD2 LEU   253     209.475 185.993 230.834  1.00 39.74           C
ATOM   2132  C   LEU   253     206.262 185.553 228.151  1.00 39.74           C
ATOM   2133  O   LEU   253     206.653 186.247 227.214  1.00 39.74           O
ATOM   2134  N   LEU   254     206.187 184.212 228.066  1.00 50.73           N
ATOM   2135  CA  LEU   254     206.690 183.548 226.901  1.00 50.73           C
ATOM   2136  CB  LEU   254     206.704 182.016 226.997  1.00 50.73           C
ATOM   2137  CG  LEU   254     207.377 181.382 225.765  1.00 50.73           C
ATOM   2138  CD1 LEU   254     208.861 181.777 225.687  1.00 50.73           C
ATOM   2139  CD2 LEU   254     207.163 179.864 225.715  1.00 50.73           C
ATOM   2140  C   LEU   254     205.866 183.904 225.709  1.00 50.73           C
ATOM   2141  O   LEU   254     206.398 184.087 224.615  1.00 50.73           O
ATOM   2142  N   LEU   255     204.537 184.014 225.886  1.00 98.84           N
ATOM   2143  CA  LEU   255     203.692 184.289 224.763  1.00 98.84           C
ATOM   2144  CB  LEU   255     202.196 184.373 225.132  1.00 98.84           C
ATOM   2145  CG  LEU   255     201.249 184.674 223.948  1.00 98.84           C
ATOM   2146  CD1 LEU   255     201.268 186.157 223.530  1.00 98.84           C
ATOM   2147  CD2 LEU   255     201.545 183.733 222.770  1.00 98.84           C
ATOM   2148  C   LEU   255     204.079 185.600 224.175  1.00 98.84           C
ATOM   2149  O   LEU   255     204.145 185.736 222.955  1.00 98.84           O
ATOM   2150  N   ASP   256     204.348 186.607 225.023  1.00 41.49           N
ATOM   2151  CA  ASP   256     204.683 187.887 224.478  1.00 41.49           C
ATOM   2152  CB  ASP   256     204.937 188.974 225.539  1.00 41.49           C
ATOM   2153  CG  ASP   256     203.592 189.439 226.078  1.00 41.49           C
ATOM   2154  OD1 ASP   256     202.839 188.588 226.624  1.00 41.49           O
ATOM   2155  OD2 ASP   256     203.292 190.653 225.928  1.00 41.49           O
ATOM   2156  C   ASP   256     205.932 187.743 223.671  1.00 41.49           C
ATOM   2157  O   ASP   256     206.051 188.325 222.595  1.00 41.49           O
ATOM   2158  N   TYR   257     206.903 186.955 224.164  1.00106.14           N
ATOM   2159  CA  TYR   257     208.121 186.783 223.428  1.00106.14           C
ATOM   2160  CB  TYR   257     209.246 186.078 224.201  1.00106.14           C
ATOM   2161  CG  TYR   257     209.794 187.159 225.062  1.00106.14           C
ATOM   2162  CD1 TYR   257     210.511 188.171 224.470  1.00106.14           C
ATOM   2163  CD2 TYR   257     209.609 187.176 226.425  1.00106.14           C
ATOM   2164  CE1 TYR   257     211.031 189.196 225.220  1.00106.14           C
ATOM   2165  CE2 TYR   257     210.129 188.200 227.183  1.00106.14           C
ATOM   2166  CZ  TYR   257     210.839 189.211 226.580  1.00106.14           C
ATOM   2167  OH  TYR   257     211.372 190.263 227.353  1.00106.14           O
ATOM   2168  C   TYR   257     207.864 186.084 222.136  1.00106.14           C
ATOM   2169  O   TYR   257     208.508 186.381 221.132  1.00106.14           O
ATOM   2170  N   VAL   258     206.941 185.108 222.124  1.00 36.12           N
ATOM   2171  CA  VAL   258     206.652 184.441 220.888  1.00 36.12           C
ATOM   2172  CB  VAL   258     205.591 183.391 221.019  1.00 36.12           C
ATOM   2173  CG1 VAL   258     205.234 182.886 219.610  1.00 36.12           C
ATOM   2174  CG2 VAL   258     206.089 182.296 221.975  1.00 36.12           C
ATOM   2175  C   VAL   258     206.111 185.453 219.929  1.00 36.12           C
ATOM   2176  O   VAL   258     206.496 185.500 218.764  1.00 36.12           O
ATOM   2177  N   ASP   259     205.194 186.299 220.423  1.00 87.34           N
ATOM   2178  CA  ASP   259     204.514 187.281 219.636  1.00 87.34           C
ATOM   2179  CB  ASP   259     203.457 187.995 220.498  1.00 87.34           C
ATOM   2180  CG  ASP   259     202.287 188.419 219.628  1.00 87.34           C
ATOM   2181  OD1 ASP   259     202.384 189.478 218.954  1.00 87.34           O
ATOM   2182  OD2 ASP   259     201.263 187.682 219.643  1.00 87.34           O
ATOM   2183  C   ASP   259     205.531 188.278 219.165  1.00 87.34           C
ATOM   2184  O   ASP   259     205.489 188.746 218.032  1.00 87.34           O
ATOM   2185  N   ALA   260     206.512 188.609 220.019  1.00 32.39           N
ATOM   2186  CA  ALA   260     207.479 189.596 219.642  1.00 32.39           C
ATOM   2187  CB  ALA   260     208.566 189.794 220.714  1.00 32.39           C
ATOM   2188  C   ALA   260     208.173 189.119 218.413  1.00 32.39           C
ATOM   2189  O   ALA   260     208.359 189.876 217.463  1.00 32.39           O
ATOM   2190  N   LEU   261     208.555 187.829 218.396  1.00100.93           N
ATOM   2191  CA  LEU   261     209.253 187.319 217.260  1.00100.93           C
ATOM   2192  CB  LEU   261     209.832 185.905 217.450  1.00100.93           C
ATOM   2193  CG  LEU   261     211.104 185.888 218.315  1.00100.93           C
ATOM   2194  CD1 LEU   261     212.301 186.489 217.558  1.00100.93           C
ATOM   2195  CD2 LEU   261     210.855 186.577 219.663  1.00100.93           C
ATOM   2196  C   LEU   261     208.406 187.301 216.033  1.00100.93           C
ATOM   2197  O   LEU   261     208.869 187.785 215.005  1.00100.93           O
ATOM   2198  N   ARG   262     207.152 186.796 216.068  1.00143.16           N
ATOM   2199  CA  ARG   262     206.514 186.659 214.783  1.00143.16           C
ATOM   2200  CB  ARG   262     205.178 185.864 214.776  1.00143.16           C
ATOM   2201  CG  ARG   262     205.248 184.393 215.196  1.00143.16           C
ATOM   2202  CD  ARG   262     203.910 183.666 215.004  1.00143.16           C
ATOM   2203  NE  ARG   262     204.093 182.652 213.927  1.00143.16           N
ATOM   2204  CZ  ARG   262     204.260 181.343 214.256  1.00143.16           C
ATOM   2205  NH1 ARG   262     204.089 180.935 215.553  1.00143.16           N
ATOM   2206  NH2 ARG   262     204.591 180.431 213.296  1.00143.16           N
ATOM   2207  C   ARG   262     206.286 187.991 214.113  1.00143.16           C
ATOM   2208  O   ARG   262     206.694 188.148 212.962  1.00143.16           O
ATOM   2209  N   PRO   263     205.666 188.973 214.730  1.00102.52           N
ATOM   2210  CA  PRO   263     205.496 190.198 214.004  1.00102.52           C
ATOM   2211  CD  PRO   263     204.433 188.696 215.448  1.00102.52           C
ATOM   2212  CB  PRO   263     204.394 190.991 214.716  1.00102.52           C
ATOM   2213  CG  PRO   263     203.929 190.081 215.867  1.00102.52           C
ATOM   2214  C   PRO   263     206.684 191.024 213.622  1.00102.52           C
ATOM   2215  O   PRO   263     206.719 191.499 212.491  1.00102.52           O
ATOM   2216  N   VAL   264     207.674 191.207 214.515  1.00113.78           N
ATOM   2217  CA  VAL   264     208.774 192.070 214.193  1.00113.78           C
ATOM   2218  CB  VAL   264     209.632 192.358 215.399  1.00113.78           C
ATOM   2219  CG1 VAL   264     210.479 191.127 215.745  1.00113.78           C
ATOM   2220  CG2 VAL   264     210.396 193.675 215.161  1.00113.78           C
ATOM   2221  C   VAL   264     209.509 191.402 213.075  1.00113.78           C
ATOM   2222  O   VAL   264     210.107 192.030 212.200  1.00113.78           O
ATOM   2223  N   PHE   265     209.473 190.068 213.100  1.00128.09           N
ATOM   2224  CA  PHE   265     209.992 189.249 212.054  1.00128.09           C
ATOM   2225  CB  PHE   265     209.868 187.776 212.479  1.00128.09           C
ATOM   2226  CG  PHE   265     210.051 186.750 211.427  1.00128.09           C
ATOM   2227  CD1 PHE   265     211.208 186.683 210.689  1.00128.09           C
ATOM   2228  CD2 PHE   265     209.071 185.790 211.266  1.00128.09           C
ATOM   2229  CE1 PHE   265     211.362 185.705 209.737  1.00128.09           C
ATOM   2230  CE2 PHE   265     209.221 184.809 210.322  1.00128.09           C
ATOM   2231  CZ  PHE   265     210.367 184.772 209.563  1.00128.09           C
ATOM   2232  C   PHE   265     209.192 189.542 210.821  1.00128.09           C
ATOM   2233  O   PHE   265     209.758 189.698 209.741  1.00128.09           O
ATOM   2234  N   SER   266     207.857 189.641 210.958  1.00 90.71           N
ATOM   2235  CA  SER   266     206.999 189.910 209.838  1.00 90.71           C
ATOM   2236  CB  SER   266     205.510 189.879 210.176  1.00 90.71           C
ATOM   2237  OG  SER   266     204.778 190.351 209.056  1.00 90.71           O
ATOM   2238  C   SER   266     207.290 191.277 209.282  1.00 90.71           C
ATOM   2239  O   SER   266     207.246 191.482 208.074  1.00 90.71           O
ATOM   2240  N   GLY   267     207.569 192.269 210.144  1.00 41.39           N
ATOM   2241  CA  GLY   267     207.826 193.599 209.667  1.00 41.39           C
ATOM   2242  C   GLY   267     209.066 193.618 208.835  1.00 41.39           C
ATOM   2243  O   GLY   267     209.123 194.308 207.819  1.00 41.39           O
ATOM   2244  N   THR   268     210.097 192.878 209.275  1.00 65.27           N
ATOM   2245  CA  THR   268     211.365 192.844 208.608  1.00 65.27           C
ATOM   2246  CB  THR   268     212.377 192.040 209.362  1.00 65.27           C
ATOM   2247  OG1 THR   268     212.564 192.607 210.654  1.00 65.27           O
ATOM   2248  CG2 THR   268     213.701 192.048 208.582  1.00 65.27           C
ATOM   2249  C   THR   268     211.197 192.236 207.255  1.00 65.27           C
ATOM   2250  O   THR   268     211.786 192.722 206.287  1.00 65.27           O
ATOM   2251  N   ILE   269     210.396 191.149 207.157  1.00144.44           N
ATOM   2252  CA  ILE   269     210.215 190.475 205.902  1.00144.44           C
ATOM   2253  CB  ILE   269     209.429 189.179 205.977  1.00144.44           C
ATOM   2254  CG1 ILE   269     207.989 189.402 206.465  1.00144.44           C
ATOM   2255  CG2 ILE   269     210.225 188.176 206.831  1.00144.44           C
ATOM   2256  CD1 ILE   269     207.068 188.193 206.278  1.00144.44           C
ATOM   2257  C   ILE   269     209.540 191.402 204.965  1.00144.44           C
ATOM   2258  O   ILE   269     209.890 191.446 203.788  1.00144.44           O
ATOM   2259  N   PHE   270     208.543 192.160 205.448  1.00138.80           N
ATOM   2260  CA  PHE   270     207.871 193.010 204.516  1.00138.80           C
ATOM   2261  CB  PHE   270     206.513 193.584 204.891  1.00138.80           C
ATOM   2262  CG  PHE   270     205.937 193.200 203.568  1.00138.80           C
ATOM   2263  CD1 PHE   270     205.466 191.918 203.428  1.00138.80           C
ATOM   2264  CD2 PHE   270     205.941 194.030 202.474  1.00138.80           C
ATOM   2265  CE1 PHE   270     204.960 191.480 202.231  1.00138.80           C
ATOM   2266  CE2 PHE   270     205.435 193.593 201.268  1.00138.80           C
ATOM   2267  CZ  PHE   270     204.939 192.320 201.142  1.00138.80           C
ATOM   2268  C   PHE   270     208.783 194.097 204.007  1.00138.80           C
ATOM   2269  O   PHE   270     208.642 194.512 202.857  1.00138.80           O
ATOM   2270  N   VAL   271     209.693 194.648 204.845  1.00 83.62           N
ATOM   2271  CA  VAL   271     210.580 195.695 204.373  1.00 83.62           C
ATOM   2272  CB  VAL   271     211.531 196.177 205.423  1.00 83.62           C
ATOM   2273  CG1 VAL   271     212.510 197.156 204.757  1.00 83.62           C
ATOM   2274  CG2 VAL   271     210.737 196.792 206.583  1.00 83.62           C
ATOM   2275  C   VAL   271     211.448 195.169 203.269  1.00 83.62           C
ATOM   2276  O   VAL   271     211.734 195.858 202.287  1.00 83.62           O
ATOM   2277  N   GLN   272     211.927 193.921 203.450  1.00135.03           N
ATOM   2278  CA  GLN   272     212.819 193.337 202.490  1.00135.03           C
ATOM   2279  CB  GLN   272     213.222 191.919 202.941  1.00135.03           C
ATOM   2280  CG  GLN   272     214.048 191.137 201.925  1.00135.03           C
ATOM   2281  CD  GLN   272     214.040 189.678 202.351  1.00135.03           C
ATOM   2282  OE1 GLN   272     213.432 189.318 203.355  1.00135.03           O
ATOM   2283  NE2 GLN   272     214.730 188.817 201.553  1.00135.03           N
ATOM   2284  C   GLN   272     212.123 193.184 201.187  1.00135.03           C
ATOM   2285  O   GLN   272     212.689 193.509 200.147  1.00135.03           O
ATOM   2286  N   PHE   273     210.860 192.707 201.230  1.00222.63           N
ATOM   2287  CA  PHE   273     210.111 192.516 200.032  1.00222.63           C
ATOM   2288  CB  PHE   273     208.841 191.672 200.151  1.00222.63           C
ATOM   2289  CG  PHE   273     209.356 190.379 199.630  1.00222.63           C
ATOM   2290  CD1 PHE   273     209.356 190.183 198.266  1.00222.63           C
ATOM   2291  CD2 PHE   273     209.862 189.399 200.447  1.00222.63           C
ATOM   2292  CE1 PHE   273     209.835 189.022 197.713  1.00222.63           C
ATOM   2293  CE2 PHE   273     210.344 188.231 199.900  1.00222.63           C
ATOM   2294  CZ  PHE   273     210.331 188.042 198.537  1.00222.63           C
ATOM   2295  C   PHE   273     209.858 193.807 199.336  1.00222.63           C
ATOM   2296  O   PHE   273     209.901 193.807 198.118  1.00222.63           O
ATOM   2297  N   LEU   274     209.575 194.926 200.037  1.00145.47           N
ATOM   2298  CA  LEU   274     209.370 196.190 199.356  1.00145.47           C
ATOM   2299  CB  LEU   274     209.067 197.348 200.321  1.00145.47           C
ATOM   2300  CG  LEU   274     207.696 198.021 200.130  1.00145.47           C
ATOM   2301  CD1 LEU   274     207.696 198.895 198.864  1.00145.47           C
ATOM   2302  CD2 LEU   274     206.535 197.015 200.162  1.00145.47           C
ATOM   2303  C   LEU   274     210.592 196.616 198.615  1.00145.47           C
ATOM   2304  O   LEU   274     210.512 197.146 197.501  1.00145.47           O
ATOM   2305  N   LEU   275     211.766 196.447 199.230  1.00209.22           N
ATOM   2306  CA  LEU   275     212.935 196.935 198.554  1.00209.22           C
ATOM   2307  CB  LEU   275     214.182 196.847 199.444  1.00209.22           C
ATOM   2308  CG  LEU   275     215.381 197.633 198.893  1.00209.22           C
ATOM   2309  CD1 LEU   275     215.169 199.145 199.064  1.00209.22           C
ATOM   2310  CD2 LEU   275     216.706 197.143 199.493  1.00209.22           C
ATOM   2311  C   LEU   275     213.206 196.163 197.295  1.00209.22           C
ATOM   2312  O   LEU   275     213.560 196.706 196.234  1.00209.22           O
ATOM   2313  N   ILE   276     213.033 194.834 197.411  1.00143.90           N
ATOM   2314  CA  ILE   276     213.326 193.990 196.305  1.00143.90           C
ATOM   2315  CB  ILE   276     213.081 192.526 196.538  1.00143.90           C
ATOM   2316  CG1 ILE   276     214.116 191.921 197.488  1.00143.90           C
ATOM   2317  CG2 ILE   276     213.036 191.837 195.166  1.00143.90           C
ATOM   2318  CD1 ILE   276     213.769 190.508 197.951  1.00143.90           C
ATOM   2319  C   ILE   276     212.427 194.342 195.209  1.00143.90           C
ATOM   2320  O   ILE   276     212.892 194.349 194.081  1.00143.90           O
ATOM   2321  N   GLY   277     211.139 194.602 195.511  1.00150.24           N
ATOM   2322  CA  GLY   277     210.142 194.918 194.534  1.00150.24           C
ATOM   2323  C   GLY   277     210.517 196.171 193.833  1.00150.24           C
ATOM   2324  O   GLY   277     210.248 196.275 192.649  1.00150.24           O
ATOM   2325  N   THR   278     211.076 197.191 194.510  1.00217.67           N
ATOM   2326  CA  THR   278     211.363 198.368 193.728  1.00217.67           C
ATOM   2327  CB  THR   278     211.924 199.500 194.538  1.00217.67           C
ATOM   2328  OG1 THR   278     211.029 199.874 195.574  1.00217.67           O
ATOM   2329  CG2 THR   278     212.179 200.682 193.583  1.00217.67           C
ATOM   2330  C   THR   278     212.391 198.096 192.689  1.00217.67           C
ATOM   2331  O   THR   278     212.254 198.451 191.496  1.00217.67           O
ATOM   2332  N   VAL   279     213.471 197.442 193.163  1.00274.60           N
ATOM   2333  CA  VAL   279     214.476 197.351 192.170  1.00274.60           C
ATOM   2334  CB  VAL   279     215.797 196.839 192.631  1.00274.60           C
ATOM   2335  CG1 VAL   279     216.670 196.810 191.367  1.00274.60           C
ATOM   2336  CG2 VAL   279     216.352 197.742 193.747  1.00274.60           C
ATOM   2337  C   VAL   279     214.120 196.538 190.984  1.00274.60           C
ATOM   2338  O   VAL   279     214.262 196.874 189.787  1.00274.60           O
ATOM   2339  N   LEU   280     213.580 195.404 191.352  1.00314.50           N
ATOM   2340  CA  LEU   280     213.281 194.535 190.303  1.00314.50           C
ATOM   2341  CB  LEU   280     212.955 193.101 190.730  1.00314.50           C
ATOM   2342  CG  LEU   280     214.238 192.408 191.224  1.00314.50           C
ATOM   2343  CD1 LEU   280     215.359 192.583 190.188  1.00314.50           C
ATOM   2344  CD2 LEU   280     214.672 192.870 192.620  1.00314.50           C
ATOM   2345  C   LEU   280     212.224 195.080 189.377  1.00314.50           C
ATOM   2346  O   LEU   280     212.268 194.667 188.226  1.00314.50           O
ATOM   2347  N   GLY   281     211.238 195.919 189.829  1.00167.14           N
ATOM   2348  CA  GLY   281     210.139 196.497 189.022  1.00167.14           C
ATOM   2349  C   GLY   281     210.660 197.342 187.955  1.00167.14           C
ATOM   2350  O   GLY   281     210.131 197.390 186.837  1.00167.14           O
ATOM   2351  N   LEU   282     211.696 198.090 188.313  1.00217.16           N
ATOM   2352  CA  LEU   282     212.166 198.903 187.264  1.00217.16           C
ATOM   2353  CB  LEU   282     213.299 199.839 187.742  1.00217.16           C
ATOM   2354  CG  LEU   282     213.860 200.836 186.702  1.00217.16           C
ATOM   2355  CD1 LEU   282     214.674 200.152 185.590  1.00217.16           C
ATOM   2356  CD2 LEU   282     212.749 201.747 186.161  1.00217.16           C
ATOM   2357  C   LEU   282     212.689 198.058 186.152  1.00217.16           C
ATOM   2358  O   LEU   282     212.382 198.237 184.956  1.00217.16           O
ATOM   2359  N   SER   283     213.468 197.056 186.574  1.00133.55           N
ATOM   2360  CA  SER   283     214.120 196.300 185.568  1.00133.55           C
ATOM   2361  CB  SER   283     215.117 195.276 186.141  1.00133.55           C
ATOM   2362  OG  SER   283     214.433 194.279 186.884  1.00133.55           O
ATOM   2363  C   SER   283     213.121 195.554 184.713  1.00133.55           C
ATOM   2364  O   SER   283     213.326 195.426 183.505  1.00133.55           O
ATOM   2365  N   MET   284     212.024 195.037 185.319  1.00168.78           N
ATOM   2366  CA  MET   284     211.010 194.252 184.654  1.00168.78           C
ATOM   2367  CB  MET   284     209.978 193.652 185.621  1.00168.78           C
ATOM   2368  CG  MET   284     208.991 192.715 184.924  1.00168.78           C
ATOM   2369  SD  MET   284     209.696 191.142 184.343  1.00168.78           S
ATOM   2370  CE  MET   284     209.826 190.398 185.994  1.00168.78           C
ATOM   2371  C   MET   284     210.278 195.083 183.651  1.00168.78           C
ATOM   2372  O   MET   284     209.864 194.579 182.607  1.00168.78           O
ATOM   2373  N   ILE   285     210.040 196.371 183.963  1.00207.19           N
ATOM   2374  CA  ILE   285     209.351 197.192 183.008  1.00207.19           C
ATOM   2375  CB  ILE   285     209.002 198.561 183.547  1.00207.19           C
ATOM   2376  CG1 ILE   285     207.903 199.219 182.699  1.00207.19           C
ATOM   2377  CG2 ILE   285     210.276 199.413 183.653  1.00207.19           C
ATOM   2378  CD1 ILE   285     208.315 199.524 181.265  1.00207.19           C
ATOM   2379  C   ILE   285     210.180 197.310 181.778  1.00207.19           C
ATOM   2380  O   ILE   285     209.671 197.210 180.657  1.00207.19           O
ATOM   2381  N   ASN   286     211.494 197.512 181.965  1.00109.40           N
ATOM   2382  CA  ASN   286     212.320 197.683 180.805  1.00109.40           C
ATOM   2383  CB  ASN   286     213.788 197.987 181.152  1.00109.40           C
ATOM   2384  CG  ASN   286     213.876 199.436 181.609  1.00109.40           C
ATOM   2385  OD1 ASN   286     214.127 200.336 180.809  1.00109.40           O
ATOM   2386  ND2 ASN   286     213.648 199.675 182.928  1.00109.40           N
ATOM   2387  C   ASN   286     212.318 196.436 179.949  1.00109.40           C
ATOM   2388  O   ASN   286     212.267 196.485 178.713  1.00109.40           O
ATOM   2389  N   LEU   287     212.379 195.267 180.605  1.00174.97           N
ATOM   2390  CA  LEU   287     212.485 194.017 179.905  1.00174.97           C
ATOM   2391  CB  LEU   287     212.485 192.844 180.887  1.00174.97           C
ATOM   2392  CG  LEU   287     213.421 193.081 182.078  1.00174.97           C
ATOM   2393  CD1 LEU   287     213.555 191.818 182.937  1.00174.97           C
ATOM   2394  CD2 LEU   287     214.754 193.699 181.634  1.00174.97           C
ATOM   2395  C   LEU   287     211.247 193.806 179.076  1.00174.97           C
ATOM   2396  O   LEU   287     211.348 193.348 177.937  1.00174.97           O
ATOM   2397  N   MET   288     210.056 194.131 179.646  1.00200.08           N
ATOM   2398  CA  MET   288     208.774 193.914 179.008  1.00200.08           C
ATOM   2399  CB  MET   288     207.576 194.268 179.904  1.00200.08           C
ATOM   2400  CG  MET   288     206.235 194.029 179.210  1.00200.08           C
ATOM   2401  SD  MET   288     204.808 193.962 180.329  1.00200.08           S
ATOM   2402  CE  MET   288     205.156 192.267 180.879  1.00200.08           C
ATOM   2403  C   MET   288     208.700 194.743 177.774  1.00200.08           C
ATOM   2404  O   MET   288     208.219 194.319 176.720  1.00200.08           O
ATOM   2405  N   PHE   289     209.251 195.951 177.854  1.00155.27           N
ATOM   2406  CA  PHE   289     209.229 196.770 176.684  1.00155.27           C
ATOM   2407  CB  PHE   289     209.867 198.159 176.863  1.00155.27           C
ATOM   2408  CG  PHE   289     208.782 199.121 177.188  1.00155.27           C
ATOM   2409  CD1 PHE   289     208.082 199.055 178.367  1.00155.27           C
ATOM   2410  CD2 PHE   289     208.483 200.116 176.286  1.00155.27           C
ATOM   2411  CE1 PHE   289     207.086 199.967 178.629  1.00155.27           C
ATOM   2412  CE2 PHE   289     207.490 201.028 176.545  1.00155.27           C
ATOM   2413  CZ  PHE   289     206.787 200.953 177.721  1.00155.27           C
ATOM   2414  C   PHE   289     209.979 196.065 175.564  1.00155.27           C
ATOM   2415  O   PHE   289     209.643 196.297 174.401  1.00155.27           O
ATOM   2416  N   PHE   290     211.005 195.208 175.860  1.00284.61           N
ATOM   2417  CA  PHE   290     211.976 194.865 174.819  1.00284.61           C
ATOM   2418  CB  PHE   290     213.016 193.883 175.415  1.00284.61           C
ATOM   2419  CG  PHE   290     213.771 193.141 174.363  1.00284.61           C
ATOM   2420  CD1 PHE   290     214.823 193.706 173.683  1.00284.61           C
ATOM   2421  CD2 PHE   290     213.414 191.845 174.062  1.00284.61           C
ATOM   2422  CE1 PHE   290     215.493 192.982 172.723  1.00284.61           C
ATOM   2423  CE2 PHE   290     214.083 191.125 173.103  1.00284.61           C
ATOM   2424  CZ  PHE   290     215.130 191.693 172.425  1.00284.61           C
ATOM   2425  C   PHE   290     211.653 194.369 173.297  1.00284.61           C
ATOM   2426  O   PHE   290     211.431 195.380 172.676  1.00284.61           O
ATOM   2427  N   SER   291     211.363 193.117 172.616  1.00323.34           N
ATOM   2428  CA  SER   291     211.317 192.940 171.055  1.00323.34           C
ATOM   2429  CB  SER   291     212.279 193.874 170.292  1.00323.34           C
ATOM   2430  OG  SER   291     211.725 195.171 170.136  1.00323.34           O
ATOM   2431  C   SER   291     211.552 191.497 170.335  1.00323.34           C
ATOM   2432  O   SER   291     211.620 190.511 171.060  1.00323.34           O
ATOM   2433  N   THR   292     211.659 191.314 168.902  1.00244.54           N
ATOM   2434  CA  THR   292     211.840 190.018 168.079  1.00244.54           C
ATOM   2435  CB  THR   292     210.567 189.221 168.024  1.00244.54           C
ATOM   2436  OG1 THR   292     210.811 187.933 167.477  1.00244.54           O
ATOM   2437  CG2 THR   292     209.547 189.981 167.158  1.00244.54           C
ATOM   2438  C   THR   292     212.394 190.054 166.543  1.00244.54           C
ATOM   2439  O   THR   292     212.574 191.161 166.036  1.00244.54           O
ATOM   2440  N   PHE   293     212.692 188.867 165.765  1.00356.53           N
ATOM   2441  CA  PHE   293     213.195 188.689 164.310  1.00356.53           C
ATOM   2442  CB  PHE   293     214.507 189.486 164.065  1.00356.53           C
ATOM   2443  CG  PHE   293     214.863 189.603 162.621  1.00356.53           C
ATOM   2444  CD1 PHE   293     214.224 190.525 161.823  1.00356.53           C
ATOM   2445  CD2 PHE   293     215.839 188.810 162.063  1.00356.53           C
ATOM   2446  CE1 PHE   293     214.547 190.647 160.492  1.00356.53           C
ATOM   2447  CE2 PHE   293     216.167 188.926 160.733  1.00356.53           C
ATOM   2448  CZ  PHE   293     215.520 189.846 159.944  1.00356.53           C
ATOM   2449  C   PHE   293     213.270 187.160 163.721  1.00356.53           C
ATOM   2450  O   PHE   293     212.319 186.460 164.043  1.00356.53           O
ATOM   2451  N   TRP   294     214.136 186.653 162.674  1.00304.84           N
ATOM   2452  CA  TRP   294     214.490 185.211 162.202  1.00304.84           C
ATOM   2453  CB  TRP   294     215.300 185.203 160.892  1.00304.84           C
ATOM   2454  CG  TRP   294     215.661 183.827 160.384  1.00304.84           C
ATOM   2455  CD2 TRP   294     216.966 183.238 160.489  1.00304.84           C
ATOM   2456  CD1 TRP   294     214.880 182.918 159.731  1.00304.84           C
ATOM   2457  NE1 TRP   294     215.616 181.798 159.427  1.00304.84           N
ATOM   2458  CE2 TRP   294     216.903 181.982 159.886  1.00304.84           C
ATOM   2459  CE3 TRP   294     218.124 183.708 161.040  1.00304.84           C
ATOM   2460  CZ2 TRP   294     218.001 181.172 159.826  1.00304.84           C
ATOM   2461  CZ3 TRP   294     219.229 182.888 160.979  1.00304.84           C
ATOM   2462  CH2 TRP   294     219.169 181.645 160.384  1.00304.84           C
ATOM   2463  C   TRP   294     215.383 184.603 163.342  1.00304.84           C
ATOM   2464  O   TRP   294     215.076 183.707 164.164  1.00304.84           O
ATOM   2465  N   THR   295     216.564 185.254 163.458  1.00183.15           N
ATOM   2466  CA  THR   295     217.546 185.076 164.490  1.00183.15           C
ATOM   2467  CB  THR   295     218.790 185.882 164.261  1.00183.15           C
ATOM   2468  OG1 THR   295     219.384 185.529 163.021  1.00183.15           O
ATOM   2469  CG2 THR   295     219.771 185.609 165.414  1.00183.15           C
ATOM   2470  C   THR   295     216.838 185.687 165.632  1.00183.15           C
ATOM   2471  O   THR   295     217.004 185.336 166.795  1.00183.15           O
ATOM   2472  N   GLY   296     216.046 186.697 165.249  1.00209.20           N
ATOM   2473  CA  GLY   296     215.184 187.478 166.072  1.00209.20           C
ATOM   2474  C   GLY   296     214.125 186.521 166.641  1.00209.20           C
ATOM   2475  O   GLY   296     213.613 186.829 167.697  1.00209.20           O
ATOM   2476  N   VAL   297     213.645 185.436 165.949  1.00115.69           N
ATOM   2477  CA  VAL   297     212.638 184.473 166.443  1.00115.69           C
ATOM   2478  CB  VAL   297     212.307 183.348 165.490  1.00115.69           C
ATOM   2479  CG1 VAL   297     211.495 182.306 166.276  1.00115.69           C
ATOM   2480  CG2 VAL   297     211.552 183.857 164.255  1.00115.69           C
ATOM   2481  C   VAL   297     213.296 183.766 167.548  1.00115.69           C
ATOM   2482  O   VAL   297     212.694 183.461 168.572  1.00115.69           O
ATOM   2483  N   ALA   298     214.573 183.430 167.333  1.00 88.42           N
ATOM   2484  CA  ALA   298     215.206 182.714 168.393  1.00 88.42           C
ATOM   2485  CB  ALA   298     216.638 182.280 168.040  1.00 88.42           C
ATOM   2486  C   ALA   298     215.294 183.570 169.628  1.00 88.42           C
ATOM   2487  O   ALA   298     215.079 183.108 170.753  1.00 88.42           O
ATOM   2488  N   THR   299     215.630 184.860 169.443  1.00171.84           N
ATOM   2489  CA  THR   299     215.796 185.733 170.571  1.00171.84           C
ATOM   2490  CB  THR   299     216.345 187.093 170.238  1.00171.84           C
ATOM   2491  OG1 THR   299     216.783 187.737 171.425  1.00171.84           O
ATOM   2492  CG2 THR   299     215.252 187.943 169.578  1.00171.84           C
ATOM   2493  C   THR   299     214.474 185.916 171.264  1.00171.84           C
ATOM   2494  O   THR   299     214.462 186.044 172.483  1.00171.84           O
ATOM   2495  N   CYS   300     213.337 185.986 170.523  1.00166.62           N
ATOM   2496  CA  CYS   300     212.030 186.166 171.122  1.00166.62           C
ATOM   2497  CB  CYS   300     210.882 186.448 170.125  1.00166.62           C
ATOM   2498  SG  CYS   300     210.374 185.042 169.095  1.00166.62           S
ATOM   2499  C   CYS   300     211.706 184.971 171.948  1.00166.62           C
ATOM   2500  O   CYS   300     211.059 185.139 172.967  1.00166.62           O
ATOM   2501  N   LEU   301     212.103 183.741 171.543  1.00129.45           N
ATOM   2502  CA  LEU   301     211.817 182.553 172.325  1.00129.45           C
ATOM   2503  CB  LEU   301     212.300 181.273 171.604  1.00129.45           C
ATOM   2504  CG  LEU   301     211.878 179.910 172.209  1.00129.45           C
ATOM   2505  CD1 LEU   301     212.444 178.761 171.360  1.00129.45           C
ATOM   2506  CD2 LEU   301     212.249 179.745 173.691  1.00129.45           C
ATOM   2507  C   LEU   301     212.540 182.663 173.635  1.00129.45           C
ATOM   2508  O   LEU   301     212.009 182.295 174.683  1.00129.45           O
ATOM   2509  N   PHE   302     213.792 183.153 173.609  1.00125.25           N
ATOM   2510  CA  PHE   302     214.556 183.245 174.828  1.00125.25           C
ATOM   2511  CB  PHE   302     215.994 183.728 174.560  1.00125.25           C
ATOM   2512  CG  PHE   302     216.755 183.702 175.840  1.00125.25           C
ATOM   2513  CD1 PHE   302     217.392 182.551 176.241  1.00125.25           C
ATOM   2514  CD2 PHE   302     216.837 184.822 176.634  1.00125.25           C
ATOM   2515  CE1 PHE   302     218.099 182.513 177.419  1.00125.25           C
ATOM   2516  CE2 PHE   302     217.542 184.791 177.813  1.00125.25           C
ATOM   2517  CZ  PHE   302     218.174 183.635 178.205  1.00125.25           C
ATOM   2518  C   PHE   302     213.918 184.238 175.763  1.00125.25           C
ATOM   2519  O   PHE   302     213.855 184.015 176.974  1.00125.25           O
ATOM   2520  N   MET   303     213.455 185.386 175.226  1.00205.35           N
ATOM   2521  CA  MET   303     212.847 186.393 176.055  1.00205.35           C
ATOM   2522  CB  MET   303     212.445 187.658 175.300  1.00205.35           C
ATOM   2523  CG  MET   303     211.213 187.451 174.430  1.00205.35           C
ATOM   2524  SD  MET   303     210.966 188.807 173.266  1.00205.35           S
ATOM   2525  CE  MET   303     212.670 188.577 172.679  1.00205.35           C
ATOM   2526  C   MET   303     211.585 185.842 176.661  1.00205.35           C
ATOM   2527  O   MET   303     211.269 186.204 177.789  1.00205.35           O
ATOM   2528  N   PHE   304     210.803 185.005 175.931  1.00158.39           N
ATOM   2529  CA  PHE   304     209.563 184.457 176.456  1.00158.39           C
ATOM   2530  CB  PHE   304     208.784 183.514 175.512  1.00158.39           C
ATOM   2531  CG  PHE   304     208.621 184.109 174.158  1.00158.39           C
ATOM   2532  CD1 PHE   304     208.158 185.392 173.984  1.00158.39           C
ATOM   2533  CD2 PHE   304     208.986 183.373 173.053  1.00158.39           C
ATOM   2534  CE1 PHE   304     208.037 185.917 172.718  1.00158.39           C
ATOM   2535  CE2 PHE   304     208.863 183.897 171.788  1.00158.39           C
ATOM   2536  CZ  PHE   304     208.384 185.173 171.618  1.00158.39           C
ATOM   2537  C   PHE   304     209.901 183.582 177.619  1.00158.39           C
ATOM   2538  O   PHE   304     209.150 183.540 178.585  1.00158.39           O
ATOM   2539  N   ASP   305     210.995 182.797 177.534  1.00 96.74           N
ATOM   2540  CA  ASP   305     211.332 181.907 178.623  1.00 96.74           C
ATOM   2541  CB  ASP   305     212.556 181.033 178.305  1.00 96.74           C
ATOM   2542  CG  ASP   305     212.167 180.107 177.161  1.00 96.74           C
ATOM   2543  OD1 ASP   305     210.962 180.101 176.792  1.00 96.74           O
ATOM   2544  OD2 ASP   305     213.067 179.396 176.641  1.00 96.74           O
ATOM   2545  C   ASP   305     211.652 182.708 179.854  1.00 96.74           C
ATOM   2546  O   ASP   305     211.286 182.326 180.973  1.00 96.74           O
ATOM   2547  N   VAL   306     212.373 183.839 179.675  1.00180.85           N
ATOM   2548  CA  VAL   306     212.743 184.614 180.831  1.00180.85           C
ATOM   2549  CB  VAL   306     213.694 185.748 180.527  1.00180.85           C
ATOM   2550  CG1 VAL   306     212.958 186.892 179.819  1.00180.85           C
ATOM   2551  CG2 VAL   306     214.365 186.192 181.833  1.00180.85           C
ATOM   2552  C   VAL   306     211.519 185.164 181.490  1.00180.85           C
ATOM   2553  O   VAL   306     211.400 185.155 182.717  1.00180.85           O
ATOM   2554  N   SER   307     210.568 185.655 180.674  1.00165.09           N
ATOM   2555  CA  SER   307     209.390 186.244 181.228  1.00165.09           C
ATOM   2556  CB  SER   307     208.462 186.849 180.158  1.00165.09           C
ATOM   2557  OG  SER   307     209.129 187.899 179.472  1.00165.09           O
ATOM   2558  C   SER   307     208.610 185.205 181.970  1.00165.09           C
ATOM   2559  O   SER   307     208.055 185.520 183.016  1.00165.09           O
ATOM   2560  N   MET   308     208.556 183.947 181.472  1.00194.30           N
ATOM   2561  CA  MET   308     207.761 182.914 182.099  1.00194.30           C
ATOM   2562  CB  MET   308     207.756 181.591 181.317  1.00194.30           C
ATOM   2563  CG  MET   308     206.732 180.590 181.855  1.00194.30           C
ATOM   2564  SD  MET   308     205.004 181.075 181.561  1.00194.30           S
ATOM   2565  CE  MET   308     204.274 179.821 182.652  1.00194.30           C
ATOM   2566  C   MET   308     208.278 182.634 183.430  1.00194.30           C
ATOM   2567  O   MET   308     207.417 182.387 184.250  1.00194.30           O
ATOM   2568  N   GLU   309     209.627 182.607 183.638  1.00151.95           N
ATOM   2569  CA  GLU   309     210.307 182.352 184.904  1.00151.95           C
ATOM   2570  CB  GLU   309     211.819 182.180 184.696  1.00151.95           C
ATOM   2571  CG  GLU   309     212.142 180.934 183.867  1.00151.95           C
ATOM   2572  CD  GLU   309     213.599 180.993 183.431  1.00151.95           C
ATOM   2573  OE1 GLU   309     214.472 181.256 184.301  1.00151.95           O
ATOM   2574  OE2 GLU   309     213.857 180.778 182.217  1.00151.95           O
ATOM   2575  C   GLU   309     210.075 183.469 185.909  1.00151.95           C
ATOM   2576  O   GLU   309     209.926 183.286 187.137  1.00151.95           O
ATOM   2577  N   THR   310     210.035 184.701 185.406  1.00122.92           N
ATOM   2578  CA  THR   310     209.716 185.727 186.334  1.00122.92           C
ATOM   2579  CB  THR   310     209.860 187.104 185.753  1.00122.92           C
ATOM   2580  OG1 THR   310     208.955 187.281 184.674  1.00122.92           O
ATOM   2581  CG2 THR   310     211.308 187.284 185.265  1.00122.92           C
ATOM   2582  C   THR   310     208.311 185.597 186.816  1.00122.92           C
ATOM   2583  O   THR   310     208.084 185.786 188.003  1.00122.92           O
ATOM   2584  N   PHE   311     207.343 185.290 185.920  1.00185.97           N
ATOM   2585  CA  PHE   311     205.936 185.168 186.249  1.00185.97           C
ATOM   2586  CB  PHE   311     205.115 184.589 185.089  1.00185.97           C
ATOM   2587  CG  PHE   311     203.840 184.012 185.604  1.00185.97           C
ATOM   2588  CD1 PHE   311     202.794 184.812 185.991  1.00185.97           C
ATOM   2589  CD2 PHE   311     203.687 182.645 185.676  1.00185.97           C
ATOM   2590  CE1 PHE   311     201.623 184.263 186.458  1.00185.97           C
ATOM   2591  CE2 PHE   311     202.520 182.087 186.141  1.00185.97           C
ATOM   2592  CZ  PHE   311     201.484 182.898 186.535  1.00185.97           C
ATOM   2593  C   PHE   311     205.694 184.121 187.249  1.00185.97           C
ATOM   2594  O   PHE   311     204.969 184.431 188.180  1.00185.97           O
ATOM   2595  N   PRO   312     206.133 182.895 187.089  1.00229.18           N
ATOM   2596  CA  PRO   312     205.908 181.995 188.085  1.00229.18           C
ATOM   2597  CD  PRO   312     207.420 182.546 186.778  1.00229.18           C
ATOM   2598  CB  PRO   312     206.433 180.625 187.673  1.00229.18           C
ATOM   2599  CG  PRO   312     207.531 181.018 186.715  1.00229.18           C
ATOM   2600  C   PRO   312     206.476 182.399 189.416  1.00229.18           C
ATOM   2601  O   PRO   312     205.788 182.143 190.393  1.00229.18           O
ATOM   2602  N   PHE   313     207.683 183.011 189.525  1.00132.73           N
ATOM   2603  CA  PHE   313     208.182 183.317 190.816  1.00132.73           C
ATOM   2604  CB  PHE   313     209.656 183.748 190.838  1.00132.73           C
ATOM   2605  CG  PHE   313     210.413 182.487 190.596  1.00132.73           C
ATOM   2606  CD1 PHE   313     210.423 181.503 191.558  1.00132.73           C
ATOM   2607  CD2 PHE   313     211.113 182.284 189.430  1.00132.73           C
ATOM   2608  CE1 PHE   313     211.112 180.331 191.360  1.00132.73           C
ATOM   2609  CE2 PHE   313     211.806 181.113 189.226  1.00132.73           C
ATOM   2610  CZ  PHE   313     211.806 180.133 190.190  1.00132.73           C
ATOM   2611  C   PHE   313     207.325 184.341 191.470  1.00132.73           C
ATOM   2612  O   PHE   313     207.073 184.269 192.673  1.00132.73           O
ATOM   2613  N   CYS   314     206.890 185.357 190.708  1.00122.09           N
ATOM   2614  CA  CYS   314     206.089 186.357 191.337  1.00122.09           C
ATOM   2615  CB  CYS   314     206.112 187.682 190.604  1.00122.09           C
ATOM   2616  SG  CYS   314     207.822 188.301 190.782  1.00122.09           S
ATOM   2617  C   CYS   314     204.735 185.861 191.771  1.00122.09           C
ATOM   2618  O   CYS   314     204.224 186.262 192.818  1.00122.09           O
ATOM   2619  N   TYR   315     204.112 184.962 190.990  1.00161.44           N
ATOM   2620  CA  TYR   315     202.834 184.418 191.383  1.00161.44           C
ATOM   2621  CB  TYR   315     202.273 183.467 190.311  1.00161.44           C
ATOM   2622  CG  TYR   315     200.989 182.888 190.797  1.00161.44           C
ATOM   2623  CD1 TYR   315     199.797 183.550 190.607  1.00161.44           C
ATOM   2624  CD2 TYR   315     200.982 181.674 191.443  1.00161.44           C
ATOM   2625  CE1 TYR   315     198.617 183.005 191.057  1.00161.44           C
ATOM   2626  CE2 TYR   315     199.806 181.124 191.895  1.00161.44           C
ATOM   2627  CZ  TYR   315     198.620 181.791 191.702  1.00161.44           C
ATOM   2628  OH  TYR   315     197.411 181.229 192.163  1.00161.44           O
ATOM   2629  C   TYR   315     202.989 183.645 192.661  1.00161.44           C
ATOM   2630  O   TYR   315     202.109 183.685 193.514  1.00161.44           O
ATOM   2631  N   LEU   316     204.086 182.878 192.812  1.00116.16           N
ATOM   2632  CA  LEU   316     204.311 182.065 193.996  1.00116.16           C
ATOM   2633  CB  LEU   316     205.568 181.190 193.779  1.00116.16           C
ATOM   2634  CG  LEU   316     205.779 180.023 194.761  1.00116.16           C
ATOM   2635  CD1 LEU   316     207.059 179.244 194.419  1.00116.16           C
ATOM   2636  CD2 LEU   316     205.763 180.485 196.218  1.00116.16           C
ATOM   2637  C   LEU   316     204.474 182.964 195.194  1.00116.16           C
ATOM   2638  O   LEU   316     204.039 182.616 196.292  1.00116.16           O
ATOM   2639  N   CYS   317     205.147 184.127 195.037  1.00156.98           N
ATOM   2640  CA  CYS   317     205.307 185.009 196.174  1.00156.98           C
ATOM   2641  CB  CYS   317     206.202 186.222 195.866  1.00156.98           C
ATOM   2642  SG  CYS   317     206.551 187.213 197.350  1.00156.98           S
ATOM   2643  C   CYS   317     203.961 185.528 196.601  1.00156.98           C
ATOM   2644  O   CYS   317     203.678 185.616 197.798  1.00156.98           O
ATOM   2645  N   ASN   318     203.095 185.906 195.631  1.00100.47           N
ATOM   2646  CA  ASN   318     201.794 186.414 195.995  1.00100.47           C
ATOM   2647  CB  ASN   318     200.949 186.859 194.790  1.00100.47           C
ATOM   2648  CG  ASN   318     201.420 188.225 194.321  1.00100.47           C
ATOM   2649  OD1 ASN   318     200.607 189.097 194.018  1.00100.47           O
ATOM   2650  ND2 ASN   318     202.763 188.421 194.250  1.00100.47           N
ATOM   2651  C   ASN   318     201.006 185.323 196.650  1.00100.47           C
ATOM   2652  O   ASN   318     200.275 185.538 197.627  1.00100.47           O
ATOM   2653  N   MET   319     201.145 184.113 196.077  1.00 95.14           N
ATOM   2654  CA  MET   319     200.442 182.966 196.555  1.00 95.14           C
ATOM   2655  CB  MET   319     200.753 181.691 195.751  1.00 95.14           C
ATOM   2656  CG  MET   319     200.161 180.428 196.382  1.00 95.14           C
ATOM   2657  SD  MET   319     200.365 178.910 195.404  1.00 95.14           S
ATOM   2658  CE  MET   319     198.772 179.069 194.547  1.00 95.14           C
ATOM   2659  C   MET   319     200.871 182.704 197.962  1.00 95.14           C
ATOM   2660  O   MET   319     200.044 182.389 198.814  1.00 95.14           O
ATOM   2661  N   ILE   320     202.181 182.825 198.240  1.00102.14           N
ATOM   2662  CA  ILE   320     202.692 182.538 199.552  1.00102.14           C
ATOM   2663  CB  ILE   320     204.183 182.604 199.640  1.00102.14           C
ATOM   2664  CG1 ILE   320     204.815 181.486 198.809  1.00102.14           C
ATOM   2665  CG2 ILE   320     204.562 182.564 201.127  1.00102.14           C
ATOM   2666  CD1 ILE   320     204.373 180.086 199.232  1.00102.14           C
ATOM   2667  C   ILE   320     202.196 183.514 200.569  1.00102.14           C
ATOM   2668  O   ILE   320     201.776 183.122 201.656  1.00102.14           O
ATOM   2669  N   ILE   321     202.228 184.817 200.237  1.00129.05           N
ATOM   2670  CA  ILE   321     201.915 185.832 201.201  1.00129.05           C
ATOM   2671  CB  ILE   321     202.142 187.223 200.674  1.00129.05           C
ATOM   2672  CG1 ILE   321     202.221 188.225 201.837  1.00129.05           C
ATOM   2673  CG2 ILE   321     201.057 187.545 199.634  1.00129.05           C
ATOM   2674  CD1 ILE   321     203.464 188.037 202.707  1.00129.05           C
ATOM   2675  C   ILE   321     200.494 185.689 201.659  1.00129.05           C
ATOM   2676  O   ILE   321     200.199 185.839 202.844  1.00129.05           O
ATOM   2677  N   ASP   322     199.576 185.401 200.721  1.00 85.85           N
ATOM   2678  CA  ASP   322     198.178 185.237 201.013  1.00 85.85           C
ATOM   2679  CB  ASP   322     197.353 184.980 199.742  1.00 85.85           C
ATOM   2680  CG  ASP   322     195.893 184.823 200.136  1.00 85.85           C
ATOM   2681  OD1 ASP   322     195.502 185.359 201.206  1.00 85.85           O
ATOM   2682  OD2 ASP   322     195.149 184.151 199.370  1.00 85.85           O
ATOM   2683  C   ASP   322     197.997 184.035 201.886  1.00 85.85           C
ATOM   2684  O   ASP   322     197.140 184.016 202.768  1.00 85.85           O
ATOM   2685  N   ASP   323     198.829 183.003 201.664  1.00 53.42           N
ATOM   2686  CA  ASP   323     198.713 181.730 202.315  1.00 53.42           C
ATOM   2687  CB  ASP   323     199.738 180.699 201.809  1.00 53.42           C
ATOM   2688  CG  ASP   323     199.331 180.273 200.404  1.00 53.42           C
ATOM   2689  OD1 ASP   323     198.181 180.585 199.994  1.00 53.42           O
ATOM   2690  OD2 ASP   323     200.171 179.633 199.716  1.00 53.42           O
ATOM   2691  C   ASP   323     198.887 181.856 203.794  1.00 53.42           C
ATOM   2692  O   ASP   323     198.328 181.061 204.544  1.00 53.42           O
ATOM   2693  N   CYS   324     199.665 182.834 204.279  1.00114.35           N
ATOM   2694  CA  CYS   324     199.873 182.866 205.696  1.00114.35           C
ATOM   2695  CB  CYS   324     200.902 183.916 206.144  1.00114.35           C
ATOM   2696  SG  CYS   324     201.354 183.717 207.895  1.00114.35           S
ATOM   2697  C   CYS   324     198.555 183.085 206.383  1.00114.35           C
ATOM   2698  O   CYS   324     198.324 182.567 207.476  1.00114.35           O
ATOM   2699  N   GLN   325     197.639 183.853 205.762  1.00 86.20           N
ATOM   2700  CA  GLN   325     196.379 184.079 206.410  1.00 86.20           C
ATOM   2701  CB  GLN   325     195.429 185.028 205.654  1.00 86.20           C
ATOM   2702  CG  GLN   325     194.887 184.475 204.335  1.00 86.20           C
ATOM   2703  CD  GLN   325     193.860 185.471 203.813  1.00 86.20           C
ATOM   2704  OE1 GLN   325     193.800 186.614 204.264  1.00 86.20           O
ATOM   2705  NE2 GLN   325     193.021 185.029 202.838  1.00 86.20           N
ATOM   2706  C   GLN   325     195.667 182.769 206.559  1.00 86.20           C
ATOM   2707  O   GLN   325     195.040 182.521 207.587  1.00 86.20           O
ATOM   2708  N   GLU   326     195.731 181.886 205.541  1.00 68.84           N
ATOM   2709  CA  GLU   326     195.034 180.636 205.671  1.00 68.84           C
ATOM   2710  CB  GLU   326     195.100 179.712 204.438  1.00 68.84           C
ATOM   2711  CG  GLU   326     196.475 179.082 204.214  1.00 68.84           C
ATOM   2712  CD  GLU   326     196.343 177.939 203.223  1.00 68.84           C
ATOM   2713  OE1 GLU   326     195.194 177.472 202.998  1.00 68.84           O
ATOM   2714  OE2 GLU   326     197.398 177.512 202.684  1.00 68.84           O
ATOM   2715  C   GLU   326     195.666 179.871 206.788  1.00 68.84           C
ATOM   2716  O   GLU   326     194.977 179.220 207.572  1.00 68.84           O
ATOM   2717  N   MET   327     197.008 179.936 206.883  1.00 94.24           N
ATOM   2718  CA  MET   327     197.736 179.205 207.880  1.00 94.24           C
ATOM   2719  CB  MET   327     199.256 179.423 207.784  1.00 94.24           C
ATOM   2720  CG  MET   327     199.906 178.793 206.552  1.00 94.24           C
ATOM   2721  SD  MET   327     200.111 176.988 206.647  1.00 94.24           S
ATOM   2722  CE  MET   327     198.342 176.600 206.531  1.00 94.24           C
ATOM   2723  C   MET   327     197.330 179.679 209.236  1.00 94.24           C
ATOM   2724  O   MET   327     197.125 178.877 210.145  1.00 94.24           O
ATOM   2725  N   SER   328     197.188 181.005 209.407  1.00 71.07           N
ATOM   2726  CA  SER   328     196.867 181.530 210.701  1.00 71.07           C
ATOM   2727  CB  SER   328     196.789 183.065 210.728  1.00 71.07           C
ATOM   2728  OG  SER   328     196.468 183.511 212.038  1.00 71.07           O
ATOM   2729  C   SER   328     195.528 181.011 211.122  1.00 71.07           C
ATOM   2730  O   SER   328     195.297 180.768 212.305  1.00 71.07           O
ATOM   2731  N   ASN   329     194.602 180.859 210.157  1.00 73.36           N
ATOM   2732  CA  ASN   329     193.269 180.404 210.438  1.00 73.36           C
ATOM   2733  CB  ASN   329     192.347 180.511 209.213  1.00 73.36           C
ATOM   2734  CG  ASN   329     192.209 181.984 208.852  1.00 73.36           C
ATOM   2735  OD1 ASN   329     192.603 182.864 209.617  1.00 73.36           O
ATOM   2736  ND2 ASN   329     191.631 182.264 207.654  1.00 73.36           N
ATOM   2737  C   ASN   329     193.281 178.969 210.863  1.00 73.36           C
ATOM   2738  O   ASN   329     192.620 178.599 211.833  1.00 73.36           O
ATOM   2739  N   CYS   330     194.050 178.121 210.150  1.00 98.21           N
ATOM   2740  CA  CYS   330     194.036 176.718 210.446  1.00 98.21           C
ATOM   2741  CB  CYS   330     194.568 175.857 209.288  1.00 98.21           C
ATOM   2742  SG  CYS   330     193.552 176.014 207.789  1.00 98.21           S
ATOM   2743  C   CYS   330     194.917 176.485 211.622  1.00 98.21           C
ATOM   2744  O   CYS   330     195.945 175.814 211.536  1.00 98.21           O
ATOM   2745  N   LEU   331     194.508 177.044 212.770  1.00139.24           N
ATOM   2746  CA  LEU   331     195.226 176.888 213.992  1.00139.24           C
ATOM   2747  CB  LEU   331     196.020 178.152 214.364  1.00139.24           C
ATOM   2748  CG  LEU   331     196.936 177.987 215.585  1.00139.24           C
ATOM   2749  CD1 LEU   331     198.090 177.021 215.271  1.00139.24           C
ATOM   2750  CD2 LEU   331     197.421 179.349 216.108  1.00139.24           C
ATOM   2751  C   LEU   331     194.152 176.717 215.010  1.00139.24           C
ATOM   2752  O   LEU   331     193.025 177.160 214.790  1.00139.24           O
ATOM   2753  N   PHE   332     194.444 176.057 216.144  1.00110.47           N
ATOM   2754  CA  PHE   332     193.379 175.910 217.089  1.00110.47           C
ATOM   2755  CB  PHE   332     193.607 174.745 218.068  1.00110.47           C
ATOM   2756  CG  PHE   332     193.749 173.502 217.255  1.00110.47           C
ATOM   2757  CD1 PHE   332     192.645 172.756 216.911  1.00110.47           C
ATOM   2758  CD2 PHE   332     194.990 173.087 216.827  1.00110.47           C
ATOM   2759  CE1 PHE   332     192.779 171.612 216.158  1.00110.47           C
ATOM   2760  CE2 PHE   332     195.130 171.944 216.075  1.00110.47           C
ATOM   2761  CZ  PHE   332     194.022 171.203 215.740  1.00110.47           C
ATOM   2762  C   PHE   332     193.355 177.174 217.886  1.00110.47           C
ATOM   2763  O   PHE   332     193.770 177.206 219.042  1.00110.47           O
ATOM   2764  N   GLN   333     192.829 178.247 217.267  1.00136.00           N
ATOM   2765  CA  GLN   333     192.770 179.561 217.841  1.00136.00           C
ATOM   2766  CB  GLN   333     192.272 180.612 216.838  1.00136.00           C
ATOM   2767  CG  GLN   333     193.170 180.736 215.608  1.00136.00           C
ATOM   2768  CD  GLN   333     194.499 181.325 216.053  1.00136.00           C
ATOM   2769  OE1 GLN   333     195.458 181.372 215.285  1.00136.00           O
ATOM   2770  NE2 GLN   333     194.562 181.784 217.332  1.00136.00           N
ATOM   2771  C   GLN   333     191.816 179.567 218.985  1.00136.00           C
ATOM   2772  O   GLN   333     192.038 180.247 219.984  1.00136.00           O
ATOM   2773  N   SER   334     190.722 178.797 218.868  1.00 81.21           N
ATOM   2774  CA  SER   334     189.697 178.843 219.867  1.00 81.21           C
ATOM   2775  CB  SER   334     188.545 177.865 219.582  1.00 81.21           C
ATOM   2776  OG  SER   334     187.879 178.234 218.383  1.00 81.21           O
ATOM   2777  C   SER   334     190.279 178.476 221.196  1.00 81.21           C
ATOM   2778  O   SER   334     189.850 178.988 222.229  1.00 81.21           O
ATOM   2779  N   ASP   335     191.247 177.546 221.203  1.00120.15           N
ATOM   2780  CA  ASP   335     191.874 177.081 222.407  1.00120.15           C
ATOM   2781  CB  ASP   335     192.691 175.803 222.176  1.00120.15           C
ATOM   2782  CG  ASP   335     191.691 174.729 221.785  1.00120.15           C
ATOM   2783  OD1 ASP   335     190.470 175.038 221.811  1.00120.15           O
ATOM   2784  OD2 ASP   335     192.125 173.594 221.451  1.00120.15           O
ATOM   2785  C   ASP   335     192.792 178.109 223.005  1.00120.15           C
ATOM   2786  O   ASP   335     192.893 178.203 224.226  1.00120.15           O
ATOM   2787  N   TRP   336     193.472 178.916 222.167  1.00137.45           N
ATOM   2788  CA  TRP   336     194.513 179.799 222.627  1.00137.45           C
ATOM   2789  CB  TRP   336     195.319 180.455 221.495  1.00137.45           C
ATOM   2790  CG  TRP   336     196.101 179.455 220.675  1.00137.45           C
ATOM   2791  CD2 TRP   336     197.302 178.795 221.112  1.00137.45           C
ATOM   2792  CD1 TRP   336     195.827 178.972 219.432  1.00137.45           C
ATOM   2793  NE1 TRP   336     196.776 178.049 219.064  1.00137.45           N
ATOM   2794  CE2 TRP   336     197.690 177.930 220.087  1.00137.45           C
ATOM   2795  CE3 TRP   336     198.019 178.897 222.269  1.00137.45           C
ATOM   2796  CZ2 TRP   336     198.806 177.152 220.205  1.00137.45           C
ATOM   2797  CZ3 TRP   336     199.146 178.112 222.383  1.00137.45           C
ATOM   2798  CH2 TRP   336     199.531 177.256 221.371  1.00137.45           C
ATOM   2799  C   TRP   336     193.995 180.875 223.534  1.00137.45           C
ATOM   2800  O   TRP   336     192.792 181.025 223.744  1.00137.45           O
ATOM   2801  N   THR   337     194.945 181.616 224.149  1.00107.90           N
ATOM   2802  CA  THR   337     194.656 182.670 225.079  1.00107.90           C
ATOM   2803  CB  THR   337     195.884 183.101 225.845  1.00107.90           C
ATOM   2804  OG1 THR   337     196.443 181.983 226.519  1.00107.90           O
ATOM   2805  CG2 THR   337     195.520 184.181 226.881  1.00107.90           C
ATOM   2806  C   THR   337     194.132 183.835 224.294  1.00107.90           C
ATOM   2807  O   THR   337     194.227 183.864 223.068  1.00107.90           O
ATOM   2808  N   SER   338     193.533 184.819 224.998  1.00 29.84           N
ATOM   2809  CA  SER   338     192.953 185.977 224.384  1.00 29.84           C
ATOM   2810  CB  SER   338     192.290 186.921 225.401  1.00 29.84           C
ATOM   2811  OG  SER   338     191.181 186.281 226.015  1.00 29.84           O
ATOM   2812  C   SER   338     194.032 186.752 223.698  1.00 29.84           C
ATOM   2813  O   SER   338     193.822 187.293 222.614  1.00 29.84           O
ATOM   2814  N   ALA   339     195.227 186.821 224.311  1.00 27.52           N
ATOM   2815  CA  ALA   339     196.306 187.554 223.720  1.00 27.52           C
ATOM   2816  CB  ALA   339     197.585 187.526 224.574  1.00 27.52           C
ATOM   2817  C   ALA   339     196.619 186.907 222.410  1.00 27.52           C
ATOM   2818  O   ALA   339     196.947 187.579 221.436  1.00 27.52           O
ATOM   2819  N   ASP   340     196.552 185.564 222.379  1.00 74.23           N
ATOM   2820  CA  ASP   340     196.811 184.788 221.200  1.00 74.23           C
ATOM   2821  CB  ASP   340     196.797 183.278 221.509  1.00 74.23           C
ATOM   2822  CG  ASP   340     197.408 182.509 220.346  1.00 74.23           C
ATOM   2823  OD1 ASP   340     197.276 182.972 219.182  1.00 74.23           O
ATOM   2824  OD2 ASP   340     198.024 181.445 220.616  1.00 74.23           O
ATOM   2825  C   ASP   340     195.742 185.064 220.186  1.00 74.23           C
ATOM   2826  O   ASP   340     196.016 185.167 218.992  1.00 74.23           O
ATOM   2827  N   ARG   341     194.481 185.189 220.644  1.00114.13           N
ATOM   2828  CA  ARG   341     193.363 185.399 219.767  1.00114.13           C
ATOM   2829  CB  ARG   341     192.024 185.441 220.523  1.00114.13           C
ATOM   2830  CG  ARG   341     191.611 184.098 221.125  1.00114.13           C
ATOM   2831  CD  ARG   341     190.288 184.163 221.892  1.00114.13           C
ATOM   2832  NE  ARG   341     189.278 184.777 220.986  1.00114.13           N
ATOM   2833  CZ  ARG   341     188.583 184.000 220.105  1.00114.13           C
ATOM   2834  NH1 ARG   341     188.814 182.656 220.055  1.00114.13           N
ATOM   2835  NH2 ARG   341     187.663 184.570 219.274  1.00114.13           N
ATOM   2836  C   ARG   341     193.504 186.714 219.069  1.00114.13           C
ATOM   2837  O   ARG   341     193.261 186.821 217.869  1.00114.13           O
ATOM   2838  N   ARG   342     193.924 187.754 219.812  1.00131.99           N
ATOM   2839  CA  ARG   342     194.031 189.075 219.267  1.00131.99           C
ATOM   2840  CB  ARG   342     194.474 190.123 220.301  1.00131.99           C
ATOM   2841  CG  ARG   342     194.208 191.556 219.840  1.00131.99           C
ATOM   2842  CD  ARG   342     194.653 192.626 220.837  1.00131.99           C
ATOM   2843  NE  ARG   342     196.020 193.054 220.433  1.00131.99           N
ATOM   2844  CZ  ARG   342     196.167 193.986 219.448  1.00131.99           C
ATOM   2845  NH1 ARG   342     195.064 194.523 218.848  1.00131.99           N
ATOM   2846  NH2 ARG   342     197.414 194.378 219.057  1.00131.99           N
ATOM   2847  C   ARG   342     195.058 189.033 218.185  1.00131.99           C
ATOM   2848  O   ARG   342     194.958 189.748 217.191  1.00131.99           O
ATOM   2849  N   TYR   343     196.078 188.180 218.372  1.00124.93           N
ATOM   2850  CA  TYR   343     197.162 188.000 217.452  1.00124.93           C
ATOM   2851  CB  TYR   343     198.139 186.936 217.996  1.00124.93           C
ATOM   2852  CG  TYR   343     198.741 186.150 216.883  1.00124.93           C
ATOM   2853  CD1 TYR   343     199.743 186.635 216.075  1.00124.93           C
ATOM   2854  CD2 TYR   343     198.279 184.870 216.672  1.00124.93           C
ATOM   2855  CE1 TYR   343     200.256 185.849 215.066  1.00124.93           C
ATOM   2856  CE2 TYR   343     198.785 184.082 215.670  1.00124.93           C
ATOM   2857  CZ  TYR   343     199.777 184.575 214.861  1.00124.93           C
ATOM   2858  OH  TYR   343     200.301 183.768 213.828  1.00124.93           O
ATOM   2859  C   TYR   343     196.657 187.569 216.106  1.00124.93           C
ATOM   2860  O   TYR   343     197.041 188.140 215.086  1.00124.93           O
ATOM   2861  N   LYS   344     195.759 186.572 216.066  1.00 83.21           N
ATOM   2862  CA  LYS   344     195.256 186.059 214.823  1.00 83.21           C
ATOM   2863  CB  LYS   344     194.278 184.890 215.027  1.00 83.21           C
ATOM   2864  CG  LYS   344     193.678 184.355 213.725  1.00 83.21           C
ATOM   2865  CD  LYS   344     192.792 183.121 213.915  1.00 83.21           C
ATOM   2866  CE  LYS   344     191.988 182.747 212.667  1.00 83.21           C
ATOM   2867  NZ  LYS   344     191.041 181.652 212.978  1.00 83.21           N
ATOM   2868  C   LYS   344     194.494 187.116 214.094  1.00 83.21           C
ATOM   2869  O   LYS   344     194.627 187.267 212.880  1.00 83.21           O
ATOM   2870  N   SER   345     193.685 187.895 214.830  1.00 75.90           N
ATOM   2871  CA  SER   345     192.808 188.841 214.211  1.00 75.90           C
ATOM   2872  CB  SER   345     192.014 189.657 215.246  1.00 75.90           C
ATOM   2873  OG  SER   345     191.212 188.789 216.033  1.00 75.90           O
ATOM   2874  C   SER   345     193.592 189.797 213.372  1.00 75.90           C
ATOM   2875  O   SER   345     193.254 190.022 212.213  1.00 75.90           O
ATOM   2876  N   THR   346     194.669 190.380 213.929  1.00 98.96           N
ATOM   2877  CA  THR   346     195.428 191.370 213.217  1.00 98.96           C
ATOM   2878  CB  THR   346     196.443 192.061 214.083  1.00 98.96           C
ATOM   2879  OG1 THR   346     196.980 193.185 213.402  1.00 98.96           O
ATOM   2880  CG2 THR   346     197.561 191.067 214.440  1.00 98.96           C
ATOM   2881  C   THR   346     196.142 190.763 212.046  1.00 98.96           C
ATOM   2882  O   THR   346     196.203 191.356 210.970  1.00 98.96           O
ATOM   2883  N   LEU   347     196.679 189.544 212.227  1.00104.10           N
ATOM   2884  CA  LEU   347     197.483 188.860 211.254  1.00104.10           C
ATOM   2885  CB  LEU   347     197.981 187.525 211.857  1.00104.10           C
ATOM   2886  CG  LEU   347     198.649 186.504 210.920  1.00104.10           C
ATOM   2887  CD1 LEU   347     199.369 185.418 211.736  1.00104.10           C
ATOM   2888  CD2 LEU   347     197.607 185.844 210.003  1.00104.10           C
ATOM   2889  C   LEU   347     196.708 188.639 209.992  1.00104.10           C
ATOM   2890  O   LEU   347     197.214 188.878 208.895  1.00104.10           O
ATOM   2891  N   VAL   348     195.443 188.207 210.112  1.00 40.54           N
ATOM   2892  CA  VAL   348     194.653 187.927 208.951  1.00 40.54           C
ATOM   2893  CB  VAL   348     193.270 187.449 209.279  1.00 40.54           C
ATOM   2894  CG1 VAL   348     192.482 187.310 207.965  1.00 40.54           C
ATOM   2895  CG2 VAL   348     193.377 186.144 210.084  1.00 40.54           C
ATOM   2896  C   VAL   348     194.501 189.183 208.162  1.00 40.54           C
ATOM   2897  O   VAL   348     194.466 189.152 206.935  1.00 40.54           O
ATOM   2898  N   TYR   349     194.374 190.333 208.841  1.00104.15           N
ATOM   2899  CA  TYR   349     194.186 191.552 208.114  1.00104.15           C
ATOM   2900  CB  TYR   349     193.798 192.738 209.011  1.00104.15           C
ATOM   2901  CG  TYR   349     192.370 192.478 209.349  1.00104.15           C
ATOM   2902  CD1 TYR   349     192.029 191.517 210.270  1.00104.15           C
ATOM   2903  CD2 TYR   349     191.367 193.191 208.733  1.00104.15           C
ATOM   2904  CE1 TYR   349     190.713 191.268 210.578  1.00104.15           C
ATOM   2905  CE2 TYR   349     190.048 192.949 209.035  1.00104.15           C
ATOM   2906  CZ  TYR   349     189.719 191.986 209.959  1.00104.15           C
ATOM   2907  OH  TYR   349     188.365 191.736 210.268  1.00104.15           O
ATOM   2908  C   TYR   349     195.387 191.892 207.279  1.00104.15           C
ATOM   2909  O   TYR   349     195.232 192.340 206.146  1.00104.15           O
ATOM   2910  N   PHE   350     196.613 191.721 207.814  1.00 58.38           N
ATOM   2911  CA  PHE   350     197.814 192.061 207.092  1.00 58.38           C
ATOM   2912  CB  PHE   350     199.071 192.059 207.978  1.00 58.38           C
ATOM   2913  CG  PHE   350     198.949 193.196 208.933  1.00 58.38           C
ATOM   2914  CD1 PHE   350     198.294 193.035 210.132  1.00 58.38           C
ATOM   2915  CD2 PHE   350     199.487 194.426 208.629  1.00 58.38           C
ATOM   2916  CE1 PHE   350     198.180 194.083 211.014  1.00 58.38           C
ATOM   2917  CE2 PHE   350     199.376 195.478 209.507  1.00 58.38           C
ATOM   2918  CZ  PHE   350     198.721 195.307 210.702  1.00 58.38           C
ATOM   2919  C   PHE   350     198.077 191.128 205.948  1.00 58.38           C
ATOM   2920  O   PHE   350     198.490 191.552 204.871  1.00 58.38           O
ATOM   2921  N   LEU   351     197.870 189.820 206.169  1.00 81.92           N
ATOM   2922  CA  LEU   351     198.123 188.781 205.212  1.00 81.92           C
ATOM   2923  CB  LEU   351     198.074 187.389 205.843  1.00 81.92           C
ATOM   2924  CG  LEU   351     199.196 187.242 206.883  1.00 81.92           C
ATOM   2925  CD1 LEU   351     199.184 185.856 207.527  1.00 81.92           C
ATOM   2926  CD2 LEU   351     200.563 187.621 206.288  1.00 81.92           C
ATOM   2927  C   LEU   351     197.159 188.873 204.073  1.00 81.92           C
ATOM   2928  O   LEU   351     197.370 188.248 203.035  1.00 81.92           O
ATOM   2929  N   HIS   352     196.032 189.576 204.286  1.00 51.39           N
ATOM   2930  CA  HIS   352     194.999 189.761 203.306  1.00 51.39           C
ATOM   2931  ND1 HIS   352     192.418 191.286 201.865  1.00 51.39           N
ATOM   2932  CG  HIS   352     192.588 190.553 203.019  1.00 51.39           C
ATOM   2933  CB  HIS   352     193.824 190.584 203.868  1.00 51.39           C
ATOM   2934  NE2 HIS   352     190.537 190.139 202.172  1.00 51.39           N
ATOM   2935  CD2 HIS   352     191.430 189.858 203.190  1.00 51.39           C
ATOM   2936  CE1 HIS   352     191.176 191.001 201.400  1.00 51.39           C
ATOM   2937  C   HIS   352     195.548 190.496 202.114  1.00 51.39           C
ATOM   2938  O   HIS   352     195.285 190.104 200.979  1.00 51.39           O
ATOM   2939  N   ASN   353     196.318 191.588 202.324  1.00 66.39           N
ATOM   2940  CA  ASN   353     196.900 192.272 201.200  1.00 66.39           C
ATOM   2941  CB  ASN   353     197.274 193.742 201.464  1.00 66.39           C
ATOM   2942  CG  ASN   353     196.011 194.584 201.378  1.00 66.39           C
ATOM   2943  OD1 ASN   353     195.621 195.244 202.340  1.00 66.39           O
ATOM   2944  ND2 ASN   353     195.355 194.569 200.186  1.00 66.39           N
ATOM   2945  C   ASN   353     198.162 191.544 200.893  1.00 66.39           C
ATOM   2946  O   ASN   353     199.101 191.544 201.686  1.00 66.39           O
ATOM   2947  N   LEU   354     198.209 190.915 199.706  1.00100.58           N
ATOM   2948  CA  LEU   354     199.299 190.059 199.350  1.00100.58           C
ATOM   2949  CB  LEU   354     198.953 189.119 198.177  1.00100.58           C
ATOM   2950  CG  LEU   354     197.737 188.206 198.440  1.00100.58           C
ATOM   2951  CD1 LEU   354     196.441 189.022 198.579  1.00100.58           C
ATOM   2952  CD2 LEU   354     197.622 187.107 197.372  1.00100.58           C
ATOM   2953  C   LEU   354     200.488 190.868 198.932  1.00100.58           C
ATOM   2954  O   LEU   354     200.360 191.976 198.415  1.00100.58           O
ATOM   2955  N   GLN   355     201.692 190.311 199.184  1.00178.70           N
ATOM   2956  CA  GLN   355     202.938 190.873 198.750  1.00178.70           C
ATOM   2957  CB  GLN   355     204.154 190.136 199.333  1.00178.70           C
ATOM   2958  CG  GLN   355     205.325 189.963 198.350  1.00178.70           C
ATOM   2959  CD  GLN   355     205.885 191.298 197.884  1.00178.70           C
ATOM   2960  OE1 GLN   355     205.515 192.357 198.386  1.00178.70           O
ATOM   2961  NE2 GLN   355     206.813 191.243 196.890  1.00178.70           N
ATOM   2962  C   GLN   355     203.015 190.648 197.280  1.00178.70           C
ATOM   2963  O   GLN   355     202.943 189.512 196.819  1.00178.70           O
ATOM   2964  N   GLN   356     203.175 191.729 196.499  1.00102.26           N
ATOM   2965  CA  GLN   356     203.266 191.564 195.084  1.00102.26           C
ATOM   2966  CB  GLN   356     202.149 192.296 194.306  1.00102.26           C
ATOM   2967  CG  GLN   356     200.725 191.788 194.554  1.00102.26           C
ATOM   2968  CD  GLN   356     199.757 192.642 193.735  1.00102.26           C
ATOM   2969  OE1 GLN   356     198.708 192.169 193.297  1.00102.26           O
ATOM   2970  NE2 GLN   356     200.107 193.940 193.526  1.00102.26           N
ATOM   2971  C   GLN   356     204.523 192.247 194.678  1.00102.26           C
ATOM   2972  O   GLN   356     204.890 193.263 195.272  1.00102.26           O
ATOM   2973  N   PRO   357     205.231 191.686 193.732  1.00186.25           N
ATOM   2974  CA  PRO   357     206.330 192.431 193.206  1.00186.25           C
ATOM   2975  CD  PRO   357     205.484 190.254 193.726  1.00186.25           C
ATOM   2976  CB  PRO   357     207.222 191.422 192.490  1.00186.25           C
ATOM   2977  CG  PRO   357     206.929 190.097 193.221  1.00186.25           C
ATOM   2978  C   PRO   357     205.619 193.384 192.312  1.00186.25           C
ATOM   2979  O   PRO   357     204.718 192.948 191.606  1.00186.25           O
ATOM   2980  N   ILE   358     206.002 194.660 192.270  1.00103.61           N
ATOM   2981  CA  ILE   358     205.217 195.576 191.500  1.00103.61           C
ATOM   2982  CB  ILE   358     204.963 196.828 192.277  1.00103.61           C
ATOM   2983  CG1 ILE   358     204.158 196.514 193.550  1.00103.61           C
ATOM   2984  CG2 ILE   358     204.280 197.825 191.351  1.00103.61           C
ATOM   2985  CD1 ILE   358     204.106 197.676 194.542  1.00103.61           C
ATOM   2986  C   ILE   358     205.992 195.920 190.271  1.00103.61           C
ATOM   2987  O   ILE   358     207.043 196.549 190.367  1.00103.61           O
ATOM   2988  N   THR   359     205.492 195.539 189.069  1.00246.42           N
ATOM   2989  CA  THR   359     206.299 195.886 187.930  1.00246.42           C
ATOM   2990  CB  THR   359     206.176 194.943 186.755  1.00246.42           C
ATOM   2991  OG1 THR   359     207.055 195.357 185.720  1.00246.42           O
ATOM   2992  CG2 THR   359     204.730 194.864 186.234  1.00246.42           C
ATOM   2993  C   THR   359     205.967 197.270 187.527  1.00246.42           C
ATOM   2994  O   THR   359     205.113 197.523 186.678  1.00246.42           O
ATOM   2995  N   LEU   360     206.734 198.206 188.105  1.00384.19           N
ATOM   2996  CA  LEU   360     206.500 199.594 187.873  1.00384.19           C
ATOM   2997  CB  LEU   360     206.926 200.047 186.459  1.00384.19           C
ATOM   2998  CG  LEU   360     206.955 201.576 186.223  1.00384.19           C
ATOM   2999  CD1 LEU   360     205.557 202.211 186.185  1.00384.19           C
ATOM   3000  CD2 LEU   360     207.885 202.266 187.233  1.00384.19           C
ATOM   3001  C   LEU   360     205.032 199.848 188.090  1.00384.19           C
ATOM   3002  O   LEU   360     204.261 200.003 187.146  1.00384.19           O
ATOM   3003  N   THR   361     204.613 199.813 189.371  1.00372.13           N
ATOM   3004  CA  THR   361     203.275 200.110 189.817  1.00372.13           C
ATOM   3005  CB  THR   361     202.926 201.577 189.762  1.00372.13           C
ATOM   3006  OG1 THR   361     201.672 201.800 190.390  1.00372.13           O
ATOM   3007  CG2 THR   361     202.889 202.070 188.306  1.00372.13           C
ATOM   3008  C   THR   361     202.197 199.301 189.161  1.00372.13           C
ATOM   3009  O   THR   361     201.342 199.813 188.441  1.00372.13           O
ATOM   3010  N   ALA   362     202.224 197.983 189.420  1.00325.26           N
ATOM   3011  CA  ALA   362     201.214 197.055 188.987  1.00325.26           C
ATOM   3012  CB  ALA   362     201.523 196.406 187.628  1.00325.26           C
ATOM   3013  C   ALA   362     201.221 195.941 190.029  1.00325.26           C
ATOM   3014  O   ALA   362     201.646 196.159 191.162  1.00325.26           O
ATOM   3015  N   GLY   363     200.593 194.773 189.685  1.00467.57           N
ATOM   3016  CA  GLY   363     200.478 193.368 190.187  1.00467.57           C
ATOM   3017  C   GLY   363     201.531 192.720 189.575  1.00467.57           C
ATOM   3018  O   GLY   363     201.427 191.607 189.079  1.00467.57           O
ATOM   3019  N   GLY   364     202.515 193.555 189.492  1.00323.15           N
ATOM   3020  CA  GLY   364     203.215 193.507 188.355  1.00323.15           C
ATOM   3021  C   GLY   364     203.758 192.261 187.935  1.00323.15           C
ATOM   3022  O   GLY   364     203.391 191.908 186.831  1.00323.15           O
ATOM   3023  N   VAL   365     204.486 191.520 188.756  1.00334.07           N
ATOM   3024  CA  VAL   365     205.097 190.474 188.038  1.00334.07           C
ATOM   3025  CB  VAL   365     206.284 189.908 188.711  1.00334.07           C
ATOM   3026  CG1 VAL   365     206.835 188.752 187.859  1.00334.07           C
ATOM   3027  CG2 VAL   365     207.292 191.046 188.945  1.00334.07           C
ATOM   3028  C   VAL   365     204.210 189.409 187.562  1.00334.07           C
ATOM   3029  O   VAL   365     204.457 188.841 186.489  1.00334.07           O
ATOM   3030  N   PHE   366     203.207 189.046 188.376  1.00375.86           N
ATOM   3031  CA  PHE   366     202.613 187.919 187.812  1.00375.86           C
ATOM   3032  CB  PHE   366     202.157 186.723 188.714  1.00375.86           C
ATOM   3033  CG  PHE   366     200.914 186.790 189.535  1.00375.86           C
ATOM   3034  CD1 PHE   366     199.710 186.467 188.951  1.00375.86           C
ATOM   3035  CD2 PHE   366     200.934 187.143 190.864  1.00375.86           C
ATOM   3036  CE1 PHE   366     198.539 186.505 189.668  1.00375.86           C
ATOM   3037  CE2 PHE   366     199.764 187.183 191.588  1.00375.86           C
ATOM   3038  CZ  PHE   366     198.566 186.866 190.993  1.00375.86           C
ATOM   3039  C   PHE   366     201.854 188.084 186.625  1.00375.86           C
ATOM   3040  O   PHE   366     201.969 187.391 185.599  1.00375.86           O
ATOM   3041  N   PRO   367     201.132 189.093 186.817  1.00341.29           N
ATOM   3042  CA  PRO   367     200.363 189.300 185.690  1.00341.29           C
ATOM   3043  CD  PRO   367     200.330 189.281 188.011  1.00341.29           C
ATOM   3044  CB  PRO   367     199.224 190.225 186.098  1.00341.29           C
ATOM   3045  CG  PRO   367     198.964 189.800 187.546  1.00341.29           C
ATOM   3046  C   PRO   367     200.992 189.645 184.400  1.00341.29           C
ATOM   3047  O   PRO   367     200.480 189.183 183.385  1.00341.29           O
ATOM   3048  N   ILE   368     202.087 190.416 184.411  1.00228.25           N
ATOM   3049  CA  ILE   368     202.719 190.843 183.200  1.00228.25           C
ATOM   3050  CB  ILE   368     203.846 191.793 183.480  1.00228.25           C
ATOM   3051  CG1 ILE   368     204.910 191.126 184.368  1.00228.25           C
ATOM   3052  CG2 ILE   368     203.248 193.073 184.089  1.00228.25           C
ATOM   3053  CD1 ILE   368     206.165 191.971 184.555  1.00228.25           C
ATOM   3054  C   ILE   368     203.226 189.692 182.518  1.00228.25           C
ATOM   3055  O   ILE   368     203.165 189.633 181.296  1.00228.25           O
ATOM   3056  N   SER   369     203.790 188.771 183.292  1.00235.06           N
ATOM   3057  CA  SER   369     204.349 187.720 182.548  1.00235.06           C
ATOM   3058  CB  SER   369     205.340 186.872 183.327  1.00235.06           C
ATOM   3059  OG  SER   369     206.464 187.654 183.706  1.00235.06           O
ATOM   3060  C   SER   369     203.329 186.894 181.870  1.00235.06           C
ATOM   3061  O   SER   369     203.526 186.458 180.734  1.00235.06           O
ATOM   3062  N   MET   370     202.191 186.671 182.533  1.00112.43           N
ATOM   3063  CA  MET   370     201.269 185.811 181.882  1.00112.43           C
ATOM   3064  CB  MET   370     200.040 185.490 182.751  1.00112.43           C
ATOM   3065  CG  MET   370     199.175 184.357 182.192  1.00112.43           C
ATOM   3066  SD  MET   370     197.716 183.947 183.197  1.00112.43           S
ATOM   3067  CE  MET   370     196.775 185.419 182.703  1.00112.43           C
ATOM   3068  C   MET   370     200.780 186.423 180.615  1.00112.43           C
ATOM   3069  O   MET   370     200.650 185.735 179.603  1.00112.43           O
ATOM   3070  N   GLN   371     200.511 187.741 180.642  1.00 78.53           N
ATOM   3071  CA  GLN   371     199.949 188.422 179.508  1.00 78.53           C
ATOM   3072  CB  GLN   371     199.708 189.910 179.818  1.00 78.53           C
ATOM   3073  CG  GLN   371     199.109 190.722 178.669  1.00 78.53           C
ATOM   3074  CD  GLN   371     199.097 192.182 179.109  1.00 78.53           C
ATOM   3075  OE1 GLN   371     199.585 192.520 180.187  1.00 78.53           O
ATOM   3076  NE2 GLN   371     198.532 193.077 178.255  1.00 78.53           N
ATOM   3077  C   GLN   371     200.885 188.371 178.355  1.00 78.53           C
ATOM   3078  O   GLN   371     200.452 188.178 177.223  1.00 78.53           O
ATOM   3079  N   THR   372     202.192 188.554 178.617  1.00168.15           N
ATOM   3080  CA  THR   372     203.179 188.569 177.574  1.00168.15           C
ATOM   3081  CB  THR   372     204.555 188.872 178.090  1.00168.15           C
ATOM   3082  OG1 THR   372     204.966 187.865 179.004  1.00168.15           O
ATOM   3083  CG2 THR   372     204.532 190.243 178.787  1.00168.15           C
ATOM   3084  C   THR   372     203.239 187.238 176.926  1.00168.15           C
ATOM   3085  O   THR   372     203.430 187.169 175.716  1.00168.15           O
ATOM   3086  N   ASN   373     203.130 186.150 177.714  1.00138.09           N
ATOM   3087  CA  ASN   373     203.245 184.835 177.141  1.00138.09           C
ATOM   3088  CB  ASN   373     203.222 183.722 178.201  1.00138.09           C
ATOM   3089  CG  ASN   373     203.726 182.444 177.548  1.00138.09           C
ATOM   3090  OD1 ASN   373     203.756 182.328 176.323  1.00138.09           O
ATOM   3091  ND2 ASN   373     204.135 181.455 178.387  1.00138.09           N
ATOM   3092  C   ASN   373     202.127 184.589 176.209  1.00138.09           C
ATOM   3093  O   ASN   373     202.308 184.039 175.121  1.00138.09           O
ATOM   3094  N   LEU   374     200.923 184.996 176.631  1.00147.76           N
ATOM   3095  CA  LEU   374     199.822 184.717 175.772  1.00147.76           C
ATOM   3096  CB  LEU   374     198.437 185.092 176.343  1.00147.76           C
ATOM   3097  CG  LEU   374     197.849 184.117 177.383  1.00147.76           C
ATOM   3098  CD1 LEU   374     198.638 184.112 178.698  1.00147.76           C
ATOM   3099  CD2 LEU   374     196.348 184.383 177.591  1.00147.76           C
ATOM   3100  C   LEU   374     199.939 185.449 174.479  1.00147.76           C
ATOM   3101  O   LEU   374     199.656 184.896 173.413  1.00147.76           O
ATOM   3102  N   ALA   375     200.350 186.725 174.545  1.00 51.89           N
ATOM   3103  CA  ALA   375     200.406 187.512 173.348  1.00 51.89           C
ATOM   3104  CB  ALA   375     200.823 188.969 173.612  1.00 51.89           C
ATOM   3105  C   ALA   375     201.393 186.934 172.394  1.00 51.89           C
ATOM   3106  O   ALA   375     201.148 186.922 171.190  1.00 51.89           O
ATOM   3107  N   MET   376     202.547 186.466 172.907  1.00144.76           N
ATOM   3108  CA  MET   376     203.594 185.944 172.070  1.00144.76           C
ATOM   3109  CB  MET   376     204.850 185.624 172.887  1.00144.76           C
ATOM   3110  CG  MET   376     205.394 186.880 173.569  1.00144.76           C
ATOM   3111  SD  MET   376     205.912 188.178 172.405  1.00144.76           S
ATOM   3112  CE  MET   376     206.600 189.274 173.678  1.00144.76           C
ATOM   3113  C   MET   376     203.135 184.711 171.369  1.00144.76           C
ATOM   3114  O   MET   376     203.476 184.506 170.204  1.00144.76           O
ATOM   3115  N   VAL   377     202.373 183.843 172.067  1.00125.37           N
ATOM   3116  CA  VAL   377     201.939 182.631 171.434  1.00125.37           C
ATOM   3117  CB  VAL   377     201.238 181.674 172.359  1.00125.37           C
ATOM   3118  CG1 VAL   377     199.870 182.243 172.766  1.00125.37           C
ATOM   3119  CG2 VAL   377     201.148 180.314 171.650  1.00125.37           C
ATOM   3120  C   VAL   377     201.028 182.942 170.295  1.00125.37           C
ATOM   3121  O   VAL   377     201.120 182.329 169.229  1.00125.37           O
ATOM   3122  N   LYS   378     200.117 183.912 170.500  1.00 89.87           N
ATOM   3123  CA  LYS   378     199.173 184.219 169.470  1.00 89.87           C
ATOM   3124  CB  LYS   378     198.130 185.267 169.894  1.00 89.87           C
ATOM   3125  CG  LYS   378     197.032 185.467 168.848  1.00 89.87           C
ATOM   3126  CD  LYS   378     195.828 186.259 169.359  1.00 89.87           C
ATOM   3127  CE  LYS   378     194.737 186.453 168.304  1.00 89.87           C
ATOM   3128  NZ  LYS   378     193.612 187.229 168.872  1.00 89.87           N
ATOM   3129  C   LYS   378     199.875 184.743 168.257  1.00 89.87           C
ATOM   3130  O   LYS   378     199.521 184.388 167.131  1.00 89.87           O
ATOM   3131  N   LEU   379     200.889 185.606 168.461  1.00154.26           N
ATOM   3132  CA  LEU   379     201.579 186.214 167.355  1.00154.26           C
ATOM   3133  CB  LEU   379     202.608 187.275 167.802  1.00154.26           C
ATOM   3134  CG  LEU   379     203.380 187.974 166.656  1.00154.26           C
ATOM   3135  CD1 LEU   379     204.449 187.074 166.011  1.00154.26           C
ATOM   3136  CD2 LEU   379     202.405 188.559 165.622  1.00154.26           C
ATOM   3137  C   LEU   379     202.288 185.163 166.562  1.00154.26           C
ATOM   3138  O   LEU   379     202.317 185.246 165.336  1.00154.26           O
ATOM   3139  N   ALA   380     202.909 184.174 167.242  1.00 43.86           N
ATOM   3140  CA  ALA   380     203.654 183.143 166.561  1.00 43.86           C
ATOM   3141  CB  ALA   380     204.343 182.167 167.530  1.00 43.86           C
ATOM   3142  C   ALA   380     202.742 182.343 165.697  1.00 43.86           C
ATOM   3143  O   ALA   380     203.102 181.980 164.577  1.00 43.86           O
ATOM   3144  N   PHE   381     201.537 182.037 166.209  1.00 71.14           N
ATOM   3145  CA  PHE   381     200.616 181.225 165.464  1.00 71.14           C
ATOM   3146  CB  PHE   381     199.338 180.927 166.271  1.00 71.14           C
ATOM   3147  CG  PHE   381     198.438 180.066 165.453  1.00 71.14           C
ATOM   3148  CD1 PHE   381     198.609 178.702 165.435  1.00 71.14           C
ATOM   3149  CD2 PHE   381     197.418 180.619 164.713  1.00 71.14           C
ATOM   3150  CE1 PHE   381     197.779 177.901 164.686  1.00 71.14           C
ATOM   3151  CE2 PHE   381     196.585 179.823 163.962  1.00 71.14           C
ATOM   3152  CZ  PHE   381     196.765 178.461 163.948  1.00 71.14           C
ATOM   3153  C   PHE   381     200.213 181.940 164.216  1.00 71.14           C
ATOM   3154  O   PHE   381     200.141 181.343 163.142  1.00 71.14           O
ATOM   3155  N   SER   382     199.926 183.249 164.333  1.00 86.45           N
ATOM   3156  CA  SER   382     199.474 183.980 163.183  1.00 86.45           C
ATOM   3157  CB  SER   382     199.109 185.438 163.511  1.00 86.45           C
ATOM   3158  OG  SER   382     198.670 186.105 162.336  1.00 86.45           O
ATOM   3159  C   SER   382     200.534 184.021 162.130  1.00 86.45           C
ATOM   3160  O   SER   382     200.234 183.907 160.942  1.00 86.45           O
ATOM   3161  N   VAL   383     201.807 184.200 162.536  1.00 43.87           N
ATOM   3162  CA  VAL   383     202.886 184.297 161.587  1.00 43.87           C
ATOM   3163  CB  VAL   383     204.204 184.566 162.249  1.00 43.87           C
ATOM   3164  CG1 VAL   383     205.304 184.569 161.174  1.00 43.87           C
ATOM   3165  CG2 VAL   383     204.098 185.876 163.047  1.00 43.87           C
ATOM   3166  C   VAL   383     203.032 183.008 160.846  1.00 43.87           C
ATOM   3167  O   VAL   383     203.275 183.006 159.638  1.00 43.87           O
ATOM   3168  N   VAL   384     202.922 181.872 161.564  1.00121.08           N
ATOM   3169  CA  VAL   384     203.115 180.616 160.899  1.00121.08           C
ATOM   3170  CB  VAL   384     203.128 179.417 161.809  1.00121.08           C
ATOM   3171  CG1 VAL   384     204.291 179.572 162.803  1.00121.08           C
ATOM   3172  CG2 VAL   384     201.748 179.239 162.456  1.00121.08           C
ATOM   3173  C   VAL   384     202.053 180.410 159.876  1.00121.08           C
ATOM   3174  O   VAL   384     202.334 179.911 158.785  1.00121.08           O
ATOM   3175  N   THR   385     200.799 180.774 160.210  1.00122.29           N
ATOM   3176  CA  THR   385     199.735 180.544 159.275  1.00122.29           C
ATOM   3177  CB  THR   385     198.367 180.848 159.822  1.00122.29           C
ATOM   3178  OG1 THR   385     197.373 180.324 158.953  1.00122.29           O
ATOM   3179  CG2 THR   385     198.189 182.368 159.960  1.00122.29           C
ATOM   3180  C   THR   385     199.940 181.364 158.037  1.00122.29           C
ATOM   3181  O   THR   385     199.694 180.893 156.925  1.00122.29           O
ATOM   3182  N   VAL   386     200.377 182.630 158.191  1.00 90.58           N
ATOM   3183  CA  VAL   386     200.539 183.452 157.025  1.00 90.58           C
ATOM   3184  CB  VAL   386     200.895 184.881 157.329  1.00 90.58           C
ATOM   3185  CG1 VAL   386     202.297 184.935 157.955  1.00 90.58           C
ATOM   3186  CG2 VAL   386     200.777 185.691 156.026  1.00 90.58           C
ATOM   3187  C   VAL   386     201.606 182.887 156.132  1.00 90.58           C
ATOM   3188  O   VAL   386     201.460 182.873 154.908  1.00 90.58           O
ATOM   3189  N   ILE   387     202.727 182.425 156.723  1.00127.26           N
ATOM   3190  CA  ILE   387     203.816 181.945 155.916  1.00127.26           C
ATOM   3191  CB  ILE   387     205.064 181.680 156.715  1.00127.26           C
ATOM   3192  CG1 ILE   387     206.270 181.520 155.776  1.00127.26           C
ATOM   3193  CG2 ILE   387     204.824 180.475 157.640  1.00127.26           C
ATOM   3194  CD1 ILE   387     207.616 181.586 156.497  1.00127.26           C
ATOM   3195  C   ILE   387     203.459 180.704 155.153  1.00127.26           C
ATOM   3196  O   ILE   387     203.735 180.607 153.958  1.00127.26           O
ATOM   3197  N   LYS   388     202.822 179.712 155.801  1.00262.66           N
ATOM   3198  CA  LYS   388     202.579 178.526 155.037  1.00262.66           C
ATOM   3199  CB  LYS   388     203.736 177.510 155.062  1.00262.66           C
ATOM   3200  CG  LYS   388     204.958 177.956 154.254  1.00262.66           C
ATOM   3201  CD  LYS   388     206.193 177.074 154.453  1.00262.66           C
ATOM   3202  CE  LYS   388     207.383 177.487 153.583  1.00262.66           C
ATOM   3203  NZ  LYS   388     208.506 176.540 153.773  1.00262.66           N
ATOM   3204  C   LYS   388     201.363 177.827 155.542  1.00262.66           C
ATOM   3205  O   LYS   388     200.774 178.202 156.555  1.00262.66           O
ATOM   3206  N   GLN   389     200.960 176.783 154.793  1.00272.08           N
ATOM   3207  CA  GLN   389     199.818 175.975 155.094  1.00272.08           C
ATOM   3208  CB  GLN   389     199.000 175.601 153.848  1.00272.08           C
ATOM   3209  CG  GLN   389     197.798 174.702 154.145  1.00272.08           C
ATOM   3210  CD  GLN   389     197.311 174.123 152.824  1.00272.08           C
ATOM   3211  OE1 GLN   389     197.240 174.819 151.813  1.00272.08           O
ATOM   3212  NE2 GLN   389     196.981 172.804 152.827  1.00272.08           N
ATOM   3213  C   GLN   389     200.321 174.681 155.637  1.00272.08           C
ATOM   3214  O   GLN   389     201.492 174.339 155.482  1.00272.08           O
ATOM   3215  N   PHE   390     199.433 173.935 156.320  1.00217.74           N
ATOM   3216  CA  PHE   390     199.798 172.641 156.809  1.00217.74           C
ATOM   3217  CB  PHE   390     199.263 172.328 158.218  1.00217.74           C
ATOM   3218  CG  PHE   390     199.945 173.207 159.209  1.00217.74           C
ATOM   3219  CD1 PHE   390     199.524 174.502 159.399  1.00217.74           C
ATOM   3220  CD2 PHE   390     200.996 172.729 159.957  1.00217.74           C
ATOM   3221  CE1 PHE   390     200.148 175.314 160.317  1.00217.74           C
ATOM   3222  CE2 PHE   390     201.623 173.537 160.877  1.00217.74           C
ATOM   3223  CZ  PHE   390     201.201 174.832 161.057  1.00217.74           C
ATOM   3224  C   PHE   390     199.137 171.668 155.892  1.00217.74           C
ATOM   3225  O   PHE   390     197.973 171.840 155.532  1.00217.74           O
ATOM   3226  N   ASN   391     199.873 170.626 155.463  1.00272.67           N
ATOM   3227  CA  ASN   391     199.257 169.661 154.607  1.00272.67           C
ATOM   3228  CB  ASN   391     199.964 169.466 153.252  1.00272.67           C
ATOM   3229  CG  ASN   391     201.364 168.921 153.488  1.00272.67           C
ATOM   3230  OD1 ASN   391     201.965 169.143 154.538  1.00272.67           O
ATOM   3231  ND2 ASN   391     201.906 168.191 152.476  1.00272.67           N
ATOM   3232  C   ASN   391     199.264 168.357 155.331  1.00272.67           C
ATOM   3233  O   ASN   391     200.231 168.007 156.005  1.00272.67           O
ATOM   3234  N   LEU   392     198.147 167.617 155.225  1.00296.25           N
ATOM   3235  CA  LEU   392     198.016 166.351 155.879  1.00296.25           C
ATOM   3236  CB  LEU   392     196.748 166.317 156.765  1.00296.25           C
ATOM   3237  CG  LEU   392     196.564 165.133 157.744  1.00296.25           C
ATOM   3238  CD1 LEU   392     195.347 165.384 158.647  1.00296.25           C
ATOM   3239  CD2 LEU   392     196.440 163.773 157.044  1.00296.25           C
ATOM   3240  C   LEU   392     197.912 165.365 154.762  1.00296.25           C
ATOM   3241  O   LEU   392     197.499 165.731 153.662  1.00296.25           O
ATOM   3242  N   ALA   393     198.329 164.103 154.995  1.00238.85           N
ATOM   3243  CA  ALA   393     198.251 163.123 153.953  1.00238.85           C
ATOM   3244  CB  ALA   393     198.633 161.704 154.409  1.00238.85           C
ATOM   3245  C   ALA   393     196.833 163.086 153.496  1.00238.85           C
ATOM   3246  O   ALA   393     195.904 162.950 154.290  1.00238.85           O
ATOM   3247  N   GLU   394     196.648 163.229 152.173  1.00304.29           N
ATOM   3248  CA  GLU   394     195.345 163.282 151.589  1.00304.29           C
ATOM   3249  CB  GLU   394     194.570 164.556 151.954  1.00304.29           C
ATOM   3250  CG  GLU   394     195.291 165.827 151.501  1.00304.29           C
ATOM   3251  CD  GLU   394     194.449 167.030 151.893  1.00304.29           C
ATOM   3252  OE1 GLU   394     193.352 166.821 152.480  1.00304.29           O
ATOM   3253  OE2 GLU   394     194.889 168.175 151.608  1.00304.29           O
ATOM   3254  C   GLU   394     195.589 163.350 150.125  1.00304.29           C
ATOM   3255  O   GLU   394     196.620 162.887 149.638  1.00304.29           O
ATOM   3256  N   ARG   395     194.626 163.914 149.374  1.00280.36           N
ATOM   3257  CA  ARG   395     194.876 164.073 147.977  1.00280.36           C
ATOM   3258  CB  ARG   395     193.726 164.775 147.231  1.00280.36           C
ATOM   3259  CG  ARG   395     193.979 164.954 145.734  1.00280.36           C
ATOM   3260  CD  ARG   395     192.786 165.536 144.971  1.00280.36           C
ATOM   3261  NE  ARG   395     192.788 167.015 145.159  1.00280.36           N
ATOM   3262  CZ  ARG   395     192.062 167.587 146.164  1.00280.36           C
ATOM   3263  NH1 ARG   395     191.350 166.806 147.027  1.00280.36           N
ATOM   3264  NH2 ARG   395     192.044 168.946 146.300  1.00280.36           N
ATOM   3265  C   ARG   395     196.080 164.951 147.912  1.00280.36           C
ATOM   3266  O   ARG   395     196.140 165.987 148.573  1.00280.36           O
ATOM   3267  N   PHE   396     197.088 164.546 147.120  1.00257.21           N
ATOM   3268  CA  PHE   396     198.300 165.306 147.083  1.00257.21           C
ATOM   3269  CB  PHE   396     199.532 164.441 146.755  1.00257.21           C
ATOM   3270  CG  PHE   396     200.754 165.296 146.740  1.00257.21           C
ATOM   3271  CD1 PHE   396     201.295 165.766 147.914  1.00257.21           C
ATOM   3272  CD2 PHE   396     201.377 165.601 145.552  1.00257.21           C
ATOM   3273  CE1 PHE   396     202.427 166.547 147.902  1.00257.21           C
ATOM   3274  CE2 PHE   396     202.509 166.381 145.533  1.00257.21           C
ATOM   3275  CZ  PHE   396     203.036 166.857 146.710  1.00257.21           C
ATOM   3276  C   PHE   396     198.148 166.358 146.037  1.00257.21           C
ATOM   3277  O   PHE   396     197.638 166.102 144.947  1.00257.21           O
ATOM   3278  N   GLN   397     198.576 167.590 146.365  1.00 70.71           N
ATOM   3279  CA  GLN   397     198.481 168.665 145.426  1.00 70.71           C
ATOM   3280  CB  GLN   397     198.658 170.054 146.063  1.00 70.71           C
ATOM   3281  CG  GLN   397     198.555 171.201 145.055  1.00 70.71           C
ATOM   3282  CD  GLN   397     198.746 172.511 145.806  1.00 70.71           C
ATOM   3283  OE1 GLN   397     198.813 172.531 147.034  1.00 70.71           O
ATOM   3284  NE2 GLN   397     198.837 173.639 145.051  1.00 70.71           N
ATOM   3285  C   GLN   397     199.614 168.479 144.429  1.00 70.71           C
ATOM   3286  O   GLN   397     199.317 168.327 143.216  1.00 70.71           O
ATOM   3287  OXT GLN   397     200.794 168.490 144.871  1.00 70.71           O
TER    3288      GLN   397
END
