# Supplementary material for: A Functional Agonist of Insect Olfactory Receptors: Behavior, Physiology and Structure
Source: Front Cell Neurosci. 2019 Apr 29;13:134. doi: 10.3389/fncel.2019.00134 (PMC6501728; doi:10.3389/fncel.2019.00134)
Supplement: Supplementary file 2 [file Data_Sheet_2.ZIP › pdb/or42b.pdb]

EXPDTA    THEORETICAL MODEL, MODELLER 9.20 
REMARK   6 MODELLER OBJECTIVE FUNCTION:      7885.6323
REMARK   6 MODELLER BEST TEMPLATE % SEQ ID: 100.000
REMARK   6 SEQUENCE: or42b
REMARK   6 ALIGNMENT: alignmentor42b_sep.ali
REMARK   6 SCRIPT: model-addrsr_or42b.py
REMARK   6 DOPE score: -45747.87891
REMARK   6 GA341 score: 0.72135
REMARK   6 TEMPLATE: 6c70 3:A - 474:A MODELS 3: - 393: AT 8.8%
REMARK   6 TEMPLATE: or42b_ecl2 1:A - 27:A MODELS 162: - 188: AT 100.0%
ATOM      1  N   MET     1     246.151 188.485 203.874  1.00 83.57           N
ATOM      2  CA  MET     1     245.449 189.259 202.827  1.00 83.57           C
ATOM      3  CB  MET     1     245.523 188.518 201.482  1.00 83.57           C
ATOM      4  CG  MET     1     245.037 189.353 200.296  1.00 83.57           C
ATOM      5  SD  MET     1     245.210 188.530 198.684  1.00 83.57           S
ATOM      6  CE  MET     1     247.023 188.651 198.652  1.00 83.57           C
ATOM      7  C   MET     1     244.016 189.443 203.199  1.00 83.57           C
ATOM      8  O   MET     1     243.658 190.406 203.874  1.00 83.57           O
ATOM      9  N   VAL     2     243.152 188.502 202.776  1.00113.42           N
ATOM     10  CA  VAL     2     241.758 188.637 203.071  1.00113.42           C
ATOM     11  CB  VAL     2     240.895 187.640 202.354  1.00113.42           C
ATOM     12  CG1 VAL     2     241.015 187.892 200.842  1.00113.42           C
ATOM     13  CG2 VAL     2     241.314 186.223 202.785  1.00113.42           C
ATOM     14  C   VAL     2     241.568 188.434 204.536  1.00113.42           C
ATOM     15  O   VAL     2     242.222 187.591 205.150  1.00113.42           O
ATOM     16  N   PHE     3     240.671 189.240 205.139  1.00218.57           N
ATOM     17  CA  PHE     3     240.392 189.118 206.538  1.00218.57           C
ATOM     18  CB  PHE     3     240.820 190.356 207.347  1.00218.57           C
ATOM     19  CG  PHE     3     240.538 190.100 208.787  1.00218.57           C
ATOM     20  CD1 PHE     3     241.318 189.232 209.513  1.00218.57           C
ATOM     21  CD2 PHE     3     239.508 190.754 209.419  1.00218.57           C
ATOM     22  CE1 PHE     3     241.061 189.002 210.844  1.00218.57           C
ATOM     23  CE2 PHE     3     239.244 190.530 210.750  1.00218.57           C
ATOM     24  CZ  PHE     3     240.020 189.650 211.465  1.00218.57           C
ATOM     25  C   PHE     3     238.912 188.941 206.668  1.00218.57           C
ATOM     26  O   PHE     3     238.143 189.483 205.878  1.00218.57           O
ATOM     27  N   GLU     4     238.472 188.164 207.677  1.00101.87           N
ATOM     28  CA  GLU     4     237.073 187.876 207.833  1.00101.87           C
ATOM     29  CB  GLU     4     236.785 186.758 208.851  1.00101.87           C
ATOM     30  CG  GLU     4     235.296 186.440 209.012  1.00101.87           C
ATOM     31  CD  GLU     4     235.166 185.325 210.041  1.00101.87           C
ATOM     32  OE1 GLU     4     236.225 184.854 210.535  1.00101.87           O
ATOM     33  OE2 GLU     4     234.009 184.929 210.348  1.00101.87           O
ATOM     34  C   GLU     4     236.361 189.105 208.291  1.00101.87           C
ATOM     35  O   GLU     4     236.930 189.942 208.986  1.00101.87           O
ATOM     36  N   LEU     5     235.079 189.258 207.900  1.00 73.22           N
ATOM     37  CA  LEU     5     234.372 190.427 208.331  1.00 73.22           C
ATOM     38  CB  LEU     5     233.596 191.195 207.246  1.00 73.22           C
ATOM     39  CG  LEU     5     234.529 191.870 206.222  1.00 73.22           C
ATOM     40  CD1 LEU     5     233.782 192.946 205.422  1.00 73.22           C
ATOM     41  CD2 LEU     5     235.809 192.401 206.887  1.00 73.22           C
ATOM     42  C   LEU     5     233.464 190.092 209.470  1.00 73.22           C
ATOM     43  O   LEU     5     233.230 188.932 209.804  1.00 73.22           O
ATOM     44  N   ILE     6     232.938 191.157 210.091  1.00119.06           N
ATOM     45  CA  ILE     6     232.198 191.131 211.315  1.00119.06           C
ATOM     46  CB  ILE     6     231.924 192.509 211.838  1.00119.06           C
ATOM     47  CG1 ILE     6     231.274 192.434 213.229  1.00119.06           C
ATOM     48  CG2 ILE     6     231.105 193.267 210.786  1.00119.06           C
ATOM     49  CD1 ILE     6     231.216 193.779 213.951  1.00119.06           C
ATOM     50  C   ILE     6     230.895 190.390 211.273  1.00119.06           C
ATOM     51  O   ILE     6     230.568 189.714 212.245  1.00119.06           O
ATOM     52  N   ARG     7     230.090 190.464 210.199  1.00188.51           N
ATOM     53  CA  ARG     7     228.779 189.919 210.432  1.00188.51           C
ATOM     54  CB  ARG     7     227.888 191.028 211.025  1.00188.51           C
ATOM     55  CG  ARG     7     228.158 191.286 212.507  1.00188.51           C
ATOM     56  CD  ARG     7     227.590 190.224 213.452  1.00188.51           C
ATOM     57  NE  ARG     7     228.737 189.599 214.169  1.00188.51           N
ATOM     58  CZ  ARG     7     229.136 190.090 215.380  1.00188.51           C
ATOM     59  NH1 ARG     7     228.438 191.103 215.973  1.00188.51           N
ATOM     60  NH2 ARG     7     230.229 189.561 216.007  1.00188.51           N
ATOM     61  C   ARG     7     228.197 189.272 209.190  1.00188.51           C
ATOM     62  O   ARG     7     228.899 188.515 208.527  1.00188.51           O
ATOM     63  N   PRO     8     226.932 189.452 208.867  1.00191.11           N
ATOM     64  CA  PRO     8     226.466 188.880 207.640  1.00191.11           C
ATOM     65  CD  PRO     8     225.932 189.118 209.879  1.00191.11           C
ATOM     66  CB  PRO     8     224.952 189.009 207.662  1.00191.11           C
ATOM     67  CG  PRO     8     224.650 188.704 209.135  1.00191.11           C
ATOM     68  C   PRO     8     227.137 189.255 206.371  1.00191.11           C
ATOM     69  O   PRO     8     226.807 188.631 205.363  1.00191.11           O
ATOM     70  N   ALA     9     228.025 190.263 206.347  1.00 68.23           N
ATOM     71  CA  ALA     9     228.713 190.409 205.103  1.00 68.23           C
ATOM     72  CB  ALA     9     229.693 191.598 205.060  1.00 68.23           C
ATOM     73  C   ALA     9     229.458 189.119 204.910  1.00 68.23           C
ATOM     74  O   ALA     9     229.443 188.557 203.817  1.00 68.23           O
ATOM     75  N   PRO    10     230.080 188.596 205.939  1.00189.97           N
ATOM     76  CA  PRO    10     230.700 187.307 205.786  1.00189.97           C
ATOM     77  CD  PRO    10     230.896 189.448 206.795  1.00189.97           C
ATOM     78  CB  PRO    10     231.633 187.135 206.974  1.00189.97           C
ATOM     79  CG  PRO    10     232.076 188.576 207.252  1.00189.97           C
ATOM     80  C   PRO    10     229.749 186.166 205.579  1.00189.97           C
ATOM     81  O   PRO    10     230.214 185.087 205.211  1.00189.97           O
ATOM     82  N   LEU    11     228.446 186.329 205.874  1.00109.63           N
ATOM     83  CA  LEU    11     227.528 185.251 205.630  1.00109.63           C
ATOM     84  CB  LEU    11     226.137 185.504 206.235  1.00109.63           C
ATOM     85  CG  LEU    11     226.161 185.603 207.773  1.00109.63           C
ATOM     86  CD1 LEU    11     224.747 185.768 208.352  1.00109.63           C
ATOM     87  CD2 LEU    11     226.931 184.428 208.398  1.00109.63           C
ATOM     88  C   LEU    11     227.384 185.085 204.153  1.00109.63           C
ATOM     89  O   LEU    11     227.385 183.974 203.624  1.00109.63           O
ATOM     90  N   THR    12     227.273 186.214 203.434  1.00236.89           N
ATOM     91  CA  THR    12     227.108 186.142 202.019  1.00236.89           C
ATOM     92  CB  THR    12     226.220 187.261 201.559  1.00236.89           C
ATOM     93  OG1 THR    12     225.994 187.192 200.164  1.00236.89           O
ATOM     94  CG2 THR    12     226.873 188.601 201.936  1.00236.89           C
ATOM     95  C   THR    12     228.463 186.312 201.403  1.00236.89           C
ATOM     96  O   THR    12     228.634 187.092 200.472  1.00236.89           O
ATOM     97  N   GLU    13     229.457 185.536 201.877  1.00123.65           N
ATOM     98  CA  GLU    13     230.823 185.652 201.438  1.00123.65           C
ATOM     99  CB  GLU    13     231.755 184.743 202.259  1.00123.65           C
ATOM    100  CG  GLU    13     233.246 184.932 201.979  1.00123.65           C
ATOM    101  CD  GLU    13     234.004 184.091 202.996  1.00123.65           C
ATOM    102  OE1 GLU    13     233.341 183.300 203.720  1.00123.65           O
ATOM    103  OE2 GLU    13     235.254 184.230 203.067  1.00123.65           O
ATOM    104  C   GLU    13     230.958 185.267 199.998  1.00123.65           C
ATOM    105  O   GLU    13     231.597 185.972 199.218  1.00123.65           O
ATOM    106  N   GLN    14     230.371 184.125 199.601  1.00115.41           N
ATOM    107  CA  GLN    14     230.493 183.697 198.240  1.00115.41           C
ATOM    108  CB  GLN    14     229.873 182.313 197.998  1.00115.41           C
ATOM    109  CG  GLN    14     230.605 181.180 198.716  1.00115.41           C
ATOM    110  CD  GLN    14     231.912 180.936 197.977  1.00115.41           C
ATOM    111  OE1 GLN    14     232.240 181.641 197.024  1.00115.41           O
ATOM    112  NE2 GLN    14     232.677 179.906 198.425  1.00115.41           N
ATOM    113  C   GLN    14     229.740 184.655 197.388  1.00115.41           C
ATOM    114  O   GLN    14     230.214 185.073 196.334  1.00115.41           O
ATOM    115  N   LYS    15     228.536 185.036 197.853  1.00227.02           N
ATOM    116  CA  LYS    15     227.674 185.879 197.092  1.00227.02           C
ATOM    117  CB  LYS    15     226.266 186.029 197.670  1.00227.02           C
ATOM    118  CG  LYS    15     225.365 186.906 196.800  1.00227.02           C
ATOM    119  CD  LYS    15     223.944 187.044 197.338  1.00227.02           C
ATOM    120  CE  LYS    15     223.864 187.994 198.534  1.00227.02           C
ATOM    121  NZ  LYS    15     224.468 189.297 198.173  1.00227.02           N
ATOM    122  C   LYS    15     228.267 187.239 196.957  1.00227.02           C
ATOM    123  O   LYS    15     227.969 187.936 195.994  1.00227.02           O
ATOM    124  N   ARG    16     229.020 187.694 197.969  1.00143.74           N
ATOM    125  CA  ARG    16     229.670 188.978 197.944  1.00143.74           C
ATOM    126  CB  ARG    16     230.236 189.406 199.308  1.00143.74           C
ATOM    127  CG  ARG    16     229.204 190.039 200.240  1.00143.74           C
ATOM    128  CD  ARG    16     228.480 191.213 199.581  1.00143.74           C
ATOM    129  NE  ARG    16     229.501 191.980 198.810  1.00143.74           N
ATOM    130  CZ  ARG    16     230.287 192.917 199.417  1.00143.74           C
ATOM    131  NH1 ARG    16     230.150 193.173 200.750  1.00143.74           N
ATOM    132  NH2 ARG    16     231.218 193.597 198.685  1.00143.74           N
ATOM    133  C   ARG    16     230.815 189.018 196.978  1.00143.74           C
ATOM    134  O   ARG    16     230.944 189.965 196.206  1.00143.74           O
ATOM    135  N   SER    17     231.684 187.987 196.992  1.00 83.09           N
ATOM    136  CA  SER    17     232.845 188.017 196.148  1.00 83.09           C
ATOM    137  CB  SER    17     233.745 186.780 196.316  1.00 83.09           C
ATOM    138  OG  SER    17     234.871 186.877 195.454  1.00 83.09           O
ATOM    139  C   SER    17     232.357 188.028 194.753  1.00 83.09           C
ATOM    140  O   SER    17     232.880 188.737 193.894  1.00 83.09           O
ATOM    141  N   ARG    18     231.311 187.225 194.504  1.00132.17           N
ATOM    142  CA  ARG    18     230.745 187.146 193.205  1.00132.17           C
ATOM    143  CB  ARG    18     229.587 186.140 193.136  1.00132.17           C
ATOM    144  CG  ARG    18     229.988 184.745 193.615  1.00132.17           C
ATOM    145  CD  ARG    18     230.814 183.947 192.607  1.00132.17           C
ATOM    146  NE  ARG    18     231.319 182.748 193.331  1.00132.17           N
ATOM    147  CZ  ARG    18     231.207 181.506 192.779  1.00132.17           C
ATOM    148  NH1 ARG    18     230.634 181.350 191.549  1.00132.17           N
ATOM    149  NH2 ARG    18     231.661 180.416 193.465  1.00132.17           N
ATOM    150  C   ARG    18     230.185 188.489 192.878  1.00132.17           C
ATOM    151  O   ARG    18     230.373 188.979 191.770  1.00132.17           O
ATOM    152  N   ASP    19     229.495 189.141 193.834  1.00158.57           N
ATOM    153  CA  ASP    19     228.892 190.400 193.502  1.00158.57           C
ATOM    154  CB  ASP    19     227.883 190.945 194.541  1.00158.57           C
ATOM    155  CG  ASP    19     228.516 191.298 195.882  1.00158.57           C
ATOM    156  OD1 ASP    19     229.524 192.051 195.912  1.00158.57           O
ATOM    157  OD2 ASP    19     227.950 190.846 196.913  1.00158.57           O
ATOM    158  C   ASP    19     229.950 191.420 193.204  1.00158.57           C
ATOM    159  O   ASP    19     229.758 192.272 192.340  1.00158.57           O
ATOM    160  N   GLY    20     231.084 191.394 193.926  1.00 53.55           N
ATOM    161  CA  GLY    20     232.144 192.328 193.667  1.00 53.55           C
ATOM    162  C   GLY    20     232.752 192.024 192.335  1.00 53.55           C
ATOM    163  O   GLY    20     233.073 192.925 191.562  1.00 53.55           O
ATOM    164  N   CYS    21     232.949 190.723 192.054  1.00 82.75           N
ATOM    165  CA  CYS    21     233.567 190.279 190.842  1.00 82.75           C
ATOM    166  CB  CYS    21     233.820 188.762 190.820  1.00 82.75           C
ATOM    167  SG  CYS    21     234.605 188.210 189.275  1.00 82.75           S
ATOM    168  C   CYS    21     232.681 190.604 189.678  1.00 82.75           C
ATOM    169  O   CYS    21     233.171 190.986 188.616  1.00 82.75           O
ATOM    170  N   ILE    22     231.355 190.466 189.865  1.00179.75           N
ATOM    171  CA  ILE    22     230.383 190.650 188.819  1.00179.75           C
ATOM    172  CB  ILE    22     228.954 190.298 189.153  1.00179.75           C
ATOM    173  CG1 ILE    22     228.374 191.212 190.236  1.00179.75           C
ATOM    174  CG2 ILE    22     228.883 188.797 189.479  1.00179.75           C
ATOM    175  CD1 ILE    22     226.858 191.087 190.383  1.00179.75           C
ATOM    176  C   ILE    22     230.403 192.057 188.338  1.00179.75           C
ATOM    177  O   ILE    22     230.300 192.252 187.131  1.00179.75           O
ATOM    178  N   TYR    23     230.681 193.030 189.243  1.00389.34           N
ATOM    179  CA  TYR    23     230.650 194.461 189.026  1.00389.34           C
ATOM    180  CB  TYR    23     230.470 194.927 187.561  1.00389.34           C
ATOM    181  CG  TYR    23     229.033 195.053 187.099  1.00389.34           C
ATOM    182  CD1 TYR    23     228.217 193.965 186.878  1.00389.34           C
ATOM    183  CD2 TYR    23     228.470 196.298 186.894  1.00389.34           C
ATOM    184  CE1 TYR    23     226.919 194.086 186.449  1.00389.34           C
ATOM    185  CE2 TYR    23     227.168 196.439 186.463  1.00389.34           C
ATOM    186  CZ  TYR    23     226.387 195.330 186.235  1.00389.34           C
ATOM    187  OH  TYR    23     225.053 195.453 185.791  1.00389.34           O
ATOM    188  C   TYR    23     229.565 195.184 189.757  1.00389.34           C
ATOM    189  O   TYR    23     229.341 196.362 189.486  1.00389.34           O
ATOM    190  N   LEU    24     228.878 194.557 190.724  1.00128.04           N
ATOM    191  CA  LEU    24     228.048 195.425 191.505  1.00128.04           C
ATOM    192  CB  LEU    24     227.187 194.704 192.559  1.00128.04           C
ATOM    193  CG  LEU    24     226.121 193.788 191.928  1.00128.04           C
ATOM    194  CD1 LEU    24     225.243 193.111 192.994  1.00128.04           C
ATOM    195  CD2 LEU    24     225.303 194.549 190.873  1.00128.04           C
ATOM    196  C   LEU    24     229.034 196.317 192.205  1.00128.04           C
ATOM    197  O   LEU    24     230.161 195.904 192.471  1.00128.04           O
ATOM    198  N   TYR    25     228.666 197.574 192.523  1.00151.01           N
ATOM    199  CA  TYR    25     229.696 198.438 193.035  1.00151.01           C
ATOM    200  CB  TYR    25     229.383 199.933 192.841  1.00151.01           C
ATOM    201  CG  TYR    25     229.272 200.223 191.385  1.00151.01           C
ATOM    202  CD1 TYR    25     228.155 199.825 190.687  1.00151.01           C
ATOM    203  CD2 TYR    25     230.267 200.905 190.722  1.00151.01           C
ATOM    204  CE1 TYR    25     228.036 200.093 189.344  1.00151.01           C
ATOM    205  CE2 TYR    25     230.151 201.175 189.378  1.00151.01           C
ATOM    206  CZ  TYR    25     229.035 200.768 188.687  1.00151.01           C
ATOM    207  OH  TYR    25     228.915 201.043 187.308  1.00151.01           O
ATOM    208  C   TYR    25     229.793 198.243 194.513  1.00151.01           C
ATOM    209  O   TYR    25     229.144 198.946 195.285  1.00151.01           O
ATOM    210  N   ARG    26     230.638 197.287 194.949  1.00156.45           N
ATOM    211  CA  ARG    26     230.782 197.075 196.360  1.00156.45           C
ATOM    212  CB  ARG    26     230.461 195.636 196.800  1.00156.45           C
ATOM    213  CG  ARG    26     228.999 195.241 196.586  1.00156.45           C
ATOM    214  CD  ARG    26     228.011 196.009 197.470  1.00156.45           C
ATOM    215  NE  ARG    26     228.301 195.655 198.888  1.00156.45           N
ATOM    216  CZ  ARG    26     229.211 196.381 199.601  1.00156.45           C
ATOM    217  NH1 ARG    26     229.817 197.463 199.032  1.00156.45           N
ATOM    218  NH2 ARG    26     229.516 196.023 200.883  1.00156.45           N
ATOM    219  C   ARG    26     232.205 197.351 196.737  1.00156.45           C
ATOM    220  O   ARG    26     233.057 196.464 196.692  1.00156.45           O
ATOM    221  N   ALA    27     232.482 198.619 197.099  1.00 64.07           N
ATOM    222  CA  ALA    27     233.772 199.107 197.499  1.00 64.07           C
ATOM    223  CB  ALA    27     233.814 200.643 197.572  1.00 64.07           C
ATOM    224  C   ALA    27     234.199 198.600 198.845  1.00 64.07           C
ATOM    225  O   ALA    27     235.361 198.252 199.048  1.00 64.07           O
ATOM    226  N   MET    28     233.260 198.523 199.805  1.00126.01           N
ATOM    227  CA  MET    28     233.630 198.310 201.177  1.00126.01           C
ATOM    228  CB  MET    28     232.422 198.298 202.131  1.00126.01           C
ATOM    229  CG  MET    28     231.807 199.679 202.385  1.00126.01           C
ATOM    230  SD  MET    28     230.910 200.414 200.983  1.00126.01           S
ATOM    231  CE  MET    28     232.363 201.171 200.197  1.00126.01           C
ATOM    232  C   MET    28     234.388 197.040 201.392  1.00126.01           C
ATOM    233  O   MET    28     235.428 197.057 202.048  1.00126.01           O
ATOM    234  N   LYS    29     233.927 195.896 200.862  1.00304.96           N
ATOM    235  CA  LYS    29     234.711 194.728 201.137  1.00304.96           C
ATOM    236  CB  LYS    29     234.203 193.855 202.294  1.00304.96           C
ATOM    237  CG  LYS    29     233.062 192.916 201.894  1.00304.96           C
ATOM    238  CD  LYS    29     232.882 191.766 202.881  1.00304.96           C
ATOM    239  CE  LYS    29     231.901 190.687 202.437  1.00304.96           C
ATOM    240  NZ  LYS    29     231.919 189.595 203.436  1.00304.96           N
ATOM    241  C   LYS    29     234.664 193.851 199.939  1.00304.96           C
ATOM    242  O   LYS    29     233.909 194.098 199.004  1.00304.96           O
ATOM    243  N   PHE    30     235.499 192.799 199.946  1.00243.66           N
ATOM    244  CA  PHE    30     235.522 191.837 198.888  1.00243.66           C
ATOM    245  CB  PHE    30     236.743 191.963 197.958  1.00243.66           C
ATOM    246  CG  PHE    30     236.456 191.195 196.709  1.00243.66           C
ATOM    247  CD1 PHE    30     235.517 191.664 195.820  1.00243.66           C
ATOM    248  CD2 PHE    30     237.134 190.037 196.400  1.00243.66           C
ATOM    249  CE1 PHE    30     235.237 190.981 194.660  1.00243.66           C
ATOM    250  CE2 PHE    30     236.859 189.348 195.242  1.00243.66           C
ATOM    251  CZ  PHE    30     235.907 189.817 194.370  1.00243.66           C
ATOM    252  C   PHE    30     235.608 190.538 199.612  1.00243.66           C
ATOM    253  O   PHE    30     235.252 190.475 200.788  1.00243.66           O
ATOM    254  N   ILE    31     236.040 189.460 198.933  1.00125.91           N
ATOM    255  CA  ILE    31     236.167 188.218 199.632  1.00125.91           C
ATOM    256  CB  ILE    31     236.737 187.098 198.812  1.00125.91           C
ATOM    257  CG1 ILE    31     236.728 185.797 199.631  1.00125.91           C
ATOM    258  CG2 ILE    31     238.131 187.517 198.316  1.00125.91           C
ATOM    259  CD1 ILE    31     237.042 184.551 198.806  1.00125.91           C
ATOM    260  C   ILE    31     237.106 188.467 200.757  1.00125.91           C
ATOM    261  O   ILE    31     238.168 189.063 200.581  1.00125.91           O
ATOM    262  N   GLY    32     236.720 188.038 201.968  1.00 81.79           N
ATOM    263  CA  GLY    32     237.573 188.325 203.072  1.00 81.79           C
ATOM    264  C   GLY    32     237.521 189.805 203.228  1.00 81.79           C
ATOM    265  O   GLY    32     236.455 190.412 203.137  1.00 81.79           O
ATOM    266  N   TRP    33     238.685 190.429 203.471  1.00233.58           N
ATOM    267  CA  TRP    33     238.699 191.847 203.653  1.00233.58           C
ATOM    268  CB  TRP    33     239.798 192.277 204.643  1.00233.58           C
ATOM    269  CG  TRP    33     239.656 193.658 205.235  1.00233.58           C
ATOM    270  CD2 TRP    33     240.535 194.769 204.996  1.00233.58           C
ATOM    271  CD1 TRP    33     238.738 194.085 206.150  1.00233.58           C
ATOM    272  NE1 TRP    33     238.987 195.390 206.495  1.00233.58           N
ATOM    273  CE2 TRP    33     240.092 195.825 205.794  1.00233.58           C
ATOM    274  CE3 TRP    33     241.628 194.898 204.186  1.00233.58           C
ATOM    275  CZ2 TRP    33     240.736 197.028 205.797  1.00233.58           C
ATOM    276  CZ3 TRP    33     242.270 196.117 204.185  1.00233.58           C
ATOM    277  CH2 TRP    33     241.833 197.161 204.974  1.00233.58           C
ATOM    278  C   TRP    33     238.981 192.423 202.301  1.00233.58           C
ATOM    279  O   TRP    33     239.733 191.838 201.523  1.00233.58           O
ATOM    280  N   LEU    34     238.373 193.581 201.972  1.00163.68           N
ATOM    281  CA  LEU    34     238.587 194.143 200.671  1.00163.68           C
ATOM    282  CB  LEU    34     237.762 195.424 200.419  1.00163.68           C
ATOM    283  CG  LEU    34     237.739 195.919 198.956  1.00163.68           C
ATOM    284  CD1 LEU    34     239.123 196.354 198.464  1.00163.68           C
ATOM    285  CD2 LEU    34     237.076 194.891 198.027  1.00163.68           C
ATOM    286  C   LEU    34     240.044 194.475 200.619  1.00163.68           C
ATOM    287  O   LEU    34     240.635 194.901 201.610  1.00163.68           O
ATOM    288  N   PRO    35     240.647 194.259 199.486  1.00148.46           N
ATOM    289  CA  PRO    35     242.067 194.465 199.404  1.00148.46           C
ATOM    290  CD  PRO    35     240.219 193.149 198.647  1.00148.46           C
ATOM    291  CB  PRO    35     242.529 193.711 198.159  1.00148.46           C
ATOM    292  CG  PRO    35     241.504 192.571 198.031  1.00148.46           C
ATOM    293  C   PRO    35     242.503 195.892 199.445  1.00148.46           C
ATOM    294  O   PRO    35     241.733 196.803 199.144  1.00148.46           O
ATOM    295  N   PRO    36     243.733 196.064 199.828  1.00202.98           N
ATOM    296  CA  PRO    36     244.304 197.375 199.889  1.00202.98           C
ATOM    297  CD  PRO    36     244.307 195.182 200.834  1.00202.98           C
ATOM    298  CB  PRO    36     245.576 197.245 200.723  1.00202.98           C
ATOM    299  CG  PRO    36     245.280 196.052 201.645  1.00202.98           C
ATOM    300  C   PRO    36     244.534 197.844 198.500  1.00202.98           C
ATOM    301  O   PRO    36     244.364 197.036 197.587  1.00202.98           O
ATOM    302  N   LYS    37     244.928 199.131 198.372  1.00253.87           N
ATOM    303  CA  LYS    37     245.123 199.924 197.187  1.00253.87           C
ATOM    304  CB  LYS    37     246.528 200.552 197.104  1.00253.87           C
ATOM    305  CG  LYS    37     246.703 201.546 195.953  1.00253.87           C
ATOM    306  CD  LYS    37     247.970 202.397 196.083  1.00253.87           C
ATOM    307  CE  LYS    37     248.132 203.464 194.996  1.00253.87           C
ATOM    308  NZ  LYS    37     248.437 202.833 193.692  1.00253.87           N
ATOM    309  C   LYS    37     244.894 199.130 195.949  1.00253.87           C
ATOM    310  O   LYS    37     245.813 198.846 195.182  1.00253.87           O
ATOM    311  N   GLN    38     243.621 198.745 195.753  1.00157.93           N
ATOM    312  CA  GLN    38     243.175 198.067 194.579  1.00157.93           C
ATOM    313  CB  GLN    38     243.240 196.533 194.666  1.00157.93           C
ATOM    314  CG  GLN    38     244.671 195.990 194.663  1.00157.93           C
ATOM    315  CD  GLN    38     244.603 194.471 194.575  1.00157.93           C
ATOM    316  OE1 GLN    38     243.891 193.821 195.340  1.00157.93           O
ATOM    317  NE2 GLN    38     245.359 193.886 193.608  1.00157.93           N
ATOM    318  C   GLN    38     241.744 198.455 194.449  1.00157.93           C
ATOM    319  O   GLN    38     241.069 198.099 193.486  1.00157.93           O
ATOM    320  N   GLY    39     241.253 199.206 195.454  1.00 38.24           N
ATOM    321  CA  GLY    39     239.901 199.680 195.455  1.00 38.24           C
ATOM    322  C   GLY    39     239.739 200.660 194.338  1.00 38.24           C
ATOM    323  O   GLY    39     238.727 200.660 193.639  1.00 38.24           O
ATOM    324  N   VAL    40     240.751 201.528 194.141  1.00 27.38           N
ATOM    325  CA  VAL    40     240.660 202.551 193.138  1.00 27.38           C
ATOM    326  CB  VAL    40     241.905 203.383 193.047  1.00 27.38           C
ATOM    327  CG1 VAL    40     241.731 204.407 191.912  1.00 27.38           C
ATOM    328  CG2 VAL    40     242.176 204.007 194.425  1.00 27.38           C
ATOM    329  C   VAL    40     240.491 201.876 191.822  1.00 27.38           C
ATOM    330  O   VAL    40     239.644 202.257 191.017  1.00 27.38           O
ATOM    331  N   LEU    41     241.305 200.836 191.585  1.00 89.95           N
ATOM    332  CA  LEU    41     241.243 200.089 190.368  1.00 89.95           C
ATOM    333  CB  LEU    41     242.364 199.047 190.243  1.00 89.95           C
ATOM    334  CG  LEU    41     243.754 199.691 190.083  1.00 89.95           C
ATOM    335  CD1 LEU    41     243.867 200.450 188.749  1.00 89.95           C
ATOM    336  CD2 LEU    41     244.106 200.568 191.295  1.00 89.95           C
ATOM    337  C   LEU    41     239.921 199.392 190.323  1.00 89.95           C
ATOM    338  O   LEU    41     239.379 199.142 189.251  1.00 89.95           O
ATOM    339  N   ARG    42     239.376 199.002 191.485  1.00140.41           N
ATOM    340  CA  ARG    42     238.110 198.333 191.447  1.00140.41           C
ATOM    341  CB  ARG    42     237.690 197.737 192.801  1.00140.41           C
ATOM    342  CG  ARG    42     238.447 196.445 193.122  1.00140.41           C
ATOM    343  CD  ARG    42     237.878 195.657 194.303  1.00140.41           C
ATOM    344  NE  ARG    42     238.528 194.315 194.295  1.00140.41           N
ATOM    345  CZ  ARG    42     239.703 194.104 194.956  1.00140.41           C
ATOM    346  NH1 ARG    42     240.277 195.115 195.672  1.00140.41           N
ATOM    347  NH2 ARG    42     240.300 192.877 194.906  1.00140.41           N
ATOM    348  C   ARG    42     237.023 199.247 190.951  1.00140.41           C
ATOM    349  O   ARG    42     236.256 198.846 190.080  1.00140.41           O
ATOM    350  N   TYR    43     236.966 200.514 191.422  1.00154.57           N
ATOM    351  CA  TYR    43     235.881 201.417 191.095  1.00154.57           C
ATOM    352  CB  TYR    43     236.035 202.795 191.765  1.00154.57           C
ATOM    353  CG  TYR    43     234.745 203.527 191.609  1.00154.57           C
ATOM    354  CD1 TYR    43     234.441 204.194 190.446  1.00154.57           C
ATOM    355  CD2 TYR    43     233.838 203.548 192.644  1.00154.57           C
ATOM    356  CE1 TYR    43     233.248 204.865 190.316  1.00154.57           C
ATOM    357  CE2 TYR    43     232.644 204.218 192.520  1.00154.57           C
ATOM    358  CZ  TYR    43     232.347 204.878 191.354  1.00154.57           C
ATOM    359  OH  TYR    43     231.122 205.566 191.224  1.00154.57           O
ATOM    360  C   TYR    43     235.894 201.606 189.609  1.00154.57           C
ATOM    361  O   TYR    43     234.845 201.643 188.954  1.00154.57           O
ATOM    362  N   VAL    44     237.110 201.745 189.047  1.00115.84           N
ATOM    363  CA  VAL    44     237.244 201.911 187.635  1.00115.84           C
ATOM    364  CB  VAL    44     238.631 202.241 187.139  1.00115.84           C
ATOM    365  CG1 VAL    44     239.103 203.534 187.824  1.00115.84           C
ATOM    366  CG2 VAL    44     239.563 201.038 187.303  1.00115.84           C
ATOM    367  C   VAL    44     236.751 200.667 186.952  1.00115.84           C
ATOM    368  O   VAL    44     236.158 200.761 185.884  1.00115.84           O
ATOM    369  N   TYR    45     236.988 199.473 187.539  1.00 65.66           N
ATOM    370  CA  TYR    45     236.577 198.197 186.997  1.00 65.66           C
ATOM    371  CB  TYR    45     237.041 197.027 187.884  1.00 65.66           C
ATOM    372  CG  TYR    45     236.357 195.779 187.440  1.00 65.66           C
ATOM    373  CD1 TYR    45     236.781 195.088 186.329  1.00 65.66           C
ATOM    374  CD2 TYR    45     235.289 195.296 188.161  1.00 65.66           C
ATOM    375  CE1 TYR    45     236.136 193.937 185.938  1.00 65.66           C
ATOM    376  CE2 TYR    45     234.641 194.147 187.776  1.00 65.66           C
ATOM    377  CZ  TYR    45     235.066 193.467 186.661  1.00 65.66           C
ATOM    378  OH  TYR    45     234.405 192.287 186.259  1.00 65.66           O
ATOM    379  C   TYR    45     235.075 198.156 186.913  1.00 65.66           C
ATOM    380  O   TYR    45     234.538 197.681 185.915  1.00 65.66           O
ATOM    381  N   LEU    46     234.356 198.635 187.954  1.00112.55           N
ATOM    382  CA  LEU    46     232.913 198.612 187.957  1.00112.55           C
ATOM    383  CB  LEU    46     232.265 199.123 189.262  1.00112.55           C
ATOM    384  CG  LEU    46     232.430 198.230 190.511  1.00112.55           C
ATOM    385  CD1 LEU    46     231.992 196.791 190.226  1.00112.55           C
ATOM    386  CD2 LEU    46     233.809 198.338 191.161  1.00112.55           C
ATOM    387  C   LEU    46     232.386 199.488 186.867  1.00112.55           C
ATOM    388  O   LEU    46     231.415 199.140 186.192  1.00112.55           O
ATOM    389  N   THR    47     233.006 200.668 186.678  1.00116.16           N
ATOM    390  CA  THR    47     232.509 201.567 185.677  1.00116.16           C
ATOM    391  CB  THR    47     233.232 202.886 185.632  1.00116.16           C
ATOM    392  OG1 THR    47     234.587 202.704 185.250  1.00116.16           O
ATOM    393  CG2 THR    47     233.154 203.541 187.021  1.00116.16           C
ATOM    394  C   THR    47     232.648 200.951 184.321  1.00116.16           C
ATOM    395  O   THR    47     231.752 201.077 183.488  1.00116.16           O
ATOM    396  N   TRP    48     233.786 200.273 184.065  1.00138.67           N
ATOM    397  CA  TRP    48     234.057 199.678 182.784  1.00138.67           C
ATOM    398  CB  TRP    48     235.440 199.007 182.709  1.00138.67           C
ATOM    399  CG  TRP    48     236.615 199.956 182.751  1.00138.67           C
ATOM    400  CD2 TRP    48     237.976 199.537 182.579  1.00138.67           C
ATOM    401  CD1 TRP    48     236.646 201.306 182.938  1.00138.67           C
ATOM    402  NE1 TRP    48     237.945 201.756 182.896  1.00138.67           N
ATOM    403  CE2 TRP    48     238.774 200.677 182.676  1.00138.67           C
ATOM    404  CE3 TRP    48     238.518 198.304 182.360  1.00138.67           C
ATOM    405  CZ2 TRP    48     240.131 200.598 182.553  1.00138.67           C
ATOM    406  CZ3 TRP    48     239.888 198.226 182.238  1.00138.67           C
ATOM    407  CH2 TRP    48     240.678 199.353 182.332  1.00138.67           C
ATOM    408  C   TRP    48     233.042 198.617 182.498  1.00138.67           C
ATOM    409  O   TRP    48     232.603 198.492 181.360  1.00138.67           O
ATOM    410  N   THR    49     232.670 197.797 183.504  1.00 84.47           N
ATOM    411  CA  THR    49     231.732 196.723 183.296  1.00 84.47           C
ATOM    412  CB  THR    49     231.481 195.915 184.524  1.00 84.47           C
ATOM    413  OG1 THR    49     230.846 196.730 185.494  1.00 84.47           O
ATOM    414  CG2 THR    49     232.820 195.382 185.058  1.00 84.47           C
ATOM    415  C   THR    49     230.398 197.282 182.911  1.00 84.47           C
ATOM    416  O   THR    49     229.722 196.730 182.047  1.00 84.47           O
ATOM    417  N   LEU    50     229.966 198.378 183.562  1.00141.64           N
ATOM    418  CA  LEU    50     228.676 198.947 183.288  1.00141.64           C
ATOM    419  CB  LEU    50     228.381 200.125 184.242  1.00141.64           C
ATOM    420  CG  LEU    50     226.935 200.676 184.262  1.00141.64           C
ATOM    421  CD1 LEU    50     226.822 201.836 185.265  1.00141.64           C
ATOM    422  CD2 LEU    50     226.409 201.059 182.868  1.00141.64           C
ATOM    423  C   LEU    50     228.648 199.438 181.868  1.00141.64           C
ATOM    424  O   LEU    50     227.647 199.276 181.169  1.00141.64           O
ATOM    425  N   MET    51     229.751 200.059 181.412  1.00 56.13           N
ATOM    426  CA  MET    51     229.812 200.594 180.075  1.00 56.13           C
ATOM    427  CB  MET    51     231.119 201.357 179.796  1.00 56.13           C
ATOM    428  CG  MET    51     231.187 201.956 178.390  1.00 56.13           C
ATOM    429  SD  MET    51     232.666 202.964 178.073  1.00 56.13           S
ATOM    430  CE  MET    51     233.828 201.572 178.160  1.00 56.13           C
ATOM    431  C   MET    51     229.715 199.474 179.075  1.00 56.13           C
ATOM    432  O   MET    51     229.087 199.645 178.032  1.00 56.13           O
ATOM    433  N   THR    52     230.362 198.313 179.348  1.00144.24           N
ATOM    434  CA  THR    52     230.338 197.194 178.432  1.00144.24           C
ATOM    435  CB  THR    52     231.214 196.047 178.850  1.00144.24           C
ATOM    436  OG1 THR    52     230.730 195.458 180.046  1.00144.24           O
ATOM    437  CG2 THR    52     232.646 196.567 179.059  1.00144.24           C
ATOM    438  C   THR    52     228.938 196.669 178.327  1.00144.24           C
ATOM    439  O   THR    52     228.517 196.263 177.244  1.00144.24           O
ATOM    440  N   PHE    53     228.193 196.625 179.457  1.00142.41           N
ATOM    441  CA  PHE    53     226.841 196.126 179.410  1.00142.41           C
ATOM    442  CB  PHE    53     226.123 196.085 180.772  1.00142.41           C
ATOM    443  CG  PHE    53     226.626 194.924 181.553  1.00142.41           C
ATOM    444  CD1 PHE    53     226.124 193.669 181.306  1.00142.41           C
ATOM    445  CD2 PHE    53     227.593 195.078 182.516  1.00142.41           C
ATOM    446  CE1 PHE    53     226.575 192.582 182.014  1.00142.41           C
ATOM    447  CE2 PHE    53     228.048 193.995 183.229  1.00142.41           C
ATOM    448  CZ  PHE    53     227.539 192.744 182.978  1.00142.41           C
ATOM    449  C   PHE    53     226.005 197.004 178.540  1.00142.41           C
ATOM    450  O   PHE    53     225.201 196.511 177.750  1.00142.41           O
ATOM    451  N   VAL    54     226.153 198.333 178.680  1.00 75.15           N
ATOM    452  CA  VAL    54     225.346 199.239 177.905  1.00 75.15           C
ATOM    453  CB  VAL    54     225.604 200.674 178.259  1.00 75.15           C
ATOM    454  CG1 VAL    54     224.738 201.569 177.356  1.00 75.15           C
ATOM    455  CG2 VAL    54     225.340 200.859 179.764  1.00 75.15           C
ATOM    456  C   VAL    54     225.633 199.075 176.437  1.00 75.15           C
ATOM    457  O   VAL    54     224.724 199.135 175.603  1.00 75.15           O
ATOM    458  N   TRP    55     226.919 198.901 176.069  1.00162.94           N
ATOM    459  CA  TRP    55     227.215 198.807 174.666  1.00162.94           C
ATOM    460  CB  TRP    55     228.703 198.886 174.283  1.00162.94           C
ATOM    461  CG  TRP    55     228.849 199.264 172.824  1.00162.94           C
ATOM    462  CD2 TRP    55     230.078 199.623 172.168  1.00162.94           C
ATOM    463  CD1 TRP    55     227.864 199.404 171.890  1.00162.94           C
ATOM    464  NE1 TRP    55     228.397 199.834 170.700  1.00162.94           N
ATOM    465  CE2 TRP    55     229.758 199.964 170.852  1.00162.94           C
ATOM    466  CE3 TRP    55     231.363 199.667 172.623  1.00162.94           C
ATOM    467  CZ2 TRP    55     230.724 200.353 169.968  1.00162.94           C
ATOM    468  CZ3 TRP    55     232.335 200.056 171.727  1.00162.94           C
ATOM    469  CH2 TRP    55     232.022 200.390 170.426  1.00162.94           C
ATOM    470  C   TRP    55     226.618 197.550 174.097  1.00162.94           C
ATOM    471  O   TRP    55     226.154 197.548 172.959  1.00162.94           O
ATOM    472  N   CYS    56     226.643 196.429 174.849  1.00 81.85           N
ATOM    473  CA  CYS    56     226.090 195.185 174.358  1.00 81.85           C
ATOM    474  CB  CYS    56     226.236 194.030 175.363  1.00 81.85           C
ATOM    475  SG  CYS    56     227.967 193.615 175.720  1.00 81.85           S
ATOM    476  C   CYS    56     224.619 195.353 174.130  1.00 81.85           C
ATOM    477  O   CYS    56     224.075 194.843 173.149  1.00 81.85           O
ATOM    478  N   THR    57     223.928 196.070 175.038  1.00177.82           N
ATOM    479  CA  THR    57     222.502 196.207 174.894  1.00177.82           C
ATOM    480  CB  THR    57     221.826 196.927 176.028  1.00177.82           C
ATOM    481  OG1 THR    57     220.425 196.701 175.969  1.00177.82           O
ATOM    482  CG2 THR    57     222.099 198.434 175.921  1.00177.82           C
ATOM    483  C   THR    57     222.191 196.935 173.649  1.00177.82           C
ATOM    484  O   THR    57     221.191 196.544 173.069  1.00177.82           O
ATOM    485  N   THR    58     222.978 197.993 173.271  1.00110.63           N
ATOM    486  CA  THR    58     222.865 198.836 172.072  1.00110.63           C
ATOM    487  CB  THR    58     223.814 199.995 172.100  1.00110.63           C
ATOM    488  OG1 THR    58     223.563 200.807 173.237  1.00110.63           O
ATOM    489  CG2 THR    58     223.626 200.811 170.811  1.00110.63           C
ATOM    490  C   THR    58     223.175 198.042 170.799  1.00110.63           C
ATOM    491  O   THR    58     222.603 198.254 169.708  1.00110.63           O
ATOM    492  N   TYR    59     224.107 197.088 170.881  1.00155.36           N
ATOM    493  CA  TYR    59     224.239 196.229 169.740  1.00155.36           C
ATOM    494  CB  TYR    59     225.423 195.247 169.807  1.00155.36           C
ATOM    495  CG  TYR    59     226.666 195.900 169.316  1.00155.36           C
ATOM    496  CD1 TYR    59     227.415 196.733 170.108  1.00155.36           C
ATOM    497  CD2 TYR    59     227.091 195.645 168.032  1.00155.36           C
ATOM    498  CE1 TYR    59     228.560 197.302 169.603  1.00155.36           C
ATOM    499  CE2 TYR    59     228.232 196.216 167.525  1.00155.36           C
ATOM    500  CZ  TYR    59     228.974 197.052 168.319  1.00155.36           C
ATOM    501  OH  TYR    59     230.152 197.650 167.823  1.00155.36           O
ATOM    502  C   TYR    59     223.019 195.381 169.542  1.00155.36           C
ATOM    503  O   TYR    59     222.617 195.155 168.403  1.00155.36           O
ATOM    504  N   LEU    60     222.438 194.818 170.625  1.00160.07           N
ATOM    505  CA  LEU    60     221.278 193.984 170.434  1.00160.07           C
ATOM    506  CB  LEU    60     220.785 193.284 171.713  1.00160.07           C
ATOM    507  CG  LEU    60     221.609 192.049 172.121  1.00160.07           C
ATOM    508  CD1 LEU    60     223.075 192.404 172.401  1.00160.07           C
ATOM    509  CD2 LEU    60     220.936 191.307 173.287  1.00160.07           C
ATOM    510  C   LEU    60     220.100 194.744 169.870  1.00160.07           C
ATOM    511  O   LEU    60     219.482 194.216 168.952  1.00160.07           O
ATOM    512  N   PRO    61     219.683 195.903 170.338  1.00235.46           N
ATOM    513  CA  PRO    61     218.680 196.586 169.691  1.00235.46           C
ATOM    514  CD  PRO    61     220.493 196.951 170.635  1.00235.46           C
ATOM    515  CB  PRO    61     218.351 197.865 170.451  1.00235.46           C
ATOM    516  CG  PRO    61     219.660 198.124 171.157  1.00235.46           C
ATOM    517  C   PRO    61     219.001 196.891 168.231  1.00235.46           C
ATOM    518  O   PRO    61     218.055 196.896 167.455  1.00235.46           O
ATOM    519  N   LEU    62     220.262 197.169 167.800  1.00129.04           N
ATOM    520  CA  LEU    62     220.530 197.464 166.410  1.00129.04           C
ATOM    521  CB  LEU    62     221.998 197.879 166.172  1.00129.04           C
ATOM    522  CG  LEU    62     222.370 198.227 164.712  1.00129.04           C
ATOM    523  CD1 LEU    62     222.444 196.989 163.802  1.00129.04           C
ATOM    524  CD2 LEU    62     221.446 199.324 164.157  1.00129.04           C
ATOM    525  C   LEU    62     220.241 196.234 165.593  1.00129.04           C
ATOM    526  O   LEU    62     219.718 196.341 164.484  1.00129.04           O
ATOM    527  N   GLY    63     220.607 195.035 166.110  1.00 53.19           N
ATOM    528  CA  GLY    63     220.398 193.795 165.400  1.00 53.19           C
ATOM    529  C   GLY    63     218.929 193.571 165.206  1.00 53.19           C
ATOM    530  O   GLY    63     218.499 193.114 164.151  1.00 53.19           O
ATOM    531  N   PHE    64     218.116 193.875 166.233  1.00 82.45           N
ATOM    532  CA  PHE    64     216.683 193.709 166.183  1.00 82.45           C
ATOM    533  CB  PHE    64     216.088 194.142 167.536  1.00 82.45           C
ATOM    534  CG  PHE    64     214.656 194.505 167.380  1.00 82.45           C
ATOM    535  CD1 PHE    64     213.654 193.574 167.498  1.00 82.45           C
ATOM    536  CD2 PHE    64     214.330 195.817 167.119  1.00 82.45           C
ATOM    537  CE1 PHE    64     212.344 193.967 167.354  1.00 82.45           C
ATOM    538  CE2 PHE    64     213.023 196.210 166.973  1.00 82.45           C
ATOM    539  CZ  PHE    64     212.026 195.277 167.088  1.00 82.45           C
ATOM    540  C   PHE    64     216.107 194.581 165.116  1.00 82.45           C
ATOM    541  O   PHE    64     215.231 194.146 164.372  1.00 82.45           O
ATOM    542  N   LEU    65     216.563 195.846 165.028  1.00106.81           N
ATOM    543  CA  LEU    65     216.033 196.726 164.021  1.00106.81           C
ATOM    544  CB  LEU    65     216.537 198.178 164.120  1.00106.81           C
ATOM    545  CG  LEU    65     215.823 199.037 165.184  1.00106.81           C
ATOM    546  CD1 LEU    65     215.992 198.478 166.603  1.00106.81           C
ATOM    547  CD2 LEU    65     216.249 200.508 165.069  1.00106.81           C
ATOM    548  C   LEU    65     216.367 196.226 162.644  1.00106.81           C
ATOM    549  O   LEU    65     215.544 196.335 161.738  1.00106.81           O
ATOM    550  N   GLY    66     217.589 195.695 162.432  1.00 37.62           N
ATOM    551  CA  GLY    66     217.968 195.221 161.122  1.00 37.62           C
ATOM    552  C   GLY    66     217.088 194.073 160.723  1.00 37.62           C
ATOM    553  O   GLY    66     216.684 193.967 159.567  1.00 37.62           O
ATOM    554  N   SER    67     216.747 193.181 161.676  1.00139.34           N
ATOM    555  CA  SER    67     215.941 192.035 161.339  1.00139.34           C
ATOM    556  CB  SER    67     215.673 191.119 162.544  1.00139.34           C
ATOM    557  OG  SER    67     214.871 190.017 162.146  1.00139.34           O
ATOM    558  C   SER    67     214.623 192.566 160.864  1.00139.34           C
ATOM    559  O   SER    67     213.851 191.853 160.222  1.00139.34           O
ATOM    560  N   TYR    68     214.321 193.827 161.232  1.00282.05           N
ATOM    561  CA  TYR    68     213.155 194.509 160.751  1.00282.05           C
ATOM    562  CB  TYR    68     212.867 195.828 161.493  1.00282.05           C
ATOM    563  CG  TYR    68     211.971 196.676 160.654  1.00282.05           C
ATOM    564  CD1 TYR    68     210.615 196.453 160.589  1.00282.05           C
ATOM    565  CD2 TYR    68     212.507 197.718 159.929  1.00282.05           C
ATOM    566  CE1 TYR    68     209.813 197.255 159.810  1.00282.05           C
ATOM    567  CE2 TYR    68     211.711 198.522 159.148  1.00282.05           C
ATOM    568  CZ  TYR    68     210.359 198.288 159.087  1.00282.05           C
ATOM    569  OH  TYR    68     209.535 199.109 158.287  1.00282.05           O
ATOM    570  C   TYR    68     213.398 194.855 159.323  1.00282.05           C
ATOM    571  O   TYR    68     214.471 195.336 158.960  1.00282.05           O
ATOM    572  N   MET    69     212.395 194.586 158.467  1.00239.75           N
ATOM    573  CA  MET    69     212.504 194.899 157.074  1.00239.75           C
ATOM    574  CB  MET    69     212.549 193.669 156.152  1.00239.75           C
ATOM    575  CG  MET    69     213.832 192.844 156.271  1.00239.75           C
ATOM    576  SD  MET    69     213.883 191.386 155.185  1.00239.75           S
ATOM    577  CE  MET    69     213.913 192.351 153.647  1.00239.75           C
ATOM    578  C   MET    69     211.277 195.665 156.707  1.00239.75           C
ATOM    579  O   MET    69     210.345 195.785 157.500  1.00239.75           O
ATOM    580  N   THR    70     211.262 196.227 155.484  1.00280.74           N
ATOM    581  CA  THR    70     210.122 196.979 155.052  1.00280.74           C
ATOM    582  CB  THR    70     210.345 197.721 153.766  1.00280.74           C
ATOM    583  OG1 THR    70     210.607 196.808 152.710  1.00280.74           O
ATOM    584  CG2 THR    70     211.537 198.676 153.948  1.00280.74           C
ATOM    585  C   THR    70     209.021 196.000 154.820  1.00280.74           C
ATOM    586  O   THR    70     209.288 194.825 154.578  1.00280.74           O
ATOM    587  N   GLN    71     207.764 196.480 154.950  1.00278.11           N
ATOM    588  CA  GLN    71     206.538 195.748 154.758  1.00278.11           C
ATOM    589  CB  GLN    71     206.631 194.207 154.779  1.00278.11           C
ATOM    590  CG  GLN    71     207.115 193.623 153.446  1.00278.11           C
ATOM    591  CD  GLN    71     207.211 192.108 153.560  1.00278.11           C
ATOM    592  OE1 GLN    71     208.029 191.478 152.891  1.00278.11           O
ATOM    593  NE2 GLN    71     206.352 191.504 154.424  1.00278.11           N
ATOM    594  C   GLN    71     205.608 196.187 155.835  1.00278.11           C
ATOM    595  O   GLN    71     205.641 197.339 156.263  1.00278.11           O
ATOM    596  N   ILE    72     204.726 195.278 156.286  1.00151.96           N
ATOM    597  CA  ILE    72     203.836 195.639 157.346  1.00151.96           C
ATOM    598  CB  ILE    72     202.971 194.507 157.812  1.00151.96           C
ATOM    599  CG1 ILE    72     203.844 193.385 158.394  1.00151.96           C
ATOM    600  CG2 ILE    72     202.093 194.056 156.632  1.00151.96           C
ATOM    601  CD1 ILE    72     203.048 192.336 159.168  1.00151.96           C
ATOM    602  C   ILE    72     204.701 196.040 158.492  1.00151.96           C
ATOM    603  O   ILE    72     205.699 195.382 158.787  1.00151.96           O
ATOM    604  N   LYS    73     204.357 197.155 159.161  1.00200.41           N
ATOM    605  CA  LYS    73     205.201 197.576 160.235  1.00200.41           C
ATOM    606  CB  LYS    73     204.749 198.874 160.928  1.00200.41           C
ATOM    607  CG  LYS    73     204.848 200.122 160.048  1.00200.41           C
ATOM    608  CD  LYS    73     204.206 201.363 160.675  1.00200.41           C
ATOM    609  CE  LYS    73     202.710 201.213 160.960  1.00200.41           C
ATOM    610  NZ  LYS    73     201.961 201.072 159.691  1.00200.41           N
ATOM    611  C   LYS    73     205.185 196.499 161.261  1.00200.41           C
ATOM    612  O   LYS    73     204.129 196.076 161.728  1.00200.41           O
ATOM    613  N   SER    74     206.388 196.015 161.617  1.00201.39           N
ATOM    614  CA  SER    74     206.525 195.007 162.620  1.00201.39           C
ATOM    615  CB  SER    74     206.348 193.570 162.097  1.00201.39           C
ATOM    616  OG  SER    74     205.009 193.363 161.670  1.00201.39           O
ATOM    617  C   SER    74     207.923 195.126 163.120  1.00201.39           C
ATOM    618  O   SER    74     208.747 195.812 162.519  1.00201.39           O
ATOM    619  N   PHE    75     208.222 194.473 164.256  1.00172.66           N
ATOM    620  CA  PHE    75     209.545 194.541 164.774  1.00172.66           C
ATOM    621  CB  PHE    75     209.667 193.797 166.109  1.00172.66           C
ATOM    622  CG  PHE    75     208.754 194.505 167.051  1.00172.66           C
ATOM    623  CD1 PHE    75     209.168 195.641 167.708  1.00172.66           C
ATOM    624  CD2 PHE    75     207.481 194.036 167.275  1.00172.66           C
ATOM    625  CE1 PHE    75     208.329 196.301 168.575  1.00172.66           C
ATOM    626  CE2 PHE    75     206.638 194.691 168.140  1.00172.66           C
ATOM    627  CZ  PHE    75     207.059 195.825 168.793  1.00172.66           C
ATOM    628  C   PHE    75     210.393 193.900 163.737  1.00172.66           C
ATOM    629  O   PHE    75     211.434 194.432 163.360  1.00172.66           O
ATOM    630  N   SER    76     209.957 192.732 163.235  1.00191.00           N
ATOM    631  CA  SER    76     210.665 192.113 162.159  1.00191.00           C
ATOM    632  CB  SER    76     212.179 191.977 162.396  1.00191.00           C
ATOM    633  OG  SER    76     212.443 191.260 163.590  1.00191.00           O
ATOM    634  C   SER    76     210.075 190.763 161.941  1.00191.00           C
ATOM    635  O   SER    76     209.250 190.279 162.712  1.00191.00           O
ATOM    636  N   PRO    77     210.452 190.167 160.855  1.00181.14           N
ATOM    637  CA  PRO    77     209.913 188.871 160.569  1.00181.14           C
ATOM    638  CD  PRO    77     210.665 190.942 159.645  1.00181.14           C
ATOM    639  CB  PRO    77     209.841 188.758 159.045  1.00181.14           C
ATOM    640  CG  PRO    77     210.737 189.895 158.527  1.00181.14           C
ATOM    641  C   PRO    77     210.683 187.752 161.180  1.00181.14           C
ATOM    642  O   PRO    77     211.815 187.948 161.621  1.00181.14           O
ATOM    643  N   GLY    78     210.036 186.577 161.243  1.00204.71           N
ATOM    644  CA  GLY    78     210.678 185.342 161.562  1.00204.71           C
ATOM    645  C   GLY    78     211.042 185.193 162.997  1.00204.71           C
ATOM    646  O   GLY    78     210.619 185.930 163.889  1.00204.71           O
ATOM    647  N   GLU    79     211.875 184.156 163.195  1.00150.65           N
ATOM    648  CA  GLU    79     212.425 183.680 164.423  1.00150.65           C
ATOM    649  CB  GLU    79     213.303 182.435 164.204  1.00150.65           C
ATOM    650  CG  GLU    79     212.571 181.241 163.583  1.00150.65           C
ATOM    651  CD  GLU    79     211.954 180.410 164.695  1.00150.65           C
ATOM    652  OE1 GLU    79     212.705 180.014 165.626  1.00150.65           O
ATOM    653  OE2 GLU    79     210.722 180.156 164.625  1.00150.65           O
ATOM    654  C   GLU    79     213.335 184.733 164.939  1.00150.65           C
ATOM    655  O   GLU    79     213.453 184.926 166.149  1.00150.65           O
ATOM    656  N   PHE    80     213.986 185.449 164.005  1.00 83.21           N
ATOM    657  CA  PHE    80     214.962 186.435 164.347  1.00 83.21           C
ATOM    658  CB  PHE    80     215.334 187.357 163.169  1.00 83.21           C
ATOM    659  CG  PHE    80     215.939 186.628 162.020  1.00 83.21           C
ATOM    660  CD1 PHE    80     215.132 186.052 161.067  1.00 83.21           C
ATOM    661  CD2 PHE    80     217.305 186.531 161.881  1.00 83.21           C
ATOM    662  CE1 PHE    80     215.674 185.385 159.994  1.00 83.21           C
ATOM    663  CE2 PHE    80     217.853 185.866 160.809  1.00 83.21           C
ATOM    664  CZ  PHE    80     217.038 185.293 159.861  1.00 83.21           C
ATOM    665  C   PHE    80     214.290 187.376 165.272  1.00 83.21           C
ATOM    666  O   PHE    80     214.821 187.730 166.322  1.00 83.21           O
ATOM    667  N   LEU    81     213.088 187.817 164.879  1.00113.21           N
ATOM    668  CA  LEU    81     212.452 188.824 165.652  1.00113.21           C
ATOM    669  CB  LEU    81     211.127 189.289 165.033  1.00113.21           C
ATOM    670  CG  LEU    81     210.396 190.250 165.979  1.00113.21           C
ATOM    671  CD1 LEU    81     211.338 191.391 166.365  1.00113.21           C
ATOM    672  CD2 LEU    81     209.059 190.748 165.407  1.00113.21           C
ATOM    673  C   LEU    81     212.085 188.449 167.039  1.00113.21           C
ATOM    674  O   LEU    81     212.500 189.120 167.974  1.00113.21           O
ATOM    675  N   THR    82     211.335 187.357 167.230  1.00 86.97           N
ATOM    676  CA  THR    82     210.831 187.098 168.548  1.00 86.97           C
ATOM    677  CB  THR    82     209.862 185.953 168.570  1.00 86.97           C
ATOM    678  OG1 THR    82     210.510 184.762 168.148  1.00 86.97           O
ATOM    679  CG2 THR    82     208.686 186.278 167.634  1.00 86.97           C
ATOM    680  C   THR    82     211.929 186.757 169.472  1.00 86.97           C
ATOM    681  O   THR    82     211.949 187.177 170.629  1.00 86.97           O
ATOM    682  N   SER    83     212.856 185.937 168.971  1.00135.89           N
ATOM    683  CA  SER    83     213.891 185.451 169.811  1.00135.89           C
ATOM    684  CB  SER    83     214.689 184.351 169.113  1.00135.89           C
ATOM    685  OG  SER    83     213.855 183.235 168.838  1.00135.89           O
ATOM    686  C   SER    83     214.787 186.556 170.223  1.00135.89           C
ATOM    687  O   SER    83     215.210 186.630 171.382  1.00135.89           O
ATOM    688  N   LEU    84     215.095 187.446 169.265  1.00183.17           N
ATOM    689  CA  LEU    84     215.994 188.482 169.608  1.00183.17           C
ATOM    690  CB  LEU    84     216.695 189.172 168.419  1.00183.17           C
ATOM    691  CG  LEU    84     216.237 190.542 167.910  1.00183.17           C
ATOM    692  CD1 LEU    84     216.982 190.824 166.599  1.00183.17           C
ATOM    693  CD2 LEU    84     214.721 190.689 167.778  1.00183.17           C
ATOM    694  C   LEU    84     215.372 189.401 170.605  1.00183.17           C
ATOM    695  O   LEU    84     216.064 189.883 171.496  1.00183.17           O
ATOM    696  N   GLN    85     214.054 189.667 170.497  1.00128.32           N
ATOM    697  CA  GLN    85     213.414 190.550 171.441  1.00128.32           C
ATOM    698  CB  GLN    85     211.962 190.895 171.057  1.00128.32           C
ATOM    699  CG  GLN    85     210.999 189.709 171.043  1.00128.32           C
ATOM    700  CD  GLN    85     209.680 190.182 170.445  1.00128.32           C
ATOM    701  OE1 GLN    85     209.431 191.380 170.324  1.00128.32           O
ATOM    702  NE2 GLN    85     208.809 189.212 170.054  1.00128.32           N
ATOM    703  C   GLN    85     213.444 189.968 172.821  1.00128.32           C
ATOM    704  O   GLN    85     213.637 190.701 173.789  1.00128.32           O
ATOM    705  N   VAL    86     213.238 188.645 172.969  1.00 86.95           N
ATOM    706  CA  VAL    86     213.234 188.064 174.288  1.00 86.95           C
ATOM    707  CB  VAL    86     212.880 186.607 174.285  1.00 86.95           C
ATOM    708  CG1 VAL    86     213.027 186.071 175.718  1.00 86.95           C
ATOM    709  CG2 VAL    86     211.462 186.450 173.707  1.00 86.95           C
ATOM    710  C   VAL    86     214.578 188.196 174.925  1.00 86.95           C
ATOM    711  O   VAL    86     214.687 188.506 176.115  1.00 86.95           O
ATOM    712  N   CYS    87     215.645 187.944 174.142  1.00133.61           N
ATOM    713  CA  CYS    87     216.942 187.986 174.739  1.00133.61           C
ATOM    714  CB  CYS    87     218.085 187.543 173.806  1.00133.61           C
ATOM    715  SG  CYS    87     218.483 188.756 172.516  1.00133.61           S
ATOM    716  C   CYS    87     217.252 189.359 175.214  1.00133.61           C
ATOM    717  O   CYS    87     217.818 189.535 176.295  1.00133.61           O
ATOM    718  N   ILE    88     216.882 190.368 174.404  1.00146.20           N
ATOM    719  CA  ILE    88     217.203 191.717 174.753  1.00146.20           C
ATOM    720  CB  ILE    88     216.849 192.723 173.691  1.00146.20           C
ATOM    721  CG1 ILE    88     215.333 192.821 173.481  1.00146.20           C
ATOM    722  CG2 ILE    88     217.618 192.335 172.417  1.00146.20           C
ATOM    723  CD1 ILE    88     214.913 194.005 172.611  1.00146.20           C
ATOM    724  C   ILE    88     216.498 192.094 176.012  1.00146.20           C
ATOM    725  O   ILE    88     217.099 192.774 176.837  1.00146.20           O
ATOM    726  N   ASN    89     215.213 191.694 176.180  1.00100.37           N
ATOM    727  CA  ASN    89     214.449 192.061 177.350  1.00100.37           C
ATOM    728  CB  ASN    89     212.998 191.547 177.299  1.00100.37           C
ATOM    729  CG  ASN    89     212.259 192.311 176.211  1.00100.37           C
ATOM    730  OD1 ASN    89     212.457 193.512 176.036  1.00100.37           O
ATOM    731  ND2 ASN    89     211.381 191.597 175.455  1.00100.37           N
ATOM    732  C   ASN    89     215.070 191.481 178.571  1.00100.37           C
ATOM    733  O   ASN    89     215.152 192.158 179.598  1.00100.37           O
ATOM    734  N   ALA    90     215.511 190.209 178.493  1.00123.21           N
ATOM    735  CA  ALA    90     216.053 189.612 179.681  1.00123.21           C
ATOM    736  CB  ALA    90     216.433 188.135 179.483  1.00123.21           C
ATOM    737  C   ALA    90     217.275 190.321 180.136  1.00123.21           C
ATOM    738  O   ALA    90     217.446 190.609 181.325  1.00123.21           O
ATOM    739  N   TYR    91     218.144 190.646 179.170  1.00170.51           N
ATOM    740  CA  TYR    91     219.389 191.262 179.506  1.00170.51           C
ATOM    741  CB  TYR    91     220.300 191.442 178.277  1.00170.51           C
ATOM    742  CG  TYR    91     220.961 190.135 178.003  1.00170.51           C
ATOM    743  CD1 TYR    91     220.294 189.094 177.397  1.00170.51           C
ATOM    744  CD2 TYR    91     222.269 189.951 178.390  1.00170.51           C
ATOM    745  CE1 TYR    91     220.934 187.896 177.167  1.00170.51           C
ATOM    746  CE2 TYR    91     222.912 188.758 178.164  1.00170.51           C
ATOM    747  CZ  TYR    91     222.244 187.728 177.550  1.00170.51           C
ATOM    748  OH  TYR    91     222.904 186.503 177.318  1.00170.51           O
ATOM    749  C   TYR    91     219.178 192.595 180.127  1.00170.51           C
ATOM    750  O   TYR    91     219.877 192.958 181.076  1.00170.51           O
ATOM    751  N   GLY    92     218.227 193.369 179.578  1.00124.75           N
ATOM    752  CA  GLY    92     218.029 194.696 180.070  1.00124.75           C
ATOM    753  C   GLY    92     217.590 194.660 181.467  1.00124.75           C
ATOM    754  O   GLY    92     218.037 195.487 182.259  1.00124.75           O
ATOM    755  N   SER    93     216.695 193.707 181.783  1.00217.58           N
ATOM    756  CA  SER    93     216.148 193.675 183.090  1.00217.58           C
ATOM    757  CB  SER    93     215.118 192.549 183.285  1.00217.58           C
ATOM    758  OG  SER    93     215.748 191.281 183.174  1.00217.58           O
ATOM    759  C   SER    93     217.209 193.438 184.057  1.00217.58           C
ATOM    760  O   SER    93     217.265 194.143 185.059  1.00217.58           O
ATOM    761  N   SER    94     218.085 192.465 183.754  1.00228.25           N
ATOM    762  CA  SER    94     219.044 192.099 184.723  1.00228.25           C
ATOM    763  CB  SER    94     219.933 190.929 184.267  1.00228.25           C
ATOM    764  OG  SER    94     220.871 190.606 185.283  1.00228.25           O
ATOM    765  C   SER    94     219.921 193.216 185.033  1.00228.25           C
ATOM    766  O   SER    94     220.169 193.524 186.200  1.00228.25           O
ATOM    767  N   VAL    95     220.399 193.866 183.975  1.00209.06           N
ATOM    768  CA  VAL    95     221.399 194.808 184.283  1.00209.06           C
ATOM    769  CB  VAL    95     222.064 195.355 183.051  1.00209.06           C
ATOM    770  CG1 VAL    95     222.806 194.197 182.362  1.00209.06           C
ATOM    771  CG2 VAL    95     221.013 196.024 182.146  1.00209.06           C
ATOM    772  C   VAL    95     220.919 195.914 185.091  1.00209.06           C
ATOM    773  O   VAL    95     221.528 196.276 186.107  1.00209.06           O
ATOM    774  N   LYS    96     219.775 196.433 184.646  1.00166.97           N
ATOM    775  CA  LYS    96     219.402 197.634 185.262  1.00166.97           C
ATOM    776  CB  LYS    96     218.175 198.313 184.624  1.00166.97           C
ATOM    777  CG  LYS    96     216.875 197.512 184.724  1.00166.97           C
ATOM    778  CD  LYS    96     215.625 198.373 184.512  1.00166.97           C
ATOM    779  CE  LYS    96     215.759 199.384 183.370  1.00166.97           C
ATOM    780  NZ  LYS    96     214.577 200.277 183.335  1.00166.97           N
ATOM    781  C   LYS    96     219.113 197.466 186.661  1.00166.97           C
ATOM    782  O   LYS    96     219.571 198.248 187.498  1.00166.97           O
ATOM    783  N   VAL    97     218.357 196.401 186.911  1.00170.46           N
ATOM    784  CA  VAL    97     217.854 196.294 188.222  1.00170.46           C
ATOM    785  CB  VAL    97     216.914 195.138 188.386  1.00170.46           C
ATOM    786  CG1 VAL    97     216.441 195.101 189.849  1.00170.46           C
ATOM    787  CG2 VAL    97     215.781 195.287 187.361  1.00170.46           C
ATOM    788  C   VAL    97     218.909 196.127 189.180  1.00170.46           C
ATOM    789  O   VAL    97     218.910 196.793 190.212  1.00170.46           O
ATOM    790  N   ALA    98     219.841 195.231 188.844  1.00149.80           N
ATOM    791  CA  ALA    98     220.787 194.925 189.845  1.00149.80           C
ATOM    792  CB  ALA    98     221.741 193.792 189.430  1.00149.80           C
ATOM    793  C   ALA    98     221.614 196.070 190.202  1.00149.80           C
ATOM    794  O   ALA    98     221.868 196.317 191.385  1.00149.80           O
ATOM    795  N   ILE    99     222.037 196.805 189.170  1.00150.85           N
ATOM    796  CA  ILE    99     222.977 197.815 189.507  1.00150.85           C
ATOM    797  CB  ILE    99     223.491 198.557 188.310  1.00150.85           C
ATOM    798  CG1 ILE    99     224.224 197.596 187.363  1.00150.85           C
ATOM    799  CG2 ILE    99     224.367 199.719 188.811  1.00150.85           C
ATOM    800  CD1 ILE    99     224.493 198.195 185.983  1.00150.85           C
ATOM    801  C   ILE    99     222.398 198.828 190.389  1.00150.85           C
ATOM    802  O   ILE    99     223.000 199.219 191.398  1.00150.85           O
ATOM    803  N   THR   100     221.190 199.250 189.997  1.00119.10           N
ATOM    804  CA  THR   100     220.605 200.349 190.676  1.00119.10           C
ATOM    805  CB  THR   100     219.308 200.778 190.058  1.00119.10           C
ATOM    806  OG1 THR   100     219.509 201.138 188.699  1.00119.10           O
ATOM    807  CG2 THR   100     218.762 201.981 190.847  1.00119.10           C
ATOM    808  C   THR   100     220.334 200.040 192.091  1.00119.10           C
ATOM    809  O   THR   100     220.593 200.854 192.983  1.00119.10           O
ATOM    810  N   TYR   101     219.788 198.841 192.316  1.00219.64           N
ATOM    811  CA  TYR   101     219.388 198.531 193.645  1.00219.64           C
ATOM    812  CB  TYR   101     218.518 197.269 193.759  1.00219.64           C
ATOM    813  CG  TYR   101     217.203 197.660 193.176  1.00219.64           C
ATOM    814  CD1 TYR   101     216.340 198.456 193.891  1.00219.64           C
ATOM    815  CD2 TYR   101     216.825 197.236 191.925  1.00219.64           C
ATOM    816  CE1 TYR   101     215.128 198.824 193.360  1.00219.64           C
ATOM    817  CE2 TYR   101     215.614 197.598 191.386  1.00219.64           C
ATOM    818  CZ  TYR   101     214.762 198.397 192.106  1.00219.64           C
ATOM    819  OH  TYR   101     213.517 198.773 191.558  1.00219.64           O
ATOM    820  C   TYR   101     220.518 198.440 194.559  1.00219.64           C
ATOM    821  O   TYR   101     220.445 198.917 195.692  1.00219.64           O
ATOM    822  N   SER   102     221.592 197.808 194.091  1.00214.22           N
ATOM    823  CA  SER   102     222.642 197.653 195.022  1.00214.22           C
ATOM    824  CB  SER   102     223.806 196.815 194.467  1.00214.22           C
ATOM    825  OG  SER   102     224.394 197.475 193.356  1.00214.22           O
ATOM    826  C   SER   102     223.180 198.945 195.422  1.00214.22           C
ATOM    827  O   SER   102     223.484 199.123 196.602  1.00214.22           O
ATOM    828  N   MET   103     223.311 199.862 194.449  1.00219.32           N
ATOM    829  CA  MET   103     223.972 201.064 194.828  1.00219.32           C
ATOM    830  CB  MET   103     224.235 202.033 193.659  1.00219.32           C
ATOM    831  CG  MET   103     223.011 202.807 193.167  1.00219.32           C
ATOM    832  SD  MET   103     223.397 204.052 191.900  1.00219.32           S
ATOM    833  CE  MET   103     221.690 204.645 191.719  1.00219.32           C
ATOM    834  C   MET   103     223.198 201.782 195.845  1.00219.32           C
ATOM    835  O   MET   103     223.735 202.234 196.867  1.00219.32           O
ATOM    836  N   LEU   104     221.887 201.870 195.579  1.00143.74           N
ATOM    837  CA  LEU   104     221.197 202.720 196.465  1.00143.74           C
ATOM    838  CB  LEU   104     219.729 202.947 196.064  1.00143.74           C
ATOM    839  CG  LEU   104     219.559 203.693 194.727  1.00143.74           C
ATOM    840  CD1 LEU   104     218.078 203.978 194.433  1.00143.74           C
ATOM    841  CD2 LEU   104     220.424 204.963 194.679  1.00143.74           C
ATOM    842  C   LEU   104     221.204 202.191 197.859  1.00143.74           C
ATOM    843  O   LEU   104     221.563 202.871 198.828  1.00143.74           O
ATOM    844  N   TRP   105     220.700 200.964 197.992  1.00232.30           N
ATOM    845  CA  TRP   105     220.608 200.470 199.317  1.00232.30           C
ATOM    846  CB  TRP   105     219.250 199.839 199.623  1.00232.30           C
ATOM    847  CG  TRP   105     218.180 200.910 199.541  1.00232.30           C
ATOM    848  CD2 TRP   105     218.333 202.216 200.121  1.00232.30           C
ATOM    849  CD1 TRP   105     216.990 200.930 198.875  1.00232.30           C
ATOM    850  NE1 TRP   105     216.383 202.151 199.019  1.00232.30           N
ATOM    851  CE2 TRP   105     217.203 202.957 199.776  1.00232.30           C
ATOM    852  CE3 TRP   105     219.342 202.757 200.864  1.00232.30           C
ATOM    853  CZ2 TRP   105     217.062 204.255 200.172  1.00232.30           C
ATOM    854  CZ3 TRP   105     219.190 204.063 201.274  1.00232.30           C
ATOM    855  CH2 TRP   105     218.073 204.797 200.934  1.00232.30           C
ATOM    856  C   TRP   105     221.677 199.770 200.064  1.00232.30           C
ATOM    857  O   TRP   105     221.999 200.059 201.234  1.00232.30           O
ATOM    858  N   ARG   106     222.265 198.848 199.304  1.00220.54           N
ATOM    859  CA  ARG   106     222.915 197.712 199.852  1.00220.54           C
ATOM    860  CB  ARG   106     223.573 196.814 198.794  1.00220.54           C
ATOM    861  CG  ARG   106     224.238 195.580 199.408  1.00220.54           C
ATOM    862  CD  ARG   106     225.049 194.745 198.416  1.00220.54           C
ATOM    863  NE  ARG   106     224.110 194.206 197.392  1.00220.54           N
ATOM    864  CZ  ARG   106     224.589 193.421 196.383  1.00220.54           C
ATOM    865  NH1 ARG   106     225.921 193.127 196.324  1.00220.54           N
ATOM    866  NH2 ARG   106     223.738 192.931 195.435  1.00220.54           N
ATOM    867  C   ARG   106     223.976 198.063 200.823  1.00220.54           C
ATOM    868  O   ARG   106     224.150 197.335 201.796  1.00220.54           O
ATOM    869  N   LEU   107     224.707 199.163 200.600  1.00 92.24           N
ATOM    870  CA  LEU   107     225.821 199.452 201.454  1.00 92.24           C
ATOM    871  CB  LEU   107     226.485 200.789 201.085  1.00 92.24           C
ATOM    872  CG  LEU   107     227.012 200.826 199.636  1.00 92.24           C
ATOM    873  CD1 LEU   107     227.666 202.178 199.309  1.00 92.24           C
ATOM    874  CD2 LEU   107     227.947 199.639 199.349  1.00 92.24           C
ATOM    875  C   LEU   107     225.329 199.561 202.856  1.00 92.24           C
ATOM    876  O   LEU   107     225.907 198.984 203.777  1.00 92.24           O
ATOM    877  N   ILE   108     224.218 200.285 203.052  1.00164.24           N
ATOM    878  CA  ILE   108     223.741 200.419 204.389  1.00164.24           C
ATOM    879  CB  ILE   108     222.666 201.473 204.530  1.00164.24           C
ATOM    880  CG1 ILE   108     221.425 201.201 203.662  1.00164.24           C
ATOM    881  CG2 ILE   108     223.327 202.829 204.226  1.00164.24           C
ATOM    882  CD1 ILE   108     220.483 200.135 204.206  1.00164.24           C
ATOM    883  C   ILE   108     223.303 199.082 204.915  1.00164.24           C
ATOM    884  O   ILE   108     223.634 198.725 206.043  1.00164.24           O
ATOM    885  N   LYS   109     222.592 198.283 204.095  1.00194.07           N
ATOM    886  CA  LYS   109     222.015 197.043 204.546  1.00194.07           C
ATOM    887  CB  LYS   109     221.176 196.379 203.432  1.00194.07           C
ATOM    888  CG  LYS   109     220.374 195.135 203.839  1.00194.07           C
ATOM    889  CD  LYS   109     221.217 193.914 204.217  1.00194.07           C
ATOM    890  CE  LYS   109     221.980 193.301 203.040  1.00194.07           C
ATOM    891  NZ  LYS   109     222.863 192.215 203.522  1.00194.07           N
ATOM    892  C   LYS   109     223.065 196.066 204.988  1.00194.07           C
ATOM    893  O   LYS   109     222.954 195.461 206.053  1.00194.07           O
ATOM    894  N   ALA   110     224.129 195.886 204.192  1.00 79.92           N
ATOM    895  CA  ALA   110     225.122 194.893 204.507  1.00 79.92           C
ATOM    896  CB  ALA   110     226.221 194.797 203.435  1.00 79.92           C
ATOM    897  C   ALA   110     225.798 195.226 205.799  1.00 79.92           C
ATOM    898  O   ALA   110     226.138 194.335 206.580  1.00 79.92           O
ATOM    899  N   LYS   111     226.039 196.533 206.010  1.00 81.77           N
ATOM    900  CA  LYS   111     226.734 197.119 207.122  1.00 81.77           C
ATOM    901  CB  LYS   111     227.025 198.613 206.876  1.00 81.77           C
ATOM    902  CG  LYS   111     227.958 199.271 207.896  1.00 81.77           C
ATOM    903  CD  LYS   111     228.496 200.624 207.419  1.00 81.77           C
ATOM    904  CE  LYS   111     229.432 201.314 208.414  1.00 81.77           C
ATOM    905  NZ  LYS   111     229.906 202.601 207.854  1.00 81.77           N
ATOM    906  C   LYS   111     225.974 197.006 208.415  1.00 81.77           C
ATOM    907  O   LYS   111     226.580 196.955 209.481  1.00 81.77           O
ATOM    908  N   ASN   112     224.631 196.978 208.371  1.00122.81           N
ATOM    909  CA  ASN   112     223.817 197.058 209.561  1.00122.81           C
ATOM    910  CB  ASN   112     222.312 197.081 209.246  1.00122.81           C
ATOM    911  CG  ASN   112     221.995 198.404 208.565  1.00122.81           C
ATOM    912  OD1 ASN   112     221.327 198.444 207.533  1.00122.81           O
ATOM    913  ND2 ASN   112     222.483 199.524 209.162  1.00122.81           N
ATOM    914  C   ASN   112     224.044 195.934 210.542  1.00122.81           C
ATOM    915  O   ASN   112     223.981 196.142 211.753  1.00122.81           O
ATOM    916  N   ILE   113     224.302 194.716 210.043  1.00188.86           N
ATOM    917  CA  ILE   113     224.394 193.487 210.787  1.00188.86           C
ATOM    918  CB  ILE   113     224.368 192.265 209.940  1.00188.86           C
ATOM    919  CG1 ILE   113     223.889 191.106 210.822  1.00188.86           C
ATOM    920  CG2 ILE   113     225.747 192.084 209.289  1.00188.86           C
ATOM    921  CD1 ILE   113     222.432 191.270 211.241  1.00188.86           C
ATOM    922  C   ILE   113     225.548 193.415 211.745  1.00188.86           C
ATOM    923  O   ILE   113     225.548 192.551 212.622  1.00188.86           O
ATOM    924  N   LEU   114     226.565 194.289 211.597  1.00 90.65           N
ATOM    925  CA  LEU   114     227.819 194.200 212.298  1.00 90.65           C
ATOM    926  CB  LEU   114     228.652 195.486 212.200  1.00 90.65           C
ATOM    927  CG  LEU   114     228.813 196.026 210.766  1.00 90.65           C
ATOM    928  CD1 LEU   114     229.942 197.064 210.691  1.00 90.65           C
ATOM    929  CD2 LEU   114     228.913 194.909 209.717  1.00 90.65           C
ATOM    930  C   LEU   114     227.573 193.968 213.763  1.00 90.65           C
ATOM    931  O   LEU   114     228.337 193.250 214.404  1.00 90.65           O
ATOM    932  N   ASP   115     226.535 194.576 214.362  1.00100.73           N
ATOM    933  CA  ASP   115     226.261 194.228 215.731  1.00100.73           C
ATOM    934  CB  ASP   115     225.680 195.380 216.563  1.00100.73           C
ATOM    935  CG  ASP   115     226.739 196.460 216.690  1.00100.73           C
ATOM    936  OD1 ASP   115     227.930 196.118 216.915  1.00100.73           O
ATOM    937  OD2 ASP   115     226.359 197.654 216.566  1.00100.73           O
ATOM    938  C   ASP   115     225.193 193.176 215.683  1.00100.73           C
ATOM    939  O   ASP   115     224.157 193.378 215.053  1.00100.73           O
ATOM    940  N   GLN   116     225.403 192.013 216.332  1.00143.27           N
ATOM    941  CA  GLN   116     224.386 191.000 216.253  1.00143.27           C
ATOM    942  CB  GLN   116     224.788 189.781 215.406  1.00143.27           C
ATOM    943  CG  GLN   116     223.703 188.702 215.340  1.00143.27           C
ATOM    944  CD  GLN   116     222.480 189.290 214.651  1.00143.27           C
ATOM    945  OE1 GLN   116     222.606 189.998 213.657  1.00143.27           O
ATOM    946  NE2 GLN   116     221.265 189.002 215.190  1.00143.27           N
ATOM    947  C   GLN   116     224.054 190.492 217.618  1.00143.27           C
ATOM    948  O   GLN   116     224.858 190.574 218.547  1.00143.27           O
ATOM    949  N   LEU   117     222.815 189.974 217.765  1.00108.71           N
ATOM    950  CA  LEU   117     222.360 189.402 218.999  1.00108.71           C
ATOM    951  CB  LEU   117     220.829 189.356 219.122  1.00108.71           C
ATOM    952  CG  LEU   117     220.349 188.701 220.429  1.00108.71           C
ATOM    953  CD1 LEU   117     220.772 189.517 221.661  1.00108.71           C
ATOM    954  CD2 LEU   117     218.838 188.415 220.381  1.00108.71           C
ATOM    955  C   LEU   117     222.828 187.988 219.065  1.00108.71           C
ATOM    956  O   LEU   117     222.776 187.258 218.076  1.00108.71           O
ATOM    957  N   ASP   118     223.309 187.568 220.250  1.00 66.79           N
ATOM    958  CA  ASP   118     223.717 186.206 220.420  1.00 66.79           C
ATOM    959  CB  ASP   118     224.900 186.019 221.379  1.00 66.79           C
ATOM    960  CG  ASP   118     226.135 186.528 220.653  1.00 66.79           C
ATOM    961  OD1 ASP   118     226.083 186.618 219.396  1.00 66.79           O
ATOM    962  OD2 ASP   118     227.144 186.836 221.340  1.00 66.79           O
ATOM    963  C   ASP   118     222.542 185.477 220.963  1.00 66.79           C
ATOM    964  O   ASP   118     221.525 186.086 221.282  1.00 66.79           O
ATOM    965  N   LEU   119     222.645 184.144 221.097  1.00148.06           N
ATOM    966  CA  LEU   119     221.480 183.441 221.526  1.00148.06           C
ATOM    967  CB  LEU   119     221.374 182.054 220.876  1.00148.06           C
ATOM    968  CG  LEU   119     221.563 182.127 219.345  1.00148.06           C
ATOM    969  CD1 LEU   119     221.073 180.853 218.648  1.00148.06           C
ATOM    970  CD2 LEU   119     220.976 183.416 218.754  1.00148.06           C
ATOM    971  C   LEU   119     221.524 183.295 223.015  1.00148.06           C
ATOM    972  O   LEU   119     221.949 182.267 223.539  1.00148.06           O
ATOM    973  N   ARG   120     221.088 184.354 223.731  1.00133.19           N
ATOM    974  CA  ARG   120     221.044 184.339 225.166  1.00133.19           C
ATOM    975  CB  ARG   120     220.569 185.666 225.776  1.00133.19           C
ATOM    976  CG  ARG   120     221.583 186.803 225.860  1.00133.19           C
ATOM    977  CD  ARG   120     220.932 188.019 226.519  1.00133.19           C
ATOM    978  NE  ARG   120     219.694 187.491 227.164  1.00133.19           N
ATOM    979  CZ  ARG   120     219.161 188.069 228.279  1.00133.19           C
ATOM    980  NH1 ARG   120     219.765 189.149 228.854  1.00133.19           N
ATOM    981  NH2 ARG   120     218.016 187.558 228.821  1.00133.19           N
ATOM    982  C   ARG   120     220.021 183.355 225.634  1.00133.19           C
ATOM    983  O   ARG   120     220.303 182.490 226.461  1.00133.19           O
ATOM    984  N   CYS   121     218.794 183.463 225.087  1.00 75.28           N
ATOM    985  CA  CYS   121     217.703 182.662 225.559  1.00 75.28           C
ATOM    986  CB  CYS   121     216.371 182.993 224.865  1.00 75.28           C
ATOM    987  SG  CYS   121     215.825 184.698 225.187  1.00 75.28           S
ATOM    988  C   CYS   121     218.011 181.231 225.296  1.00 75.28           C
ATOM    989  O   CYS   121     217.847 180.379 226.166  1.00 75.28           O
ATOM    990  N   THR   122     218.487 180.935 224.075  1.00184.57           N
ATOM    991  CA  THR   122     218.807 179.585 223.753  1.00184.57           C
ATOM    992  CB  THR   122     218.522 179.211 222.324  1.00184.57           C
ATOM    993  OG1 THR   122     219.222 180.064 221.431  1.00184.57           O
ATOM    994  CG2 THR   122     217.006 179.297 222.081  1.00184.57           C
ATOM    995  C   THR   122     220.261 179.426 223.999  1.00184.57           C
ATOM    996  O   THR   122     221.090 179.446 223.090  1.00184.57           O
ATOM    997  N   ALA   123     220.599 179.267 225.283  1.00 64.51           N
ATOM    998  CA  ALA   123     221.950 179.011 225.654  1.00 64.51           C
ATOM    999  CB  ALA   123     222.151 178.896 227.175  1.00 64.51           C
ATOM   1000  C   ALA   123     222.243 177.687 225.047  1.00 64.51           C
ATOM   1001  O   ALA   123     223.365 177.399 224.633  1.00 64.51           O
ATOM   1002  N   MET   124     221.188 176.857 224.964  1.00165.31           N
ATOM   1003  CA  MET   124     221.320 175.518 224.492  1.00165.31           C
ATOM   1004  CB  MET   124     219.953 174.827 224.335  1.00165.31           C
ATOM   1005  CG  MET   124     219.133 174.772 225.627  1.00165.31           C
ATOM   1006  SD  MET   124     219.794 173.683 226.922  1.00165.31           S
ATOM   1007  CE  MET   124     218.993 172.179 226.295  1.00165.31           C
ATOM   1008  C   MET   124     221.928 175.596 223.136  1.00165.31           C
ATOM   1009  O   MET   124     222.884 174.879 222.846  1.00165.31           O
ATOM   1010  N   GLU   125     221.412 176.478 222.261  1.00191.51           N
ATOM   1011  CA  GLU   125     222.051 176.535 220.982  1.00191.51           C
ATOM   1012  CB  GLU   125     221.105 176.222 219.812  1.00191.51           C
ATOM   1013  CG  GLU   125     220.730 174.739 219.736  1.00191.51           C
ATOM   1014  CD  GLU   125     219.737 174.442 220.849  1.00191.51           C
ATOM   1015  OE1 GLU   125     219.075 175.406 221.314  1.00191.51           O
ATOM   1016  OE2 GLU   125     219.622 173.250 221.243  1.00191.51           O
ATOM   1017  C   GLU   125     222.612 177.898 220.779  1.00191.51           C
ATOM   1018  O   GLU   125     222.004 178.748 220.134  1.00191.51           O
ATOM   1019  N   GLU   126     223.808 178.141 221.334  1.00146.41           N
ATOM   1020  CA  GLU   126     224.472 179.388 221.127  1.00146.41           C
ATOM   1021  CB  GLU   126     225.711 179.545 222.024  1.00146.41           C
ATOM   1022  CG  GLU   126     226.408 180.897 221.876  1.00146.41           C
ATOM   1023  CD  GLU   126     227.365 180.807 220.697  1.00146.41           C
ATOM   1024  OE1 GLU   126     228.371 180.060 220.815  1.00146.41           O
ATOM   1025  OE2 GLU   126     227.105 181.485 219.668  1.00146.41           O
ATOM   1026  C   GLU   126     224.907 179.403 219.702  1.00146.41           C
ATOM   1027  O   GLU   126     224.853 180.429 219.027  1.00146.41           O
ATOM   1028  N   ARG   127     225.337 178.227 219.205  1.00153.44           N
ATOM   1029  CA  ARG   127     225.851 178.156 217.873  1.00153.44           C
ATOM   1030  CB  ARG   127     226.911 177.049 217.735  1.00153.44           C
ATOM   1031  CG  ARG   127     228.070 177.209 218.725  1.00153.44           C
ATOM   1032  CD  ARG   127     229.082 176.062 218.701  1.00153.44           C
ATOM   1033  NE  ARG   127     230.102 176.389 217.669  1.00153.44           N
ATOM   1034  CZ  ARG   127     229.870 176.053 216.368  1.00153.44           C
ATOM   1035  NH1 ARG   127     228.704 175.431 216.027  1.00153.44           N
ATOM   1036  NH2 ARG   127     230.800 176.340 215.411  1.00153.44           N
ATOM   1037  C   ARG   127     224.726 177.818 216.946  1.00153.44           C
ATOM   1038  O   ARG   127     224.709 176.748 216.340  1.00153.44           O
ATOM   1039  N   GLU   128     223.745 178.731 216.824  1.00121.29           N
ATOM   1040  CA  GLU   128     222.680 178.573 215.877  1.00121.29           C
ATOM   1041  CB  GLU   128     221.529 179.581 216.031  1.00121.29           C
ATOM   1042  CG  GLU   128     221.954 181.022 215.733  1.00121.29           C
ATOM   1043  CD  GLU   128     220.706 181.873 215.530  1.00121.29           C
ATOM   1044  OE1 GLU   128     219.607 181.425 215.950  1.00121.29           O
ATOM   1045  OE2 GLU   128     220.838 182.984 214.950  1.00121.29           O
ATOM   1046  C   GLU   128     223.274 178.861 214.544  1.00121.29           C
ATOM   1047  O   GLU   128     222.838 178.348 213.516  1.00121.29           O
ATOM   1048  N   LYS   129     224.329 179.694 214.569  1.00139.87           N
ATOM   1049  CA  LYS   129     224.960 180.252 213.414  1.00139.87           C
ATOM   1050  CB  LYS   129     226.210 181.077 213.777  1.00139.87           C
ATOM   1051  CG  LYS   129     227.284 180.275 214.516  1.00139.87           C
ATOM   1052  CD  LYS   129     228.612 181.023 214.669  1.00139.87           C
ATOM   1053  CE  LYS   129     229.307 181.326 213.341  1.00139.87           C
ATOM   1054  NZ  LYS   129     228.662 182.487 212.688  1.00139.87           N
ATOM   1055  C   LYS   129     225.359 179.160 212.487  1.00139.87           C
ATOM   1056  O   LYS   129     225.337 179.349 211.272  1.00139.87           O
ATOM   1057  N   ILE   130     225.722 177.982 213.021  1.00 78.46           N
ATOM   1058  CA  ILE   130     226.131 176.917 212.154  1.00 78.46           C
ATOM   1059  CB  ILE   130     226.488 175.658 212.897  1.00 78.46           C
ATOM   1060  CG1 ILE   130     227.205 174.675 211.958  1.00 78.46           C
ATOM   1061  CG2 ILE   130     225.222 175.088 213.560  1.00 78.46           C
ATOM   1062  CD1 ILE   130     227.908 173.539 212.697  1.00 78.46           C
ATOM   1063  C   ILE   130     224.995 176.630 211.217  1.00 78.46           C
ATOM   1064  O   ILE   130     225.205 176.392 210.029  1.00 78.46           O
ATOM   1065  N   HIS   131     223.751 176.656 211.732  1.00 42.58           N
ATOM   1066  CA  HIS   131     222.595 176.402 210.920  1.00 42.58           C
ATOM   1067  ND1 HIS   131     220.897 174.088 212.631  1.00 42.58           N
ATOM   1068  CG  HIS   131     221.255 175.404 212.823  1.00 42.58           C
ATOM   1069  CB  HIS   131     221.291 176.437 211.735  1.00 42.58           C
ATOM   1070  NE2 HIS   131     221.393 174.302 214.788  1.00 42.58           N
ATOM   1071  CD2 HIS   131     221.554 175.516 214.146  1.00 42.58           C
ATOM   1072  CE1 HIS   131     220.997 173.474 213.837  1.00 42.58           C
ATOM   1073  C   HIS   131     222.511 177.473 209.883  1.00 42.58           C
ATOM   1074  O   HIS   131     222.245 177.210 208.712  1.00 42.58           O
ATOM   1075  N   LEU   132     222.768 178.722 210.300  1.00147.81           N
ATOM   1076  CA  LEU   132     222.675 179.847 209.421  1.00147.81           C
ATOM   1077  CB  LEU   132     223.033 181.158 210.147  1.00147.81           C
ATOM   1078  CG  LEU   132     222.849 182.455 209.334  1.00147.81           C
ATOM   1079  CD1 LEU   132     223.826 182.563 208.149  1.00147.81           C
ATOM   1080  CD2 LEU   132     221.377 182.633 208.932  1.00147.81           C
ATOM   1081  C   LEU   132     223.678 179.633 208.333  1.00147.81           C
ATOM   1082  O   LEU   132     223.413 179.910 207.163  1.00147.81           O
ATOM   1083  N   VAL   133     224.855 179.102 208.704  1.00 54.34           N
ATOM   1084  CA  VAL   133     225.955 178.951 207.798  1.00 54.34           C
ATOM   1085  CB  VAL   133     227.132 178.280 208.445  1.00 54.34           C
ATOM   1086  CG1 VAL   133     228.245 178.106 207.400  1.00 54.34           C
ATOM   1087  CG2 VAL   133     227.554 179.102 209.672  1.00 54.34           C
ATOM   1088  C   VAL   133     225.566 178.094 206.642  1.00 54.34           C
ATOM   1089  O   VAL   133     225.844 178.428 205.491  1.00 54.34           O
ATOM   1090  N   VAL   134     224.897 176.963 206.906  1.00106.54           N
ATOM   1091  CA  VAL   134     224.620 176.087 205.813  1.00106.54           C
ATOM   1092  CB  VAL   134     223.939 174.815 206.242  1.00106.54           C
ATOM   1093  CG1 VAL   134     224.906 174.029 207.142  1.00106.54           C
ATOM   1094  CG2 VAL   134     222.608 175.155 206.932  1.00106.54           C
ATOM   1095  C   VAL   134     223.754 176.773 204.799  1.00106.54           C
ATOM   1096  O   VAL   134     224.065 176.764 203.610  1.00106.54           O
ATOM   1097  N   ALA   135     222.660 177.418 205.244  1.00 94.40           N
ATOM   1098  CA  ALA   135     221.705 177.948 204.314  1.00 94.40           C
ATOM   1099  CB  ALA   135     220.459 178.517 205.014  1.00 94.40           C
ATOM   1100  C   ALA   135     222.251 179.038 203.452  1.00 94.40           C
ATOM   1101  O   ALA   135     222.168 178.981 202.224  1.00 94.40           O
ATOM   1102  N   ARG   136     222.884 180.039 204.070  1.00190.28           N
ATOM   1103  CA  ARG   136     223.161 181.200 203.292  1.00190.28           C
ATOM   1104  CB  ARG   136     223.708 182.353 204.146  1.00190.28           C
ATOM   1105  CG  ARG   136     222.584 183.063 204.899  1.00190.28           C
ATOM   1106  CD  ARG   136     221.760 182.115 205.773  1.00190.28           C
ATOM   1107  NE  ARG   136     220.539 182.853 206.198  1.00190.28           N
ATOM   1108  CZ  ARG   136     219.479 182.146 206.683  1.00190.28           C
ATOM   1109  NH1 ARG   136     219.566 180.787 206.758  1.00190.28           N
ATOM   1110  NH2 ARG   136     218.338 182.786 207.076  1.00190.28           N
ATOM   1111  C   ARG   136     224.085 180.951 202.151  1.00190.28           C
ATOM   1112  O   ARG   136     223.749 181.223 200.999  1.00190.28           O
ATOM   1113  N   SER   137     225.254 180.369 202.433  1.00103.54           N
ATOM   1114  CA  SER   137     226.253 180.240 201.421  1.00103.54           C
ATOM   1115  CB  SER   137     227.567 179.681 201.986  1.00103.54           C
ATOM   1116  OG  SER   137     227.338 178.395 202.544  1.00103.54           O
ATOM   1117  C   SER   137     225.788 179.312 200.386  1.00103.54           C
ATOM   1118  O   SER   137     226.127 179.461 199.212  1.00103.54           O
ATOM   1119  N   ASN   138     224.988 178.333 200.822  1.00126.18           N
ATOM   1120  CA  ASN   138     224.551 177.321 199.936  1.00126.18           C
ATOM   1121  CB  ASN   138     223.674 176.263 200.630  1.00126.18           C
ATOM   1122  CG  ASN   138     223.418 175.110 199.663  1.00126.18           C
ATOM   1123  OD1 ASN   138     223.759 175.171 198.483  1.00126.18           O
ATOM   1124  ND2 ASN   138     222.785 174.023 200.180  1.00126.18           N
ATOM   1125  C   ASN   138     223.742 177.938 198.867  1.00126.18           C
ATOM   1126  O   ASN   138     223.917 177.580 197.709  1.00126.18           O
ATOM   1127  N   HIS   139     222.857 178.891 199.213  1.00165.82           N
ATOM   1128  CA  HIS   139     221.979 179.407 198.207  1.00165.82           C
ATOM   1129  ND1 HIS   139     219.804 181.373 196.739  1.00165.82           N
ATOM   1130  CG  HIS   139     219.759 180.566 197.850  1.00165.82           C
ATOM   1131  CB  HIS   139     220.916 180.361 198.782  1.00165.82           C
ATOM   1132  NE2 HIS   139     217.758 180.507 196.807  1.00165.82           N
ATOM   1133  CD2 HIS   139     218.501 180.043 197.878  1.00165.82           C
ATOM   1134  CE1 HIS   139     218.583 181.303 196.151  1.00165.82           C
ATOM   1135  C   HIS   139     222.741 180.125 197.150  1.00165.82           C
ATOM   1136  O   HIS   139     222.460 180.014 195.955  1.00165.82           O
ATOM   1137  N   ALA   140     223.734 180.912 197.571  1.00112.20           N
ATOM   1138  CA  ALA   140     224.414 181.685 196.585  1.00112.20           C
ATOM   1139  CB  ALA   140     225.456 182.635 197.196  1.00112.20           C
ATOM   1140  C   ALA   140     225.124 180.841 195.613  1.00112.20           C
ATOM   1141  O   ALA   140     225.077 181.084 194.400  1.00112.20           O
ATOM   1142  N   PHE   141     225.779 179.807 196.162  1.00105.19           N
ATOM   1143  CA  PHE   141     226.615 178.992 195.354  1.00105.19           C
ATOM   1144  CB  PHE   141     227.306 177.884 196.172  1.00105.19           C
ATOM   1145  CG  PHE   141     228.117 177.010 195.271  1.00105.19           C
ATOM   1146  CD1 PHE   141     227.525 175.961 194.604  1.00105.19           C
ATOM   1147  CD2 PHE   141     229.467 177.223 195.105  1.00105.19           C
ATOM   1148  CE1 PHE   141     228.261 175.146 193.777  1.00105.19           C
ATOM   1149  CE2 PHE   141     230.209 176.411 194.279  1.00105.19           C
ATOM   1150  CZ  PHE   141     229.608 175.369 193.614  1.00105.19           C
ATOM   1151  C   PHE   141     225.803 178.341 194.326  1.00105.19           C
ATOM   1152  O   PHE   141     226.206 178.329 193.165  1.00105.19           O
ATOM   1153  N   LEU   142     224.637 177.818 194.747  1.00224.52           N
ATOM   1154  CA  LEU   142     223.804 177.057 193.872  1.00224.52           C
ATOM   1155  CB  LEU   142     222.568 176.508 194.623  1.00224.52           C
ATOM   1156  CG  LEU   142     221.616 175.545 193.870  1.00224.52           C
ATOM   1157  CD1 LEU   142     220.490 175.091 194.810  1.00224.52           C
ATOM   1158  CD2 LEU   142     221.035 176.129 192.569  1.00224.52           C
ATOM   1159  C   LEU   142     223.352 177.908 192.755  1.00224.52           C
ATOM   1160  O   LEU   142     223.344 177.453 191.609  1.00224.52           O
ATOM   1161  N   ILE   143     222.962 179.158 193.051  1.00254.85           N
ATOM   1162  CA  ILE   143     222.406 179.882 191.955  1.00254.85           C
ATOM   1163  CB  ILE   143     221.732 181.168 192.347  1.00254.85           C
ATOM   1164  CG1 ILE   143     222.724 182.192 192.916  1.00254.85           C
ATOM   1165  CG2 ILE   143     220.596 180.809 193.319  1.00254.85           C
ATOM   1166  CD1 ILE   143     223.469 183.029 191.877  1.00254.85           C
ATOM   1167  C   ILE   143     223.402 180.138 190.898  1.00254.85           C
ATOM   1168  O   ILE   143     223.126 180.004 189.695  1.00254.85           O
ATOM   1169  N   PHE   144     224.602 180.514 191.354  1.00123.81           N
ATOM   1170  CA  PHE   144     225.539 180.935 190.381  1.00123.81           C
ATOM   1171  CB  PHE   144     226.851 181.479 190.977  1.00123.81           C
ATOM   1172  CG  PHE   144     226.574 182.819 191.571  1.00123.81           C
ATOM   1173  CD1 PHE   144     226.499 183.935 190.771  1.00123.81           C
ATOM   1174  CD2 PHE   144     226.402 182.972 192.926  1.00123.81           C
ATOM   1175  CE1 PHE   144     226.247 185.174 191.313  1.00123.81           C
ATOM   1176  CE2 PHE   144     226.149 184.205 193.478  1.00123.81           C
ATOM   1177  CZ  PHE   144     226.071 185.312 192.669  1.00123.81           C
ATOM   1178  C   PHE   144     225.895 179.853 189.468  1.00123.81           C
ATOM   1179  O   PHE   144     225.937 180.014 188.243  1.00123.81           O
ATOM   1180  N   THR   145     226.138 178.706 190.095  1.00185.72           N
ATOM   1181  CA  THR   145     226.625 177.595 189.374  1.00185.72           C
ATOM   1182  CB  THR   145     226.850 176.400 190.250  1.00185.72           C
ATOM   1183  OG1 THR   145     225.620 175.978 190.822  1.00185.72           O
ATOM   1184  CG2 THR   145     227.849 176.777 191.355  1.00185.72           C
ATOM   1185  C   THR   145     225.652 177.176 188.357  1.00185.72           C
ATOM   1186  O   THR   145     226.069 176.892 187.241  1.00185.72           O
ATOM   1187  N   PHE   146     224.353 177.138 188.714  1.00 87.74           N
ATOM   1188  CA  PHE   146     223.348 176.628 187.824  1.00 87.74           C
ATOM   1189  CB  PHE   146     221.954 176.604 188.474  1.00 87.74           C
ATOM   1190  CG  PHE   146     221.039 175.860 187.564  1.00 87.74           C
ATOM   1191  CD1 PHE   146     220.963 174.487 187.627  1.00 87.74           C
ATOM   1192  CD2 PHE   146     220.259 176.530 186.651  1.00 87.74           C
ATOM   1193  CE1 PHE   146     220.121 173.792 186.792  1.00 87.74           C
ATOM   1194  CE2 PHE   146     219.415 175.839 185.814  1.00 87.74           C
ATOM   1195  CZ  PHE   146     219.345 174.468 185.882  1.00 87.74           C
ATOM   1196  C   PHE   146     223.267 177.466 186.613  1.00 87.74           C
ATOM   1197  O   PHE   146     223.158 176.952 185.499  1.00 87.74           O
ATOM   1198  N   VAL   147     223.296 178.790 186.804  1.00179.57           N
ATOM   1199  CA  VAL   147     223.119 179.594 185.641  1.00179.57           C
ATOM   1200  CB  VAL   147     223.003 181.062 185.946  1.00179.57           C
ATOM   1201  CG1 VAL   147     224.278 181.533 186.666  1.00179.57           C
ATOM   1202  CG2 VAL   147     222.735 181.802 184.624  1.00179.57           C
ATOM   1203  C   VAL   147     224.208 179.426 184.649  1.00179.57           C
ATOM   1204  O   VAL   147     223.985 179.269 183.438  1.00179.57           O
ATOM   1205  N   TYR   148     225.432 179.429 185.181  1.00241.18           N
ATOM   1206  CA  TYR   148     226.556 179.395 184.320  1.00241.18           C
ATOM   1207  CB  TYR   148     227.863 179.441 185.131  1.00241.18           C
ATOM   1208  CG  TYR   148     228.986 178.970 184.275  1.00241.18           C
ATOM   1209  CD1 TYR   148     229.614 179.810 183.386  1.00241.18           C
ATOM   1210  CD2 TYR   148     229.411 177.665 184.378  1.00241.18           C
ATOM   1211  CE1 TYR   148     230.652 179.347 182.611  1.00241.18           C
ATOM   1212  CE2 TYR   148     230.446 177.197 183.605  1.00241.18           C
ATOM   1213  CZ  TYR   148     231.068 178.040 182.718  1.00241.18           C
ATOM   1214  OH  TYR   148     232.133 177.564 181.923  1.00241.18           O
ATOM   1215  C   TYR   148     226.562 178.155 183.522  1.00241.18           C
ATOM   1216  O   TYR   148     226.779 178.201 182.308  1.00241.18           O
ATOM   1217  N   CYS   149     226.290 177.035 184.210  1.00103.01           N
ATOM   1218  CA  CYS   149     226.347 175.733 183.626  1.00103.01           C
ATOM   1219  CB  CYS   149     226.059 174.614 184.641  1.00103.01           C
ATOM   1220  SG  CYS   149     227.310 174.524 185.956  1.00103.01           S
ATOM   1221  C   CYS   149     225.339 175.612 182.543  1.00103.01           C
ATOM   1222  O   CYS   149     225.639 174.986 181.534  1.00103.01           O
ATOM   1223  N   GLY   150     224.121 176.167 182.720  1.00 90.19           N
ATOM   1224  CA  GLY   150     223.103 176.013 181.712  1.00 90.19           C
ATOM   1225  C   GLY   150     223.513 176.661 180.444  1.00 90.19           C
ATOM   1226  O   GLY   150     223.314 176.128 179.348  1.00 90.19           O
ATOM   1227  N   TYR   151     224.091 177.859 180.580  1.00150.89           N
ATOM   1228  CA  TYR   151     224.410 178.588 179.400  1.00150.89           C
ATOM   1229  CB  TYR   151     224.936 179.988 179.772  1.00150.89           C
ATOM   1230  CG  TYR   151     224.963 180.878 178.578  1.00150.89           C
ATOM   1231  CD1 TYR   151     223.790 181.399 178.083  1.00150.89           C
ATOM   1232  CD2 TYR   151     226.151 181.220 177.976  1.00150.89           C
ATOM   1233  CE1 TYR   151     223.794 182.235 176.991  1.00150.89           C
ATOM   1234  CE2 TYR   151     226.160 182.056 176.885  1.00150.89           C
ATOM   1235  CZ  TYR   151     224.984 182.561 176.389  1.00150.89           C
ATOM   1236  OH  TYR   151     225.000 183.419 175.268  1.00150.89           O
ATOM   1237  C   TYR   151     225.447 177.883 178.602  1.00150.89           C
ATOM   1238  O   TYR   151     225.353 177.711 177.377  1.00150.89           O
ATOM   1239  N   ALA   152     226.471 177.433 179.330  1.00106.03           N
ATOM   1240  CA  ALA   152     227.575 176.809 178.695  1.00106.03           C
ATOM   1241  CB  ALA   152     228.690 176.427 179.685  1.00106.03           C
ATOM   1242  C   ALA   152     227.138 175.555 178.004  1.00106.03           C
ATOM   1243  O   ALA   152     227.625 175.294 176.911  1.00106.03           O
ATOM   1244  N   GLY   153     226.236 174.745 178.614  1.00 82.87           N
ATOM   1245  CA  GLY   153     225.778 173.480 178.068  1.00 82.87           C
ATOM   1246  C   GLY   153     225.063 173.708 176.786  1.00 82.87           C
ATOM   1247  O   GLY   153     225.186 172.916 175.851  1.00 82.87           O
ATOM   1248  N   SER   154     224.254 174.779 176.721  1.00102.84           N
ATOM   1249  CA  SER   154     223.519 174.997 175.514  1.00102.84           C
ATOM   1250  CB  SER   154     222.570 176.204 175.605  1.00102.84           C
ATOM   1251  OG  SER   154     221.573 175.968 176.587  1.00102.84           O
ATOM   1252  C   SER   154     224.453 175.254 174.389  1.00102.84           C
ATOM   1253  O   SER   154     224.312 174.707 173.286  1.00102.84           O
ATOM   1254  N   THR   155     225.462 176.089 174.680  1.00181.01           N
ATOM   1255  CA  THR   155     226.352 176.489 173.645  1.00181.01           C
ATOM   1256  CB  THR   155     227.387 177.447 174.133  1.00181.01           C
ATOM   1257  OG1 THR   155     228.334 176.810 174.971  1.00181.01           O
ATOM   1258  CG2 THR   155     226.681 178.585 174.887  1.00181.01           C
ATOM   1259  C   THR   155     227.091 175.299 173.112  1.00181.01           C
ATOM   1260  O   THR   155     227.244 175.163 171.898  1.00181.01           O
ATOM   1261  N   TYR   156     227.554 174.409 174.020  1.00110.93           N
ATOM   1262  CA  TYR   156     228.350 173.256 173.678  1.00110.93           C
ATOM   1263  CB  TYR   156     228.823 172.409 174.875  1.00110.93           C
ATOM   1264  CG  TYR   156     229.775 173.191 175.711  1.00110.93           C
ATOM   1265  CD1 TYR   156     230.926 173.710 175.167  1.00110.93           C
ATOM   1266  CD2 TYR   156     229.545 173.354 177.057  1.00110.93           C
ATOM   1267  CE1 TYR   156     231.810 174.420 175.944  1.00110.93           C
ATOM   1268  CE2 TYR   156     230.426 174.061 177.840  1.00110.93           C
ATOM   1269  CZ  TYR   156     231.559 174.601 177.283  1.00110.93           C
ATOM   1270  OH  TYR   156     232.463 175.327 178.088  1.00110.93           O
ATOM   1271  C   TYR   156     227.567 172.319 172.818  1.00110.93           C
ATOM   1272  O   TYR   156     228.127 171.729 171.896  1.00110.93           O
ATOM   1273  N   LEU   157     226.266 172.111 173.124  1.00 87.12           N
ATOM   1274  CA  LEU   157     225.454 171.185 172.377  1.00 87.12           C
ATOM   1275  CB  LEU   157     224.030 171.055 172.948  1.00 87.12           C
ATOM   1276  CG  LEU   157     223.985 170.469 174.372  1.00 87.12           C
ATOM   1277  CD1 LEU   157     222.541 170.355 174.884  1.00 87.12           C
ATOM   1278  CD2 LEU   157     224.759 169.143 174.458  1.00 87.12           C
ATOM   1279  C   LEU   157     225.325 171.649 170.971  1.00 87.12           C
ATOM   1280  O   LEU   157     225.369 170.895 169.999  1.00 87.12           O
ATOM   1281  N   SER   158     225.145 172.953 170.834  1.00170.36           N
ATOM   1282  CA  SER   158     224.946 173.479 169.532  1.00170.36           C
ATOM   1283  CB  SER   158     224.647 174.926 169.724  1.00170.36           C
ATOM   1284  OG  SER   158     223.522 174.991 170.591  1.00170.36           O
ATOM   1285  C   SER   158     226.180 173.282 168.691  1.00170.36           C
ATOM   1286  O   SER   158     226.106 172.913 167.516  1.00170.36           O
ATOM   1287  N   SER   159     227.357 173.504 169.300  1.00202.14           N
ATOM   1288  CA  SER   159     228.641 173.427 168.653  1.00202.14           C
ATOM   1289  CB  SER   159     229.715 173.677 169.726  1.00202.14           C
ATOM   1290  OG  SER   159     229.539 174.967 170.291  1.00202.14           O
ATOM   1291  C   SER   159     228.845 172.027 168.157  1.00202.14           C
ATOM   1292  O   SER   159     229.291 171.832 167.031  1.00202.14           O
ATOM   1293  N   VAL   160     228.491 171.019 168.981  1.00208.52           N
ATOM   1294  CA  VAL   160     228.689 169.623 168.676  1.00208.52           C
ATOM   1295  CB  VAL   160     228.404 168.677 169.815  1.00208.52           C
ATOM   1296  CG1 VAL   160     229.303 169.069 170.999  1.00208.52           C
ATOM   1297  CG2 VAL   160     226.902 168.637 170.124  1.00208.52           C
ATOM   1298  C   VAL   160     227.848 169.249 167.511  1.00208.52           C
ATOM   1299  O   VAL   160     228.202 168.337 166.762  1.00208.52           O
ATOM   1300  N   LEU   161     226.712 169.950 167.327  1.00180.80           N
ATOM   1301  CA  LEU   161     225.840 169.588 166.247  1.00180.80           C
ATOM   1302  CB  LEU   161     224.618 170.507 166.077  1.00180.80           C
ATOM   1303  CG  LEU   161     223.686 170.016 164.951  1.00180.80           C
ATOM   1304  CD1 LEU   161     223.084 168.644 165.300  1.00180.80           C
ATOM   1305  CD2 LEU   161     222.619 171.060 164.587  1.00180.80           C
ATOM   1306  C   LEU   161     226.660 169.667 164.981  1.00180.80           C
ATOM   1307  O   LEU   161     226.407 168.863 164.107  1.00180.80           O
ATOM   1308  N   SER   162     227.636 170.594 164.785  1.00192.05           N
ATOM   1309  CA  SER   162     228.431 170.473 163.566  1.00192.05           C
ATOM   1310  CB  SER   162     228.111 171.543 162.502  1.00192.05           C
ATOM   1311  OG  SER   162     228.473 172.832 162.971  1.00192.05           O
ATOM   1312  C   SER   162     229.909 170.563 163.862  1.00192.05           C
ATOM   1313  O   SER   162     230.320 170.830 164.983  1.00192.05           O
ATOM   1314  N   GLY   163     230.783 170.220 162.893  1.00137.69           N
ATOM   1315  CA  GLY   163     232.195 170.312 163.180  1.00137.69           C
ATOM   1316  C   GLY   163     232.751 171.717 163.216  1.00137.69           C
ATOM   1317  O   GLY   163     233.368 172.113 164.201  1.00137.69           O
ATOM   1318  N   ARG   164     232.629 172.476 162.102  1.00184.93           N
ATOM   1319  CA  ARG   164     233.159 173.819 161.998  1.00184.93           C
ATOM   1320  CB  ARG   164     233.515 174.199 160.548  1.00184.93           C
ATOM   1321  CG  ARG   164     234.535 173.249 159.913  1.00184.93           C
ATOM   1322  CD  ARG   164     234.011 171.820 159.733  1.00184.93           C
ATOM   1323  NE  ARG   164     232.735 171.907 158.967  1.00184.93           N
ATOM   1324  CZ  ARG   164     231.678 171.098 159.274  1.00184.93           C
ATOM   1325  NH1 ARG   164     231.754 170.232 160.327  1.00184.93           N
ATOM   1326  NH2 ARG   164     230.542 171.150 158.519  1.00184.93           N
ATOM   1327  C   ARG   164     232.259 174.871 162.582  1.00184.93           C
ATOM   1328  O   ARG   164     232.685 175.757 163.324  1.00184.93           O
ATOM   1329  N   PRO   165     230.995 174.765 162.294  1.00114.27           N
ATOM   1330  CA  PRO   165     230.067 175.751 162.767  1.00114.27           C
ATOM   1331  CD  PRO   165     230.541 174.181 161.035  1.00114.27           C
ATOM   1332  CB  PRO   165     228.773 175.514 162.000  1.00114.27           C
ATOM   1333  CG  PRO   165     229.241 174.910 160.670  1.00114.27           C
ATOM   1334  C   PRO   165     229.836 175.814 164.237  1.00114.27           C
ATOM   1335  O   PRO   165     229.002 176.646 164.595  1.00114.27           O
ATOM   1336  N   PRO   166     230.451 175.028 165.087  1.00153.25           N
ATOM   1337  CA  PRO   166     230.186 175.160 166.472  1.00153.25           C
ATOM   1338  CD  PRO   166     230.684 173.619 164.843  1.00153.25           C
ATOM   1339  CB  PRO   166     231.145 174.177 167.145  1.00153.25           C
ATOM   1340  CG  PRO   166     231.551 173.201 166.038  1.00153.25           C
ATOM   1341  C   PRO   166     230.304 176.533 166.992  1.00153.25           C
ATOM   1342  O   PRO   166     231.395 177.090 167.063  1.00153.25           O
ATOM   1343  N   TRP   167     229.155 177.065 167.403  1.00112.65           N
ATOM   1344  CA  TRP   167     229.104 178.345 168.004  1.00112.65           C
ATOM   1345  CB  TRP   167     228.172 179.341 167.287  1.00112.65           C
ATOM   1346  CG  TRP   167     228.483 179.595 165.827  1.00112.65           C
ATOM   1347  CD2 TRP   167     229.593 180.360 165.323  1.00112.65           C
ATOM   1348  CD1 TRP   167     227.805 179.143 164.732  1.00112.65           C
ATOM   1349  NE1 TRP   167     228.414 179.578 163.583  1.00112.65           N
ATOM   1350  CE2 TRP   167     229.519 180.325 163.929  1.00112.65           C
ATOM   1351  CE3 TRP   167     230.595 181.030 165.964  1.00112.65           C
ATOM   1352  CZ2 TRP   167     230.445 180.963 163.155  1.00112.65           C
ATOM   1353  CZ3 TRP   167     231.526 181.673 165.179  1.00112.65           C
ATOM   1354  CH2 TRP   167     231.453 181.641 163.802  1.00112.65           C
ATOM   1355  C   TRP   167     228.439 178.025 169.292  1.00112.65           C
ATOM   1356  O   TRP   167     227.890 176.938 169.462  1.00112.65           O
ATOM   1357  N   GLN   168     228.496 178.946 170.252  1.00170.53           N
ATOM   1358  CA  GLN   168     227.851 178.690 171.499  1.00170.53           C
ATOM   1359  CB  GLN   168     228.485 179.627 172.558  1.00170.53           C
ATOM   1360  CG  GLN   168     228.267 181.130 172.381  1.00170.53           C
ATOM   1361  CD  GLN   168     227.271 181.545 173.449  1.00170.53           C
ATOM   1362  OE1 GLN   168     227.446 181.210 174.620  1.00170.53           O
ATOM   1363  NE2 GLN   168     226.196 182.272 173.045  1.00170.53           N
ATOM   1364  C   GLN   168     226.372 178.971 171.300  1.00170.53           C
ATOM   1365  O   GLN   168     225.875 180.038 171.647  1.00170.53           O
ATOM   1366  N   LEU   169     225.572 178.007 170.781  1.00141.98           N
ATOM   1367  CA  LEU   169     224.219 178.422 170.457  1.00141.98           C
ATOM   1368  CB  LEU   169     223.408 177.524 169.511  1.00141.98           C
ATOM   1369  CG  LEU   169     221.879 177.714 169.454  1.00141.98           C
ATOM   1370  CD1 LEU   169     221.418 178.803 168.482  1.00141.98           C
ATOM   1371  CD2 LEU   169     221.190 176.367 169.213  1.00141.98           C
ATOM   1372  C   LEU   169     223.361 178.745 171.637  1.00141.98           C
ATOM   1373  O   LEU   169     223.488 178.203 172.736  1.00141.98           O
ATOM   1374  N   TYR   170     222.478 179.725 171.371  1.00109.93           N
ATOM   1375  CA  TYR   170     221.502 180.328 172.233  1.00109.93           C
ATOM   1376  CB  TYR   170     222.141 181.531 172.958  1.00109.93           C
ATOM   1377  CG  TYR   170     221.215 182.243 173.882  1.00109.93           C
ATOM   1378  CD1 TYR   170     220.977 181.772 175.150  1.00109.93           C
ATOM   1379  CD2 TYR   170     220.609 183.414 173.480  1.00109.93           C
ATOM   1380  CE1 TYR   170     220.135 182.450 176.002  1.00109.93           C
ATOM   1381  CE2 TYR   170     219.768 184.094 174.326  1.00109.93           C
ATOM   1382  CZ  TYR   170     219.530 183.613 175.589  1.00109.93           C
ATOM   1383  OH  TYR   170     218.668 184.313 176.458  1.00109.93           O
ATOM   1384  C   TYR   170     220.434 180.824 171.291  1.00109.93           C
ATOM   1385  O   TYR   170     220.667 180.887 170.086  1.00109.93           O
ATOM   1386  N   ASN   171     219.218 181.162 171.773  1.00 91.59           N
ATOM   1387  CA  ASN   171     218.258 181.689 170.839  1.00 91.59           C
ATOM   1388  CB  ASN   171     217.018 180.805 170.666  1.00 91.59           C
ATOM   1389  CG  ASN   171     217.507 179.671 169.783  1.00 91.59           C
ATOM   1390  OD1 ASN   171     218.153 179.903 168.763  1.00 91.59           O
ATOM   1391  ND2 ASN   171     217.226 178.409 170.187  1.00 91.59           N
ATOM   1392  C   ASN   171     217.865 183.054 171.298  1.00 91.59           C
ATOM   1393  O   ASN   171     217.715 183.264 172.501  1.00 91.59           O
ATOM   1394  N   PRO   172     217.655 184.017 170.429  1.00189.02           N
ATOM   1395  CA  PRO   172     217.607 183.888 168.991  1.00189.02           C
ATOM   1396  CD  PRO   172     217.882 185.393 170.837  1.00189.02           C
ATOM   1397  CB  PRO   172     217.536 185.318 168.452  1.00189.02           C
ATOM   1398  CG  PRO   172     218.214 186.156 169.547  1.00189.02           C
ATOM   1399  C   PRO   172     218.695 183.138 168.309  1.00189.02           C
ATOM   1400  O   PRO   172     219.815 183.067 168.809  1.00189.02           O
ATOM   1401  N   PHE   173     218.333 182.541 167.156  1.00100.84           N
ATOM   1402  CA  PHE   173     219.230 181.799 166.325  1.00100.84           C
ATOM   1403  CB  PHE   173     218.556 180.948 165.240  1.00100.84           C
ATOM   1404  CG  PHE   173     217.865 179.765 165.799  1.00100.84           C
ATOM   1405  CD1 PHE   173     216.554 179.835 166.202  1.00100.84           C
ATOM   1406  CD2 PHE   173     218.550 178.578 165.895  1.00100.84           C
ATOM   1407  CE1 PHE   173     215.933 178.717 166.700  1.00100.84           C
ATOM   1408  CE2 PHE   173     217.937 177.458 166.392  1.00100.84           C
ATOM   1409  CZ  PHE   173     216.630 177.536 166.792  1.00100.84           C
ATOM   1410  C   PHE   173     219.994 182.774 165.504  1.00100.84           C
ATOM   1411  O   PHE   173     219.687 183.964 165.466  1.00100.84           O
ATOM   1412  N   ILE   174     221.073 182.277 164.877  1.00103.16           N
ATOM   1413  CA  ILE   174     221.740 183.024 163.857  1.00103.16           C
ATOM   1414  CB  ILE   174     222.987 182.387 163.311  1.00103.16           C
ATOM   1415  CG1 ILE   174     224.040 182.205 164.412  1.00103.16           C
ATOM   1416  CG2 ILE   174     223.494 183.264 162.152  1.00103.16           C
ATOM   1417  CD1 ILE   174     225.254 181.409 163.938  1.00103.16           C
ATOM   1418  C   ILE   174     220.739 183.049 162.760  1.00103.16           C
ATOM   1419  O   ILE   174     220.737 183.929 161.901  1.00103.16           O
ATOM   1420  N   ASP   175     219.866 182.022 162.776  1.00 98.25           N
ATOM   1421  CA  ASP   175     218.928 181.790 161.726  1.00 98.25           C
ATOM   1422  CB  ASP   175     218.010 182.984 161.413  1.00 98.25           C
ATOM   1423  CG  ASP   175     216.888 183.008 162.447  1.00 98.25           C
ATOM   1424  OD1 ASP   175     216.241 181.944 162.631  1.00 98.25           O
ATOM   1425  OD2 ASP   175     216.653 184.088 163.052  1.00 98.25           O
ATOM   1426  C   ASP   175     219.762 181.473 160.545  1.00 98.25           C
ATOM   1427  O   ASP   175     219.407 181.762 159.405  1.00 98.25           O
ATOM   1428  N   TRP   176     220.922 180.848 160.821  1.00111.38           N
ATOM   1429  CA  TRP   176     221.763 180.423 159.751  1.00111.38           C
ATOM   1430  CB  TRP   176     223.238 180.326 160.175  1.00111.38           C
ATOM   1431  CG  TRP   176     224.232 180.030 159.079  1.00111.38           C
ATOM   1432  CD2 TRP   176     225.614 180.404 159.166  1.00111.38           C
ATOM   1433  CD1 TRP   176     224.069 179.426 157.867  1.00111.38           C
ATOM   1434  NE1 TRP   176     225.268 179.397 157.193  1.00111.38           N
ATOM   1435  CE2 TRP   176     226.227 179.999 157.981  1.00111.38           C
ATOM   1436  CE3 TRP   176     226.311 181.038 160.154  1.00111.38           C
ATOM   1437  CZ2 TRP   176     227.557 180.224 157.766  1.00111.38           C
ATOM   1438  CZ3 TRP   176     227.652 181.260 159.937  1.00111.38           C
ATOM   1439  CH2 TRP   176     228.261 180.861 158.765  1.00111.38           C
ATOM   1440  C   TRP   176     221.218 179.078 159.390  1.00111.38           C
ATOM   1441  O   TRP   176     221.551 178.049 159.977  1.00111.38           O
ATOM   1442  N   HIS   177     220.316 179.135 158.399  1.00137.51           N
ATOM   1443  CA  HIS   177     219.459 178.169 157.773  1.00137.51           C
ATOM   1444  ND1 HIS   177     216.512 178.411 159.021  1.00137.51           N
ATOM   1445  CG  HIS   177     217.271 179.255 158.238  1.00137.51           C
ATOM   1446  CB  HIS   177     218.195 178.784 157.157  1.00137.51           C
ATOM   1447  NE2 HIS   177     216.102 180.476 159.731  1.00137.51           N
ATOM   1448  CD2 HIS   177     217.006 180.513 158.686  1.00137.51           C
ATOM   1449  CE1 HIS   177     215.834 179.193 159.896  1.00137.51           C
ATOM   1450  C   HIS   177     220.146 177.307 156.767  1.00137.51           C
ATOM   1451  O   HIS   177     219.477 176.717 155.918  1.00137.51           O
ATOM   1452  N   ASP   178     221.491 177.257 156.787  1.00115.83           N
ATOM   1453  CA  ASP   178     222.282 176.570 155.798  1.00115.83           C
ATOM   1454  CB  ASP   178     223.811 176.699 155.983  1.00115.83           C
ATOM   1455  CG  ASP   178     224.292 176.064 157.279  1.00115.83           C
ATOM   1456  OD1 ASP   178     223.448 175.569 158.071  1.00115.83           O
ATOM   1457  OD2 ASP   178     225.534 176.077 157.491  1.00115.83           O
ATOM   1458  C   ASP   178     221.898 175.118 155.665  1.00115.83           C
ATOM   1459  O   ASP   178     222.501 174.388 154.884  1.00115.83           O
ATOM   1460  N   GLY   179     220.936 174.623 156.459  1.00 45.83           N
ATOM   1461  CA  GLY   179     220.487 173.270 156.311  1.00 45.83           C
ATOM   1462  C   GLY   179     220.649 172.688 157.654  1.00 45.83           C
ATOM   1463  O   GLY   179     219.902 171.804 158.072  1.00 45.83           O
ATOM   1464  N   THR   180     221.662 173.194 158.365  1.00 68.50           N
ATOM   1465  CA  THR   180     221.793 172.819 159.727  1.00 68.50           C
ATOM   1466  CB  THR   180     223.216 172.703 160.189  1.00 68.50           C
ATOM   1467  OG1 THR   180     223.845 173.974 160.144  1.00 68.50           O
ATOM   1468  CG2 THR   180     223.959 171.717 159.274  1.00 68.50           C
ATOM   1469  C   THR   180     221.186 173.941 160.485  1.00 68.50           C
ATOM   1470  O   THR   180     220.872 174.986 159.917  1.00 68.50           O
ATOM   1471  N   LEU   181     220.997 173.750 161.800  1.00118.61           N
ATOM   1472  CA  LEU   181     220.400 174.780 162.592  1.00118.61           C
ATOM   1473  CB  LEU   181     219.454 174.140 163.605  1.00118.61           C
ATOM   1474  CG  LEU   181     218.555 173.137 162.853  1.00118.61           C
ATOM   1475  CD1 LEU   181     217.558 172.429 163.777  1.00118.61           C
ATOM   1476  CD2 LEU   181     217.922 173.785 161.607  1.00118.61           C
ATOM   1477  C   LEU   181     221.545 175.439 163.286  1.00118.61           C
ATOM   1478  O   LEU   181     221.969 175.019 164.362  1.00118.61           O
ATOM   1479  N   LYS   182     222.048 176.530 162.679  1.00181.31           N
ATOM   1480  CA  LYS   182     223.246 177.168 163.146  1.00181.31           C
ATOM   1481  CB  LYS   182     223.753 178.296 162.240  1.00181.31           C
ATOM   1482  CG  LYS   182     224.515 177.784 161.015  1.00181.31           C
ATOM   1483  CD  LYS   182     225.855 177.136 161.373  1.00181.31           C
ATOM   1484  CE  LYS   182     226.633 176.613 160.165  1.00181.31           C
ATOM   1485  NZ  LYS   182     226.294 175.193 159.927  1.00181.31           N
ATOM   1486  C   LYS   182     223.122 177.680 164.533  1.00181.31           C
ATOM   1487  O   LYS   182     222.150 178.326 164.926  1.00181.31           O
ATOM   1488  N   LEU   183     224.176 177.378 165.309  1.00162.02           N
ATOM   1489  CA  LEU   183     224.262 177.730 166.689  1.00162.02           C
ATOM   1490  CB  LEU   183     225.382 176.958 167.396  1.00162.02           C
ATOM   1491  CG  LEU   183     225.466 175.504 166.887  1.00162.02           C
ATOM   1492  CD1 LEU   183     224.093 174.809 166.848  1.00162.02           C
ATOM   1493  CD2 LEU   183     226.210 175.437 165.544  1.00162.02           C
ATOM   1494  C   LEU   183     224.575 179.185 166.739  1.00162.02           C
ATOM   1495  O   LEU   183     225.468 179.687 166.061  1.00162.02           O
ATOM   1496  N   TRP   184     223.834 179.910 167.578  1.00196.62           N
ATOM   1497  CA  TRP   184     224.008 181.320 167.673  1.00196.62           C
ATOM   1498  CB  TRP   184     222.707 182.048 168.069  1.00196.62           C
ATOM   1499  CG  TRP   184     222.736 183.555 167.957  1.00196.62           C
ATOM   1500  CD2 TRP   184     222.306 184.463 168.984  1.00196.62           C
ATOM   1501  CD1 TRP   184     223.070 184.324 166.881  1.00196.62           C
ATOM   1502  NE1 TRP   184     222.886 185.653 167.175  1.00196.62           N
ATOM   1503  CE2 TRP   184     222.410 185.753 168.464  1.00196.62           C
ATOM   1504  CE3 TRP   184     221.847 184.243 170.250  1.00196.62           C
ATOM   1505  CZ2 TRP   184     222.060 186.845 169.206  1.00196.62           C
ATOM   1506  CZ3 TRP   184     221.506 185.348 170.999  1.00196.62           C
ATOM   1507  CH2 TRP   184     221.610 186.625 170.488  1.00196.62           C
ATOM   1508  C   TRP   184     225.039 181.506 168.708  1.00196.62           C
ATOM   1509  O   TRP   184     225.621 180.548 169.196  1.00196.62           O
ATOM   1510  N   VAL   185     225.363 182.760 168.995  1.00268.89           N
ATOM   1511  CA  VAL   185     226.257 183.089 170.056  1.00268.89           C
ATOM   1512  CB  VAL   185     227.526 183.700 169.538  1.00268.89           C
ATOM   1513  CG1 VAL   185     228.441 184.031 170.727  1.00268.89           C
ATOM   1514  CG2 VAL   185     228.141 182.737 168.500  1.00268.89           C
ATOM   1515  C   VAL   185     225.449 184.126 170.740  1.00268.89           C
ATOM   1516  O   VAL   185     224.424 183.846 171.353  1.00268.89           O
ATOM   1517  N   ALA   186     225.911 185.368 170.712  1.00208.22           N
ATOM   1518  CA  ALA   186     224.981 186.382 171.107  1.00208.22           C
ATOM   1519  CB  ALA   186     225.074 187.035 172.500  1.00208.22           C
ATOM   1520  C   ALA   186     225.123 187.496 170.119  1.00208.22           C
ATOM   1521  O   ALA   186     225.987 187.512 169.243  1.00208.22           O
ATOM   1522  N   SER   187     224.293 188.517 170.301  1.00174.46           N
ATOM   1523  CA  SER   187     224.106 189.555 169.335  1.00174.46           C
ATOM   1524  CB  SER   187     223.161 190.651 169.850  1.00174.46           C
ATOM   1525  OG  SER   187     223.005 191.662 168.866  1.00174.46           O
ATOM   1526  C   SER   187     225.369 190.239 168.880  1.00174.46           C
ATOM   1527  O   SER   187     225.326 190.859 167.820  1.00174.46           O
ATOM   1528  N   THR   188     226.487 190.198 169.640  1.00278.92           N
ATOM   1529  CA  THR   188     227.722 190.861 169.243  1.00278.92           C
ATOM   1530  CB  THR   188     228.333 191.627 170.386  1.00278.92           C
ATOM   1531  OG1 THR   188     227.358 192.503 170.934  1.00278.92           O
ATOM   1532  CG2 THR   188     229.514 192.477 169.875  1.00278.92           C
ATOM   1533  C   THR   188     228.703 189.779 168.753  1.00278.92           C
ATOM   1534  O   THR   188     228.217 188.765 168.269  1.00278.92           O
ATOM   1535  N   LEU   189     230.075 189.948 168.793  1.00383.51           N
ATOM   1536  CA  LEU   189     231.041 188.917 168.368  1.00383.51           C
ATOM   1537  CB  LEU   189     232.509 189.360 168.500  1.00383.51           C
ATOM   1538  CG  LEU   189     232.877 190.554 167.598  1.00383.51           C
ATOM   1539  CD1 LEU   189     232.063 191.802 167.972  1.00383.51           C
ATOM   1540  CD2 LEU   189     234.392 190.817 167.601  1.00383.51           C
ATOM   1541  C   LEU   189     230.832 187.774 169.304  1.00383.51           C
ATOM   1542  O   LEU   189     230.230 187.992 170.337  1.00383.51           O
ATOM   1543  N   GLU   190     231.385 186.570 169.041  1.00159.57           N
ATOM   1544  CA  GLU   190     231.110 185.377 169.825  1.00159.57           C
ATOM   1545  CB  GLU   190     231.883 184.190 169.242  1.00159.57           C
ATOM   1546  CG  GLU   190     231.637 183.955 167.754  1.00159.57           C
ATOM   1547  CD  GLU   190     232.901 183.291 167.230  1.00159.57           C
ATOM   1548  OE1 GLU   190     233.377 182.329 167.891  1.00159.57           O
ATOM   1549  OE2 GLU   190     233.424 183.755 166.182  1.00159.57           O
ATOM   1550  C   GLU   190     231.616 185.499 171.225  1.00159.57           C
ATOM   1551  O   GLU   190     230.920 185.201 172.201  1.00159.57           O
ATOM   1552  N   TYR   191     232.879 185.943 171.337  1.00191.42           N
ATOM   1553  CA  TYR   191     233.506 185.993 172.614  1.00191.42           C
ATOM   1554  CB  TYR   191     235.029 186.237 172.583  1.00191.42           C
ATOM   1555  CG  TYR   191     235.348 187.614 172.123  1.00191.42           C
ATOM   1556  CD1 TYR   191     235.306 188.667 173.008  1.00191.42           C
ATOM   1557  CD2 TYR   191     235.710 187.848 170.817  1.00191.42           C
ATOM   1558  CE1 TYR   191     235.612 189.941 172.591  1.00191.42           C
ATOM   1559  CE2 TYR   191     236.017 189.120 170.395  1.00191.42           C
ATOM   1560  CZ  TYR   191     235.967 190.167 171.283  1.00191.42           C
ATOM   1561  OH  TYR   191     236.283 191.474 170.853  1.00191.42           O
ATOM   1562  C   TYR   191     232.857 187.015 173.459  1.00191.42           C
ATOM   1563  O   TYR   191     232.641 186.818 174.657  1.00191.42           O
ATOM   1564  N   MET   192     232.535 188.146 172.821  1.00149.63           N
ATOM   1565  CA  MET   192     231.978 189.245 173.524  1.00149.63           C
ATOM   1566  CB  MET   192     231.741 190.472 172.632  1.00149.63           C
ATOM   1567  CG  MET   192     231.218 191.680 173.407  1.00149.63           C
ATOM   1568  SD  MET   192     231.177 193.219 172.444  1.00149.63           S
ATOM   1569  CE  MET   192     232.977 193.459 172.485  1.00149.63           C
ATOM   1570  C   MET   192     230.673 188.841 174.103  1.00149.63           C
ATOM   1571  O   MET   192     230.387 189.200 175.233  1.00149.63           O
ATOM   1572  N   VAL   193     229.875 188.072 173.347  1.00165.24           N
ATOM   1573  CA  VAL   193     228.573 187.539 173.676  1.00165.24           C
ATOM   1574  CB  VAL   193     228.290 186.563 172.587  1.00165.24           C
ATOM   1575  CG1 VAL   193     227.402 185.426 173.114  1.00165.24           C
ATOM   1576  CG2 VAL   193     227.780 187.361 171.380  1.00165.24           C
ATOM   1577  C   VAL   193     228.646 186.701 174.883  1.00165.24           C
ATOM   1578  O   VAL   193     227.812 186.829 175.777  1.00165.24           O
ATOM   1579  N   MET   194     229.630 185.791 174.909  1.00130.14           N
ATOM   1580  CA  MET   194     229.680 184.901 176.013  1.00130.14           C
ATOM   1581  CB  MET   194     230.717 183.779 175.826  1.00130.14           C
ATOM   1582  CG  MET   194     232.130 184.266 175.516  1.00130.14           C
ATOM   1583  SD  MET   194     233.304 182.937 175.121  1.00130.14           S
ATOM   1584  CE  MET   194     232.446 182.411 173.608  1.00130.14           C
ATOM   1585  C   MET   194     229.952 185.643 177.270  1.00130.14           C
ATOM   1586  O   MET   194     229.331 185.379 178.303  1.00130.14           O
ATOM   1587  N   SER   195     230.879 186.615 177.195  1.00112.03           N
ATOM   1588  CA  SER   195     231.253 187.320 178.381  1.00112.03           C
ATOM   1589  CB  SER   195     232.384 188.332 178.139  1.00112.03           C
ATOM   1590  OG  SER   195     231.920 189.390 177.313  1.00112.03           O
ATOM   1591  C   SER   195     230.101 188.092 178.923  1.00112.03           C
ATOM   1592  O   SER   195     229.878 188.119 180.134  1.00112.03           O
ATOM   1593  N   GLY   196     229.347 188.748 178.023  1.00 94.07           N
ATOM   1594  CA  GLY   196     228.258 189.575 178.440  1.00 94.07           C
ATOM   1595  C   GLY   196     227.211 188.754 179.109  1.00 94.07           C
ATOM   1596  O   GLY   196     226.632 189.217 180.087  1.00 94.07           O
ATOM   1597  N   ALA   197     226.914 187.547 178.576  1.00123.74           N
ATOM   1598  CA  ALA   197     225.875 186.716 179.130  1.00123.74           C
ATOM   1599  CB  ALA   197     225.652 185.427 178.320  1.00123.74           C
ATOM   1600  C   ALA   197     226.228 186.307 180.502  1.00123.74           C
ATOM   1601  O   ALA   197     225.381 186.314 181.397  1.00123.74           O
ATOM   1602  N   VAL   198     227.502 185.934 180.692  1.00154.62           N
ATOM   1603  CA  VAL   198     227.858 185.465 181.986  1.00154.62           C
ATOM   1604  CB  VAL   198     229.257 184.912 182.075  1.00154.62           C
ATOM   1605  CG1 VAL   198     230.275 186.045 181.880  1.00154.62           C
ATOM   1606  CG2 VAL   198     229.404 184.180 183.420  1.00154.62           C
ATOM   1607  C   VAL   198     227.716 186.549 182.985  1.00154.62           C
ATOM   1608  O   VAL   198     227.204 186.304 184.074  1.00154.62           O
ATOM   1609  N   LEU   199     228.162 187.772 182.634  1.00206.99           N
ATOM   1610  CA  LEU   199     228.140 188.853 183.581  1.00206.99           C
ATOM   1611  CB  LEU   199     228.857 190.109 183.063  1.00206.99           C
ATOM   1612  CG  LEU   199     230.367 189.888 182.851  1.00206.99           C
ATOM   1613  CD1 LEU   199     231.083 191.199 182.485  1.00206.99           C
ATOM   1614  CD2 LEU   199     230.999 189.175 184.058  1.00206.99           C
ATOM   1615  C   LEU   199     226.739 189.216 183.962  1.00206.99           C
ATOM   1616  O   LEU   199     226.466 189.485 185.133  1.00206.99           O
ATOM   1617  N   GLN   200     225.811 189.244 182.986  1.00177.72           N
ATOM   1618  CA  GLN   200     224.467 189.643 183.304  1.00177.72           C
ATOM   1619  CB  GLN   200     223.521 189.612 182.097  1.00177.72           C
ATOM   1620  CG  GLN   200     222.076 189.909 182.505  1.00177.72           C
ATOM   1621  CD  GLN   200     221.152 189.232 181.505  1.00177.72           C
ATOM   1622  OE1 GLN   200     221.599 188.507 180.618  1.00177.72           O
ATOM   1623  NE2 GLN   200     219.820 189.441 181.673  1.00177.72           N
ATOM   1624  C   GLN   200     223.840 188.688 184.241  1.00177.72           C
ATOM   1625  O   GLN   200     223.170 189.082 185.199  1.00177.72           O
ATOM   1626  N   ASP   201     224.047 187.393 183.960  1.00126.81           N
ATOM   1627  CA  ASP   201     223.382 186.416 184.746  1.00126.81           C
ATOM   1628  CB  ASP   201     223.623 184.981 184.248  1.00126.81           C
ATOM   1629  CG  ASP   201     222.870 184.816 182.935  1.00126.81           C
ATOM   1630  OD1 ASP   201     221.964 185.649 182.669  1.00126.81           O
ATOM   1631  OD2 ASP   201     223.190 183.859 182.179  1.00126.81           O
ATOM   1632  C   ASP   201     223.847 186.493 186.141  1.00126.81           C
ATOM   1633  O   ASP   201     223.029 186.376 187.050  1.00126.81           O
ATOM   1634  N   GLN   202     225.168 186.689 186.330  1.00128.81           N
ATOM   1635  CA  GLN   202     225.736 186.710 187.646  1.00128.81           C
ATOM   1636  CB  GLN   202     227.272 186.807 187.651  1.00128.81           C
ATOM   1637  CG  GLN   202     227.967 185.549 187.127  1.00128.81           C
ATOM   1638  CD  GLN   202     229.471 185.759 187.242  1.00128.81           C
ATOM   1639  OE1 GLN   202     230.040 186.636 186.592  1.00128.81           O
ATOM   1640  NE2 GLN   202     230.133 184.937 188.099  1.00128.81           N
ATOM   1641  C   GLN   202     225.217 187.867 188.422  1.00128.81           C
ATOM   1642  O   GLN   202     224.944 187.714 189.608  1.00128.81           O
ATOM   1643  N   LEU   203     225.081 189.056 187.799  1.00201.38           N
ATOM   1644  CA  LEU   203     224.653 190.186 188.579  1.00201.38           C
ATOM   1645  CB  LEU   203     224.771 191.524 187.812  1.00201.38           C
ATOM   1646  CG  LEU   203     223.797 191.732 186.634  1.00201.38           C
ATOM   1647  CD1 LEU   203     222.382 192.094 187.109  1.00201.38           C
ATOM   1648  CD2 LEU   203     224.362 192.738 185.618  1.00201.38           C
ATOM   1649  C   LEU   203     223.268 190.001 189.072  1.00201.38           C
ATOM   1650  O   LEU   203     222.936 190.275 190.234  1.00201.38           O
ATOM   1651  N   SER   204     222.423 189.490 188.173  1.00154.26           N
ATOM   1652  CA  SER   204     221.061 189.402 188.553  1.00154.26           C
ATOM   1653  CB  SER   204     220.155 188.881 187.421  1.00154.26           C
ATOM   1654  OG  SER   204     218.805 188.823 187.859  1.00154.26           O
ATOM   1655  C   SER   204     220.894 188.526 189.686  1.00154.26           C
ATOM   1656  O   SER   204     220.199 188.968 190.589  1.00154.26           O
ATOM   1657  N   ASP   205     221.538 187.330 189.637  1.00174.05           N
ATOM   1658  CA  ASP   205     221.509 186.234 190.581  1.00174.05           C
ATOM   1659  CB  ASP   205     222.246 184.992 190.052  1.00174.05           C
ATOM   1660  CG  ASP   205     221.412 184.401 188.927  1.00174.05           C
ATOM   1661  OD1 ASP   205     220.156 184.451 189.034  1.00174.05           O
ATOM   1662  OD2 ASP   205     222.017 183.902 187.942  1.00174.05           O
ATOM   1663  C   ASP   205     222.140 186.617 191.903  1.00174.05           C
ATOM   1664  O   ASP   205     221.727 186.127 192.963  1.00174.05           O
ATOM   1665  N   SER   206     223.149 187.502 191.914  1.00181.72           N
ATOM   1666  CA  SER   206     223.628 187.945 193.200  1.00181.72           C
ATOM   1667  CB  SER   206     224.877 188.838 193.113  1.00181.72           C
ATOM   1668  OG  SER   206     225.986 188.095 192.631  1.00181.72           O
ATOM   1669  C   SER   206     222.609 188.745 193.891  1.00181.72           C
ATOM   1670  O   SER   206     222.406 188.621 195.101  1.00181.72           O
ATOM   1671  N   TYR   207     221.967 189.639 193.132  1.00211.49           N
ATOM   1672  CA  TYR   207     221.064 190.468 193.847  1.00211.49           C
ATOM   1673  CB  TYR   207     220.506 191.600 192.976  1.00211.49           C
ATOM   1674  CG  TYR   207     220.255 192.743 193.896  1.00211.49           C
ATOM   1675  CD1 TYR   207     219.328 192.674 194.909  1.00211.49           C
ATOM   1676  CD2 TYR   207     220.971 193.904 193.718  1.00211.49           C
ATOM   1677  CE1 TYR   207     219.129 193.756 195.735  1.00211.49           C
ATOM   1678  CE2 TYR   207     220.776 194.988 194.538  1.00211.49           C
ATOM   1679  CZ  TYR   207     219.851 194.912 195.551  1.00211.49           C
ATOM   1680  OH  TYR   207     219.645 196.022 196.398  1.00211.49           O
ATOM   1681  C   TYR   207     219.884 189.704 194.403  1.00211.49           C
ATOM   1682  O   TYR   207     219.541 189.884 195.577  1.00211.49           O
ATOM   1683  N   PRO   208     219.195 188.888 193.633  1.00262.76           N
ATOM   1684  CA  PRO   208     218.163 188.197 194.203  1.00262.76           C
ATOM   1685  CD  PRO   208     219.697 187.883 192.842  1.00262.76           C
ATOM   1686  CB  PRO   208     217.438 187.389 193.133  1.00262.76           C
ATOM   1687  CG  PRO   208     218.541 187.195 192.119  1.00262.76           C
ATOM   1688  C   PRO   208     218.592 187.297 195.350  1.00262.76           C
ATOM   1689  O   PRO   208     217.751 187.109 196.217  1.00262.76           O
ATOM   1690  N   LEU   209     219.819 186.694 195.404  1.00237.30           N
ATOM   1691  CA  LEU   209     220.238 185.829 196.476  1.00237.30           C
ATOM   1692  CB  LEU   209     221.678 185.325 196.338  1.00237.30           C
ATOM   1693  CG  LEU   209     221.959 184.463 195.108  1.00237.30           C
ATOM   1694  CD1 LEU   209     223.434 184.027 195.098  1.00237.30           C
ATOM   1695  CD2 LEU   209     220.953 183.312 194.981  1.00237.30           C
ATOM   1696  C   LEU   209     220.313 186.631 197.716  1.00237.30           C
ATOM   1697  O   LEU   209     219.978 186.129 198.783  1.00237.30           O
ATOM   1698  N   ILE   210     220.825 187.874 197.611  1.00155.16           N
ATOM   1699  CA  ILE   210     220.952 188.658 198.804  1.00155.16           C
ATOM   1700  CB  ILE   210     221.673 189.967 198.630  1.00155.16           C
ATOM   1701  CG1 ILE   210     222.006 190.549 200.013  1.00155.16           C
ATOM   1702  CG2 ILE   210     220.839 190.915 197.757  1.00155.16           C
ATOM   1703  CD1 ILE   210     222.995 191.712 199.966  1.00155.16           C
ATOM   1704  C   ILE   210     219.604 188.940 199.368  1.00155.16           C
ATOM   1705  O   ILE   210     219.386 188.849 200.582  1.00155.16           O
ATOM   1706  N   TYR   211     218.648 189.297 198.493  1.00280.70           N
ATOM   1707  CA  TYR   211     217.395 189.634 199.080  1.00280.70           C
ATOM   1708  CB  TYR   211     216.423 190.484 198.223  1.00280.70           C
ATOM   1709  CG  TYR   211     215.632 189.773 197.187  1.00280.70           C
ATOM   1710  CD1 TYR   211     216.123 189.600 195.916  1.00280.70           C
ATOM   1711  CD2 TYR   211     214.371 189.317 197.490  1.00280.70           C
ATOM   1712  CE1 TYR   211     215.373 188.960 194.961  1.00280.70           C
ATOM   1713  CE2 TYR   211     213.618 188.678 196.537  1.00280.70           C
ATOM   1714  CZ  TYR   211     214.121 188.499 195.274  1.00280.70           C
ATOM   1715  OH  TYR   211     213.358 187.842 194.288  1.00280.70           O
ATOM   1716  C   TYR   211     216.752 188.435 199.726  1.00280.70           C
ATOM   1717  O   TYR   211     216.137 188.566 200.785  1.00280.70           O
ATOM   1718  N   THR   212     216.869 187.238 199.111  1.00192.26           N
ATOM   1719  CA  THR   212     216.259 186.035 199.641  1.00192.26           C
ATOM   1720  CB  THR   212     216.536 184.832 198.783  1.00192.26           C
ATOM   1721  OG1 THR   212     217.924 184.536 198.814  1.00192.26           O
ATOM   1722  CG2 THR   212     216.106 185.124 197.338  1.00192.26           C
ATOM   1723  C   THR   212     216.855 185.696 200.969  1.00192.26           C
ATOM   1724  O   THR   212     216.160 185.183 201.838  1.00192.26           O
ATOM   1725  N   LEU   213     218.175 185.882 201.143  1.00221.30           N
ATOM   1726  CA  LEU   213     218.803 185.557 202.401  1.00221.30           C
ATOM   1727  CB  LEU   213     220.333 185.731 202.297  1.00221.30           C
ATOM   1728  CG  LEU   213     221.192 185.302 203.510  1.00221.30           C
ATOM   1729  CD1 LEU   213     222.680 185.477 203.175  1.00221.30           C
ATOM   1730  CD2 LEU   213     220.827 186.030 204.816  1.00221.30           C
ATOM   1731  C   LEU   213     218.266 186.455 203.457  1.00221.30           C
ATOM   1732  O   LEU   213     218.078 186.029 204.598  1.00221.30           O
ATOM   1733  N   ILE   214     218.051 187.741 203.120  1.00132.84           N
ATOM   1734  CA  ILE   214     217.565 188.604 204.159  1.00132.84           C
ATOM   1735  CB  ILE   214     217.413 190.028 203.712  1.00132.84           C
ATOM   1736  CG1 ILE   214     218.770 190.620 203.297  1.00132.84           C
ATOM   1737  CG2 ILE   214     216.720 190.802 204.848  1.00132.84           C
ATOM   1738  CD1 ILE   214     218.654 191.950 202.552  1.00132.84           C
ATOM   1739  C   ILE   214     216.188 188.147 204.613  1.00132.84           C
ATOM   1740  O   ILE   214     215.950 188.102 205.820  1.00132.84           O
ATOM   1741  N   LEU   215     215.230 187.870 203.678  1.00273.82           N
ATOM   1742  CA  LEU   215     213.901 187.440 204.011  1.00273.82           C
ATOM   1743  CB  LEU   215     212.928 187.570 202.829  1.00273.82           C
ATOM   1744  CG  LEU   215     212.661 189.048 202.467  1.00273.82           C
ATOM   1745  CD1 LEU   215     213.908 189.723 201.880  1.00273.82           C
ATOM   1746  CD2 LEU   215     211.421 189.210 201.580  1.00273.82           C
ATOM   1747  C   LEU   215     213.808 186.040 204.556  1.00273.82           C
ATOM   1748  O   LEU   215     213.173 185.778 205.587  1.00273.82           O
ATOM   1749  N   ARG   216     214.483 185.131 203.827  1.00417.67           N
ATOM   1750  CA  ARG   216     214.525 183.705 203.973  1.00417.67           C
ATOM   1751  CB  ARG   216     213.488 183.122 204.947  1.00417.67           C
ATOM   1752  CG  ARG   216     213.733 181.642 205.253  1.00417.67           C
ATOM   1753  CD  ARG   216     212.592 180.972 206.019  1.00417.67           C
ATOM   1754  NE  ARG   216     211.537 180.642 205.022  1.00417.67           N
ATOM   1755  CZ  ARG   216     210.251 180.425 205.420  1.00417.67           C
ATOM   1756  NH1 ARG   216     209.918 180.542 206.736  1.00417.67           N
ATOM   1757  NH2 ARG   216     209.295 180.100 204.505  1.00417.67           N
ATOM   1758  C   ARG   216     214.202 183.214 202.588  1.00417.67           C
ATOM   1759  O   ARG   216     213.796 184.013 201.747  1.00417.67           O
ATOM   1760  N   ALA   217     214.381 181.910 202.280  1.00292.41           N
ATOM   1761  CA  ALA   217     214.059 181.492 200.938  1.00292.41           C
ATOM   1762  CB  ALA   217     215.200 181.720 199.931  1.00292.41           C
ATOM   1763  C   ALA   217     213.762 180.025 200.941  1.00292.41           C
ATOM   1764  O   ALA   217     214.087 179.324 201.898  1.00292.41           O
ATOM   1765  N   HIS   218     213.114 179.524 199.865  1.00247.48           N
ATOM   1766  CA  HIS   218     212.804 178.123 199.811  1.00247.48           C
ATOM   1767  ND1 HIS   218     211.007 175.266 199.983  1.00247.48           N
ATOM   1768  CG  HIS   218     211.227 176.389 200.752  1.00247.48           C
ATOM   1769  CB  HIS   218     211.359 177.789 200.226  1.00247.48           C
ATOM   1770  NE2 HIS   218     211.151 174.573 202.094  1.00247.48           N
ATOM   1771  CD2 HIS   218     211.310 175.946 202.038  1.00247.48           C
ATOM   1772  CE1 HIS   218     210.971 174.210 200.835  1.00247.48           C
ATOM   1773  C   HIS   218     213.030 177.663 198.393  1.00247.48           C
ATOM   1774  O   HIS   218     213.764 178.302 197.642  1.00247.48           O
ATOM   1775  N   LEU   219     212.412 176.529 197.991  1.00254.47           N
ATOM   1776  CA  LEU   219     212.671 175.979 196.684  1.00254.47           C
ATOM   1777  CB  LEU   219     212.970 174.470 196.694  1.00254.47           C
ATOM   1778  CG  LEU   219     214.215 174.108 197.519  1.00254.47           C
ATOM   1779  CD1 LEU   219     213.997 174.423 199.007  1.00254.47           C
ATOM   1780  CD2 LEU   219     214.651 172.655 197.273  1.00254.47           C
ATOM   1781  C   LEU   219     211.497 176.181 195.774  1.00254.47           C
ATOM   1782  O   LEU   219     210.413 176.582 196.195  1.00254.47           O
ATOM   1783  N   ASP   220     211.731 175.920 194.469  1.00218.44           N
ATOM   1784  CA  ASP   220     210.763 176.056 193.415  1.00218.44           C
ATOM   1785  CB  ASP   220     211.424 176.279 192.040  1.00218.44           C
ATOM   1786  CG  ASP   220     210.414 176.799 191.019  1.00218.44           C
ATOM   1787  OD1 ASP   220     209.271 177.151 191.410  1.00218.44           O
ATOM   1788  OD2 ASP   220     210.794 176.856 189.817  1.00218.44           O
ATOM   1789  C   ASP   220     209.969 174.785 193.338  1.00218.44           C
ATOM   1790  O   ASP   220     210.176 173.856 194.116  1.00218.44           O
ATOM   1791  N   MET   221     209.024 174.736 192.377  1.00207.83           N
ATOM   1792  CA  MET   221     208.140 173.624 192.171  1.00207.83           C
ATOM   1793  CB  MET   221     206.990 173.927 191.191  1.00207.83           C
ATOM   1794  CG  MET   221     205.987 174.971 191.689  1.00207.83           C
ATOM   1795  SD  MET   221     204.718 175.445 190.471  1.00207.83           S
ATOM   1796  CE  MET   221     203.828 173.861 190.486  1.00207.83           C
ATOM   1797  C   MET   221     208.912 172.489 191.580  1.00207.83           C
ATOM   1798  O   MET   221     210.007 172.666 191.046  1.00207.83           O
ATOM   1799  N   LEU   222     208.337 171.274 191.692  1.00270.00           N
ATOM   1800  CA  LEU   222     208.926 170.070 191.179  1.00270.00           C
ATOM   1801  CB  LEU   222     208.198 168.812 191.719  1.00270.00           C
ATOM   1802  CG  LEU   222     208.845 167.427 191.471  1.00270.00           C
ATOM   1803  CD1 LEU   222     207.997 166.312 192.107  1.00270.00           C
ATOM   1804  CD2 LEU   222     209.091 167.128 189.989  1.00270.00           C
ATOM   1805  C   LEU   222     208.807 170.158 189.686  1.00270.00           C
ATOM   1806  O   LEU   222     207.832 170.693 189.161  1.00270.00           O
ATOM   1807  N   ARG   223     209.820 169.644 188.963  1.00251.14           N
ATOM   1808  CA  ARG   223     209.870 169.732 187.533  1.00251.14           C
ATOM   1809  CB  ARG   223     211.196 169.219 186.954  1.00251.14           C
ATOM   1810  CG  ARG   223     212.387 170.059 187.415  1.00251.14           C
ATOM   1811  CD  ARG   223     213.752 169.465 187.067  1.00251.14           C
ATOM   1812  NE  ARG   223     214.776 170.412 187.590  1.00251.14           N
ATOM   1813  CZ  ARG   223     215.147 170.368 188.902  1.00251.14           C
ATOM   1814  NH1 ARG   223     214.600 169.437 189.740  1.00251.14           N
ATOM   1815  NH2 ARG   223     216.053 171.269 189.382  1.00251.14           N
ATOM   1816  C   ARG   223     208.752 168.937 186.937  1.00251.14           C
ATOM   1817  O   ARG   223     208.260 167.974 187.520  1.00251.14           O
ATOM   1818  N   GLU   224     208.307 169.366 185.740  1.00285.58           N
ATOM   1819  CA  GLU   224     207.213 168.739 185.058  1.00285.58           C
ATOM   1820  CB  GLU   224     206.417 169.711 184.163  1.00285.58           C
ATOM   1821  CG  GLU   224     207.259 170.512 183.165  1.00285.58           C
ATOM   1822  CD  GLU   224     207.302 169.773 181.837  1.00285.58           C
ATOM   1823  OE1 GLU   224     206.214 169.338 181.374  1.00285.58           O
ATOM   1824  OE2 GLU   224     208.417 169.648 181.266  1.00285.58           O
ATOM   1825  C   GLU   224     207.690 167.576 184.247  1.00285.58           C
ATOM   1826  O   GLU   224     208.879 167.418 183.975  1.00285.58           O
ATOM   1827  N   ARG   225     206.722 166.719 183.865  1.00183.14           N
ATOM   1828  CA  ARG   225     206.918 165.518 183.106  1.00183.14           C
ATOM   1829  CB  ARG   225     205.699 164.577 183.114  1.00183.14           C
ATOM   1830  CG  ARG   225     205.456 163.892 184.463  1.00183.14           C
ATOM   1831  CD  ARG   225     204.932 164.828 185.554  1.00183.14           C
ATOM   1832  NE  ARG   225     204.752 164.010 186.786  1.00183.14           N
ATOM   1833  CZ  ARG   225     203.580 163.344 186.998  1.00183.14           C
ATOM   1834  NH1 ARG   225     202.569 163.431 186.085  1.00183.14           N
ATOM   1835  NH2 ARG   225     203.418 162.587 188.121  1.00183.14           N
ATOM   1836  C   ARG   225     207.196 165.893 181.691  1.00183.14           C
ATOM   1837  O   ARG   225     207.335 167.069 181.365  1.00183.14           O
ATOM   1838  N   ILE   226     207.325 164.881 180.812  1.00163.37           N
ATOM   1839  CA  ILE   226     207.666 165.148 179.446  1.00163.37           C
ATOM   1840  CB  ILE   226     208.690 164.202 178.886  1.00163.37           C
ATOM   1841  CG1 ILE   226     209.172 164.699 177.514  1.00163.37           C
ATOM   1842  CG2 ILE   226     208.071 162.795 178.844  1.00163.37           C
ATOM   1843  CD1 ILE   226     209.958 166.008 177.583  1.00163.37           C
ATOM   1844  C   ILE   226     206.455 165.015 178.579  1.00163.37           C
ATOM   1845  O   ILE   226     205.647 164.099 178.736  1.00163.37           O
ATOM   1846  N   ARG   227     206.311 165.979 177.650  1.00280.21           N
ATOM   1847  CA  ARG   227     205.291 165.998 176.642  1.00280.21           C
ATOM   1848  CB  ARG   227     205.408 164.813 175.666  1.00280.21           C
ATOM   1849  CG  ARG   227     206.741 164.785 174.916  1.00280.21           C
ATOM   1850  CD  ARG   227     206.932 163.534 174.055  1.00280.21           C
ATOM   1851  NE  ARG   227     206.120 163.711 172.819  1.00280.21           N
ATOM   1852  CZ  ARG   227     205.766 162.631 172.063  1.00280.21           C
ATOM   1853  NH1 ARG   227     206.132 161.372 172.443  1.00280.21           N
ATOM   1854  NH2 ARG   227     205.041 162.813 170.920  1.00280.21           N
ATOM   1855  C   ARG   227     203.925 165.978 177.246  1.00280.21           C
ATOM   1856  O   ARG   227     203.014 165.366 176.689  1.00280.21           O
ATOM   1857  N   ARG   228     203.726 166.647 178.397  1.00328.31           N
ATOM   1858  CA  ARG   228     202.390 166.680 178.916  1.00328.31           C
ATOM   1859  CB  ARG   228     202.078 165.564 179.926  1.00328.31           C
ATOM   1860  CG  ARG   228     201.980 164.188 179.265  1.00328.31           C
ATOM   1861  CD  ARG   228     200.641 163.930 178.565  1.00328.31           C
ATOM   1862  NE  ARG   228     200.764 162.639 177.828  1.00328.31           N
ATOM   1863  CZ  ARG   228     200.459 161.455 178.435  1.00328.31           C
ATOM   1864  NH1 ARG   228     199.935 161.438 179.696  1.00328.31           N
ATOM   1865  NH2 ARG   228     200.686 160.280 177.778  1.00328.31           N
ATOM   1866  C   ARG   228     202.157 167.999 179.579  1.00328.31           C
ATOM   1867  O   ARG   228     203.096 168.679 179.995  1.00328.31           O
ATOM   1868  N   LEU   229     200.872 168.404 179.649  1.00298.91           N
ATOM   1869  CA  LEU   229     200.487 169.631 180.285  1.00298.91           C
ATOM   1870  CB  LEU   229     199.688 170.565 179.342  1.00298.91           C
ATOM   1871  CG  LEU   229     199.209 171.912 179.938  1.00298.91           C
ATOM   1872  CD1 LEU   229     198.065 171.728 180.946  1.00298.91           C
ATOM   1873  CD2 LEU   229     200.376 172.739 180.504  1.00298.91           C
ATOM   1874  C   LEU   229     199.607 169.266 181.439  1.00298.91           C
ATOM   1875  O   LEU   229     198.494 168.773 181.250  1.00298.91           O
ATOM   1876  N   ARG   230     200.107 169.472 182.674  1.00331.20           N
ATOM   1877  CA  ARG   230     199.314 169.234 183.847  1.00331.20           C
ATOM   1878  CB  ARG   230     198.954 167.763 184.110  1.00331.20           C
ATOM   1879  CG  ARG   230     197.603 167.358 183.521  1.00331.20           C
ATOM   1880  CD  ARG   230     196.444 167.853 184.394  1.00331.20           C
ATOM   1881  NE  ARG   230     195.192 167.182 183.949  1.00331.20           N
ATOM   1882  CZ  ARG   230     194.100 167.184 184.772  1.00331.20           C
ATOM   1883  NH1 ARG   230     194.154 167.815 185.981  1.00331.20           N
ATOM   1884  NH2 ARG   230     192.955 166.550 184.387  1.00331.20           N
ATOM   1885  C   ARG   230     200.048 169.744 185.042  1.00331.20           C
ATOM   1886  O   ARG   230     201.274 169.821 185.051  1.00331.20           O
ATOM   1887  N   SER   231     199.288 170.127 186.089  1.00191.09           N
ATOM   1888  CA  SER   231     199.895 170.627 187.287  1.00191.09           C
ATOM   1889  CB  SER   231     198.992 171.581 188.086  1.00191.09           C
ATOM   1890  OG  SER   231     198.705 172.742 187.321  1.00191.09           O
ATOM   1891  C   SER   231     200.186 169.464 188.178  1.00191.09           C
ATOM   1892  O   SER   231     199.485 168.455 188.150  1.00191.09           O
ATOM   1893  N   ASP   232     201.253 169.583 188.992  1.00162.86           N
ATOM   1894  CA  ASP   232     201.603 168.536 189.906  1.00162.86           C
ATOM   1895  CB  ASP   232     203.118 168.323 190.062  1.00162.86           C
ATOM   1896  CG  ASP   232     203.600 167.645 188.786  1.00162.86           C
ATOM   1897  OD1 ASP   232     202.947 166.652 188.369  1.00162.86           O
ATOM   1898  OD2 ASP   232     204.623 168.104 188.214  1.00162.86           O
ATOM   1899  C   ASP   232     201.023 168.850 191.248  1.00162.86           C
ATOM   1900  O   ASP   232     200.174 169.727 191.390  1.00162.86           O
ATOM   1901  N   GLU   233     201.501 168.122 192.275  1.00229.57           N
ATOM   1902  CA  GLU   233     201.015 168.232 193.620  1.00229.57           C
ATOM   1903  CB  GLU   233     201.585 167.179 194.586  1.00229.57           C
ATOM   1904  CG  GLU   233     200.907 165.812 194.463  1.00229.57           C
ATOM   1905  CD  GLU   233     201.307 165.177 193.140  1.00229.57           C
ATOM   1906  OE1 GLU   233     202.530 164.972 192.926  1.00229.57           O
ATOM   1907  OE2 GLU   233     200.387 164.877 192.334  1.00229.57           O
ATOM   1908  C   GLU   233     201.325 169.582 194.178  1.00229.57           C
ATOM   1909  O   GLU   233     201.968 170.414 193.540  1.00229.57           O
ATOM   1910  N   ASN   234     200.809 169.818 195.401  1.00216.08           N
ATOM   1911  CA  ASN   234     200.902 171.057 196.120  1.00216.08           C
ATOM   1912  CB  ASN   234     200.176 170.996 197.483  1.00216.08           C
ATOM   1913  CG  ASN   234     199.966 172.396 198.051  1.00216.08           C
ATOM   1914  OD1 ASN   234     200.866 172.994 198.639  1.00216.08           O
ATOM   1915  ND2 ASN   234     198.726 172.928 197.884  1.00216.08           N
ATOM   1916  C   ASN   234     202.343 171.379 196.363  1.00216.08           C
ATOM   1917  O   ASN   234     203.223 170.532 196.218  1.00216.08           O
ATOM   1918  N   LEU   235     202.603 172.655 196.712  1.00269.16           N
ATOM   1919  CA  LEU   235     203.911 173.186 196.961  1.00269.16           C
ATOM   1920  CB  LEU   235     203.943 174.727 197.012  1.00269.16           C
ATOM   1921  CG  LEU   235     205.343 175.327 197.272  1.00269.16           C
ATOM   1922  CD1 LEU   235     206.310 175.008 196.121  1.00269.16           C
ATOM   1923  CD2 LEU   235     205.268 176.832 197.590  1.00269.16           C
ATOM   1924  C   LEU   235     204.395 172.671 198.282  1.00269.16           C
ATOM   1925  O   LEU   235     203.630 172.120 199.073  1.00269.16           O
ATOM   1926  N   SER   236     205.712 172.823 198.522  1.00125.63           N
ATOM   1927  CA  SER   236     206.356 172.367 199.719  1.00125.63           C
ATOM   1928  CB  SER   236     207.892 172.333 199.614  1.00125.63           C
ATOM   1929  OG  SER   236     208.413 173.651 199.506  1.00125.63           O
ATOM   1930  C   SER   236     206.007 173.292 200.841  1.00125.63           C
ATOM   1931  O   SER   236     205.333 174.304 200.653  1.00125.63           O
ATOM   1932  N   GLU   237     206.461 172.933 202.057  1.00198.33           N
ATOM   1933  CA  GLU   237     206.183 173.690 203.237  1.00198.33           C
ATOM   1934  CB  GLU   237     205.544 172.861 204.367  1.00198.33           C
ATOM   1935  CG  GLU   237     204.119 172.400 204.046  1.00198.33           C
ATOM   1936  CD  GLU   237     203.237 173.638 203.950  1.00198.33           C
ATOM   1937  OE1 GLU   237     203.742 174.748 204.265  1.00198.33           O
ATOM   1938  OE2 GLU   237     202.047 173.491 203.560  1.00198.33           O
ATOM   1939  C   GLU   237     207.480 174.240 203.734  1.00198.33           C
ATOM   1940  O   GLU   237     208.441 174.378 202.980  1.00198.33           O
ATOM   1941  N   ALA   238     207.522 174.606 205.027  1.00 70.39           N
ATOM   1942  CA  ALA   238     208.692 175.210 205.595  1.00 70.39           C
ATOM   1943  CB  ALA   238     208.484 175.741 207.024  1.00 70.39           C
ATOM   1944  C   ALA   238     209.796 174.214 205.650  1.00 70.39           C
ATOM   1945  O   ALA   238     209.571 173.008 205.733  1.00 70.39           O
ATOM   1946  N   GLU   239     211.039 174.722 205.585  1.00 37.81           N
ATOM   1947  CA  GLU   239     212.193 173.880 205.647  1.00 37.81           C
ATOM   1948  CB  GLU   239     213.494 174.633 205.337  1.00 37.81           C
ATOM   1949  CG  GLU   239     213.550 175.190 203.916  1.00 37.81           C
ATOM   1950  CD  GLU   239     214.666 176.225 203.875  1.00 37.81           C
ATOM   1951  OE1 GLU   239     215.827 175.856 204.195  1.00 37.81           O
ATOM   1952  OE2 GLU   239     214.367 177.400 203.534  1.00 37.81           O
ATOM   1953  C   GLU   239     212.296 173.398 207.054  1.00 37.81           C
ATOM   1954  O   GLU   239     212.012 174.134 207.998  1.00 37.81           O
ATOM   1955  N   SER   240     212.693 172.126 207.227  1.00 67.22           N
ATOM   1956  CA  SER   240     212.838 171.580 208.542  1.00 67.22           C
ATOM   1957  CB  SER   240     213.124 170.071 208.525  1.00 67.22           C
ATOM   1958  OG  SER   240     214.389 169.825 207.929  1.00 67.22           O
ATOM   1959  C   SER   240     214.005 172.258 209.178  1.00 67.22           C
ATOM   1960  O   SER   240     214.042 172.459 210.392  1.00 67.22           O
ATOM   1961  N   TYR   241     214.980 172.659 208.345  1.00104.99           N
ATOM   1962  CA  TYR   241     216.187 173.254 208.832  1.00104.99           C
ATOM   1963  CB  TYR   241     217.082 173.763 207.692  1.00104.99           C
ATOM   1964  CG  TYR   241     217.130 172.739 206.610  1.00104.99           C
ATOM   1965  CD1 TYR   241     216.125 172.721 205.669  1.00104.99           C
ATOM   1966  CD2 TYR   241     218.149 171.819 206.513  1.00104.99           C
ATOM   1967  CE1 TYR   241     216.124 171.803 204.648  1.00104.99           C
ATOM   1968  CE2 TYR   241     218.154 170.895 205.493  1.00104.99           C
ATOM   1969  CZ  TYR   241     217.143 170.887 204.560  1.00104.99           C
ATOM   1970  OH  TYR   241     217.148 169.944 203.512  1.00104.99           O
ATOM   1971  C   TYR   241     215.761 174.494 209.537  1.00104.99           C
ATOM   1972  O   TYR   241     216.213 174.803 210.638  1.00104.99           O
ATOM   1973  N   GLU   242     214.858 175.240 208.881  1.00 86.22           N
ATOM   1974  CA  GLU   242     214.375 176.484 209.383  1.00 86.22           C
ATOM   1975  CB  GLU   242     213.493 177.227 208.368  1.00 86.22           C
ATOM   1976  CG  GLU   242     214.280 177.706 207.148  1.00 86.22           C
ATOM   1977  CD  GLU   242     215.337 178.686 207.641  1.00 86.22           C
ATOM   1978  OE1 GLU   242     214.949 179.755 208.184  1.00 86.22           O
ATOM   1979  OE2 GLU   242     216.548 178.377 207.482  1.00 86.22           O
ATOM   1980  C   GLU   242     213.562 176.255 210.612  1.00 86.22           C
ATOM   1981  O   GLU   242     213.600 177.061 211.535  1.00 86.22           O
ATOM   1982  N   GLU   243     212.802 175.149 210.669  1.00 89.57           N
ATOM   1983  CA  GLU   243     211.904 174.961 211.770  1.00 89.57           C
ATOM   1984  CB  GLU   243     211.077 173.674 211.612  1.00 89.57           C
ATOM   1985  CG  GLU   243     209.850 173.596 212.521  1.00 89.57           C
ATOM   1986  CD  GLU   243     209.054 172.364 212.109  1.00 89.57           C
ATOM   1987  OE1 GLU   243     209.697 171.318 211.826  1.00 89.57           O
ATOM   1988  OE2 GLU   243     207.798 172.449 212.074  1.00 89.57           O
ATOM   1989  C   GLU   243     212.650 174.891 213.069  1.00 89.57           C
ATOM   1990  O   GLU   243     212.293 175.584 214.021  1.00 89.57           O
ATOM   1991  N   LEU   244     213.711 174.066 213.161  1.00165.28           N
ATOM   1992  CA  LEU   244     214.390 173.982 214.426  1.00165.28           C
ATOM   1993  CB  LEU   244     215.359 172.780 214.577  1.00165.28           C
ATOM   1994  CG  LEU   244     216.571 172.685 213.625  1.00165.28           C
ATOM   1995  CD1 LEU   244     216.135 172.526 212.163  1.00165.28           C
ATOM   1996  CD2 LEU   244     217.593 173.807 213.862  1.00165.28           C
ATOM   1997  C   LEU   244     215.100 175.265 214.709  1.00165.28           C
ATOM   1998  O   LEU   244     215.124 175.741 215.844  1.00165.28           O
ATOM   1999  N   VAL   245     215.688 175.874 213.666  1.00 38.82           N
ATOM   2000  CA  VAL   245     216.440 177.076 213.860  1.00 38.82           C
ATOM   2001  CB  VAL   245     217.045 177.590 212.587  1.00 38.82           C
ATOM   2002  CG1 VAL   245     217.744 178.926 212.885  1.00 38.82           C
ATOM   2003  CG2 VAL   245     217.977 176.511 212.010  1.00 38.82           C
ATOM   2004  C   VAL   245     215.509 178.127 214.359  1.00 38.82           C
ATOM   2005  O   VAL   245     215.842 178.892 215.259  1.00 38.82           O
ATOM   2006  N   LYS   246     214.296 178.156 213.791  1.00139.05           N
ATOM   2007  CA  LYS   246     213.291 179.139 214.051  1.00139.05           C
ATOM   2008  CB  LYS   246     212.070 178.916 213.135  1.00139.05           C
ATOM   2009  CG  LYS   246     210.789 179.652 213.524  1.00139.05           C
ATOM   2010  CD  LYS   246     210.066 178.986 214.692  1.00139.05           C
ATOM   2011  CE  LYS   246     209.275 177.733 214.292  1.00139.05           C
ATOM   2012  NZ  LYS   246     208.894 176.957 215.495  1.00139.05           N
ATOM   2013  C   LYS   246     212.887 179.152 215.493  1.00139.05           C
ATOM   2014  O   LYS   246     212.736 180.225 216.074  1.00139.05           O
ATOM   2015  N   CYS   247     212.704 177.981 216.127  1.00 57.58           N
ATOM   2016  CA  CYS   247     212.258 178.006 217.492  1.00 57.58           C
ATOM   2017  CB  CYS   247     212.105 176.593 218.081  1.00 57.58           C
ATOM   2018  SG  CYS   247     211.547 176.601 219.811  1.00 57.58           S
ATOM   2019  C   CYS   247     213.278 178.724 218.321  1.00 57.58           C
ATOM   2020  O   CYS   247     212.966 179.670 219.046  1.00 57.58           O
ATOM   2021  N   VAL   248     214.550 178.313 218.201  1.00126.26           N
ATOM   2022  CA  VAL   248     215.549 178.950 219.000  1.00126.26           C
ATOM   2023  CB  VAL   248     216.917 178.338 218.872  1.00126.26           C
ATOM   2024  CG1 VAL   248     216.836 176.869 219.322  1.00126.26           C
ATOM   2025  CG2 VAL   248     217.445 178.535 217.445  1.00126.26           C
ATOM   2026  C   VAL   248     215.615 180.352 218.532  1.00126.26           C
ATOM   2027  O   VAL   248     215.902 181.276 219.292  1.00126.26           O
ATOM   2028  N   MET   249     215.329 180.527 217.236  1.00174.16           N
ATOM   2029  CA  MET   249     215.396 181.814 216.639  1.00174.16           C
ATOM   2030  CB  MET   249     214.987 181.845 215.153  1.00174.16           C
ATOM   2031  CG  MET   249     216.066 181.393 214.167  1.00174.16           C
ATOM   2032  SD  MET   249     217.447 182.559 213.983  1.00174.16           S
ATOM   2033  CE  MET   249     218.081 181.829 212.447  1.00174.16           C
ATOM   2034  C   MET   249     214.448 182.732 217.327  1.00174.16           C
ATOM   2035  O   MET   249     214.824 183.865 217.583  1.00174.16           O
ATOM   2036  N   ASP   250     213.222 182.283 217.673  1.00142.27           N
ATOM   2037  CA  ASP   250     212.239 183.187 218.209  1.00142.27           C
ATOM   2038  CB  ASP   250     210.814 182.583 218.311  1.00142.27           C
ATOM   2039  CG  ASP   250     210.733 181.351 219.212  1.00142.27           C
ATOM   2040  OD1 ASP   250     211.430 181.296 220.257  1.00142.27           O
ATOM   2041  OD2 ASP   250     209.950 180.434 218.849  1.00142.27           O
ATOM   2042  C   ASP   250     212.667 183.805 219.510  1.00142.27           C
ATOM   2043  O   ASP   250     212.410 184.985 219.751  1.00142.27           O
ATOM   2044  N   HIS   251     213.348 183.056 220.391  1.00108.98           N
ATOM   2045  CA  HIS   251     213.707 183.663 221.640  1.00108.98           C
ATOM   2046  ND1 HIS   251     212.656 181.326 223.787  1.00108.98           N
ATOM   2047  CG  HIS   251     213.649 181.437 222.838  1.00108.98           C
ATOM   2048  CB  HIS   251     214.440 182.684 222.570  1.00108.98           C
ATOM   2049  NE2 HIS   251     212.805 179.343 222.792  1.00108.98           N
ATOM   2050  CD2 HIS   251     213.725 180.214 222.241  1.00108.98           C
ATOM   2051  CE1 HIS   251     212.186 180.056 223.717  1.00108.98           C
ATOM   2052  C   HIS   251     214.626 184.802 221.341  1.00108.98           C
ATOM   2053  O   HIS   251     214.486 185.917 221.844  1.00108.98           O
ATOM   2054  N   LYS   252     215.582 184.536 220.448  1.00178.12           N
ATOM   2055  CA  LYS   252     216.536 185.518 220.050  1.00178.12           C
ATOM   2056  CB  LYS   252     217.561 184.966 219.055  1.00178.12           C
ATOM   2057  CG  LYS   252     218.184 183.722 219.643  1.00178.12           C
ATOM   2058  CD  LYS   252     218.630 184.000 221.069  1.00178.12           C
ATOM   2059  CE  LYS   252     218.607 182.751 221.931  1.00178.12           C
ATOM   2060  NZ  LYS   252     217.236 182.190 221.935  1.00178.12           N
ATOM   2061  C   LYS   252     215.776 186.571 219.336  1.00178.12           C
ATOM   2062  O   LYS   252     216.199 187.720 219.296  1.00178.12           O
ATOM   2063  N   LEU   253     214.627 186.165 218.768  1.00192.66           N
ATOM   2064  CA  LEU   253     213.792 186.912 217.875  1.00192.66           C
ATOM   2065  CB  LEU   253     212.630 186.104 217.268  1.00192.66           C
ATOM   2066  CG  LEU   253     211.745 186.916 216.307  1.00192.66           C
ATOM   2067  CD1 LEU   253     212.559 187.475 215.131  1.00192.66           C
ATOM   2068  CD2 LEU   253     210.539 186.083 215.841  1.00192.66           C
ATOM   2069  C   LEU   253     213.245 188.142 218.485  1.00192.66           C
ATOM   2070  O   LEU   253     213.005 189.097 217.763  1.00192.66           O
ATOM   2071  N   ILE   254     212.936 188.191 219.786  1.00179.75           N
ATOM   2072  CA  ILE   254     212.467 189.487 220.176  1.00179.75           C
ATOM   2073  CB  ILE   254     211.872 189.504 221.566  1.00179.75           C
ATOM   2074  CG1 ILE   254     211.099 190.811 221.839  1.00179.75           C
ATOM   2075  CG2 ILE   254     212.977 189.191 222.584  1.00179.75           C
ATOM   2076  CD1 ILE   254     211.953 192.080 221.883  1.00179.75           C
ATOM   2077  C   ILE   254     213.607 190.467 220.063  1.00179.75           C
ATOM   2078  O   ILE   254     213.476 191.515 219.429  1.00179.75           O
ATOM   2079  N   LEU   255     214.781 190.130 220.628  1.00114.50           N
ATOM   2080  CA  LEU   255     215.883 191.058 220.606  1.00114.50           C
ATOM   2081  CB  LEU   255     217.108 190.584 221.408  1.00114.50           C
ATOM   2082  CG  LEU   255     216.865 190.518 222.928  1.00114.50           C
ATOM   2083  CD1 LEU   255     216.534 191.910 223.490  1.00114.50           C
ATOM   2084  CD2 LEU   255     215.828 189.444 223.298  1.00114.50           C
ATOM   2085  C   LEU   255     216.313 191.264 219.202  1.00114.50           C
ATOM   2086  O   LEU   255     216.699 192.360 218.796  1.00114.50           O
ATOM   2087  N   ARG   256     216.277 190.180 218.427  1.00195.68           N
ATOM   2088  CA  ARG   256     216.646 190.227 217.056  1.00195.68           C
ATOM   2089  CB  ARG   256     216.690 188.839 216.399  1.00195.68           C
ATOM   2090  CG  ARG   256     217.775 187.965 217.027  1.00195.68           C
ATOM   2091  CD  ARG   256     218.053 186.652 216.296  1.00195.68           C
ATOM   2092  NE  ARG   256     219.092 186.921 215.263  1.00195.68           N
ATOM   2093  CZ  ARG   256     220.251 186.199 215.257  1.00195.68           C
ATOM   2094  NH1 ARG   256     220.503 185.294 216.248  1.00195.68           N
ATOM   2095  NH2 ARG   256     221.167 186.384 214.262  1.00195.68           N
ATOM   2096  C   ARG   256     215.639 191.062 216.344  1.00195.68           C
ATOM   2097  O   ARG   256     215.993 191.720 215.382  1.00195.68           O
ATOM   2098  N   TYR   257     214.363 191.062 216.779  1.00162.28           N
ATOM   2099  CA  TYR   257     213.296 191.764 216.109  1.00162.28           C
ATOM   2100  CB  TYR   257     211.907 191.561 216.738  1.00162.28           C
ATOM   2101  CG  TYR   257     210.968 192.160 215.750  1.00162.28           C
ATOM   2102  CD1 TYR   257     210.615 191.430 214.640  1.00162.28           C
ATOM   2103  CD2 TYR   257     210.453 193.427 215.910  1.00162.28           C
ATOM   2104  CE1 TYR   257     209.758 191.946 213.701  1.00162.28           C
ATOM   2105  CE2 TYR   257     209.593 193.950 214.970  1.00162.28           C
ATOM   2106  CZ  TYR   257     209.245 193.207 213.866  1.00162.28           C
ATOM   2107  OH  TYR   257     208.365 193.734 212.898  1.00162.28           O
ATOM   2108  C   TYR   257     213.582 193.217 216.166  1.00162.28           C
ATOM   2109  O   TYR   257     213.387 193.935 215.188  1.00162.28           O
ATOM   2110  N   CYS   258     214.039 193.704 217.327  1.00 58.18           N
ATOM   2111  CA  CYS   258     214.324 195.100 217.380  1.00 58.18           C
ATOM   2112  CB  CYS   258     214.823 195.567 218.757  1.00 58.18           C
ATOM   2113  SG  CYS   258     213.561 195.383 220.054  1.00 58.18           S
ATOM   2114  C   CYS   258     215.413 195.362 216.398  1.00 58.18           C
ATOM   2115  O   CYS   258     215.367 196.321 215.631  1.00 58.18           O
ATOM   2116  N   ALA   259     216.431 194.489 216.379  1.00 76.19           N
ATOM   2117  CA  ALA   259     217.519 194.755 215.493  1.00 76.19           C
ATOM   2118  CB  ALA   259     218.659 193.729 215.614  1.00 76.19           C
ATOM   2119  C   ALA   259     217.034 194.715 214.092  1.00 76.19           C
ATOM   2120  O   ALA   259     217.294 195.649 213.350  1.00 76.19           O
ATOM   2121  N   ILE   260     216.246 193.681 213.744  1.00224.66           N
ATOM   2122  CA  ILE   260     215.749 193.328 212.445  1.00224.66           C
ATOM   2123  CB  ILE   260     215.005 192.016 212.375  1.00224.66           C
ATOM   2124  CG1 ILE   260     213.712 192.012 213.209  1.00224.66           C
ATOM   2125  CG2 ILE   260     216.007 190.913 212.761  1.00224.66           C
ATOM   2126  CD1 ILE   260     212.537 192.788 212.608  1.00224.66           C
ATOM   2127  C   ILE   260     214.891 194.420 211.952  1.00224.66           C
ATOM   2128  O   ILE   260     214.786 194.581 210.750  1.00224.66           O
ATOM   2129  N   ILE   261     214.187 195.157 212.825  1.00138.18           N
ATOM   2130  CA  ILE   261     213.426 196.239 212.282  1.00138.18           C
ATOM   2131  CB  ILE   261     212.665 197.053 213.295  1.00138.18           C
ATOM   2132  CG1 ILE   261     213.606 197.851 214.208  1.00138.18           C
ATOM   2133  CG2 ILE   261     211.735 196.092 214.057  1.00138.18           C
ATOM   2134  CD1 ILE   261     212.898 198.948 215.003  1.00138.18           C
ATOM   2135  C   ILE   261     214.425 197.138 211.632  1.00138.18           C
ATOM   2136  O   ILE   261     214.191 197.672 210.551  1.00138.18           O
ATOM   2137  N   LYS   262     215.594 197.310 212.270  1.00191.19           N
ATOM   2138  CA  LYS   262     216.586 198.154 211.679  1.00191.19           C
ATOM   2139  CB  LYS   262     217.852 198.279 212.552  1.00191.19           C
ATOM   2140  CG  LYS   262     217.665 199.101 213.825  1.00191.19           C
ATOM   2141  CD  LYS   262     217.400 200.580 213.548  1.00191.19           C
ATOM   2142  CE  LYS   262     218.627 201.308 212.998  1.00191.19           C
ATOM   2143  NZ  LYS   262     218.302 202.728 212.760  1.00191.19           N
ATOM   2144  C   LYS   262     216.956 197.622 210.307  1.00191.19           C
ATOM   2145  O   LYS   262     216.856 198.393 209.356  1.00191.19           O
ATOM   2146  N   PRO   263     217.380 196.386 210.093  1.00160.94           N
ATOM   2147  CA  PRO   263     217.594 196.011 208.721  1.00160.94           C
ATOM   2148  CD  PRO   263     218.500 195.872 210.874  1.00160.94           C
ATOM   2149  CB  PRO   263     218.541 194.817 208.715  1.00160.94           C
ATOM   2150  CG  PRO   263     219.417 195.080 209.937  1.00160.94           C
ATOM   2151  C   PRO   263     216.422 195.809 207.832  1.00160.94           C
ATOM   2152  O   PRO   263     216.569 195.961 206.626  1.00160.94           O
ATOM   2153  N   VAL   264     215.272 195.420 208.375  1.00135.77           N
ATOM   2154  CA  VAL   264     214.106 195.211 207.592  1.00135.77           C
ATOM   2155  CB  VAL   264     212.962 194.641 208.369  1.00135.77           C
ATOM   2156  CG1 VAL   264     211.746 194.634 207.445  1.00135.77           C
ATOM   2157  CG2 VAL   264     213.340 193.231 208.855  1.00135.77           C
ATOM   2158  C   VAL   264     213.717 196.548 207.079  1.00135.77           C
ATOM   2159  O   VAL   264     213.270 196.654 205.956  1.00135.77           O
ATOM   2160  N   ILE   265     213.862 197.634 207.851  1.00148.01           N
ATOM   2161  CA  ILE   265     213.416 198.880 207.295  1.00148.01           C
ATOM   2162  CB  ILE   265     213.478 200.026 208.273  1.00148.01           C
ATOM   2163  CG1 ILE   265     212.801 201.275 207.682  1.00148.01           C
ATOM   2164  CG2 ILE   265     214.939 200.248 208.699  1.00148.01           C
ATOM   2165  CD1 ILE   265     212.566 202.381 208.709  1.00148.01           C
ATOM   2166  C   ILE   265     214.229 199.244 206.093  1.00148.01           C
ATOM   2167  O   ILE   265     213.686 199.660 205.073  1.00148.01           O
ATOM   2168  N   GLN   266     215.565 199.137 206.181  1.00187.90           N
ATOM   2169  CA  GLN   266     216.366 199.526 205.057  1.00187.90           C
ATOM   2170  CB  GLN   266     217.855 199.616 205.415  1.00187.90           C
ATOM   2171  CG  GLN   266     218.195 200.719 206.420  1.00187.90           C
ATOM   2172  CD  GLN   266     218.001 202.065 205.736  1.00187.90           C
ATOM   2173  OE1 GLN   266     217.530 202.140 204.602  1.00187.90           O
ATOM   2174  NE2 GLN   266     218.375 203.164 206.445  1.00187.90           N
ATOM   2175  C   GLN   266     216.243 198.524 203.972  1.00187.90           C
ATOM   2176  O   GLN   266     216.058 198.832 202.794  1.00187.90           O
ATOM   2177  N   GLY   267     216.322 197.264 204.396  1.00177.61           N
ATOM   2178  CA  GLY   267     216.354 196.150 203.537  1.00177.61           C
ATOM   2179  C   GLY   267     215.100 196.120 202.823  1.00177.61           C
ATOM   2180  O   GLY   267     215.112 195.773 201.660  1.00177.61           O
ATOM   2181  N   THR   268     214.001 196.455 203.503  1.00269.39           N
ATOM   2182  CA  THR   268     212.723 196.393 202.915  1.00269.39           C
ATOM   2183  CB  THR   268     211.505 196.654 203.758  1.00269.39           C
ATOM   2184  OG1 THR   268     211.601 197.893 204.445  1.00269.39           O
ATOM   2185  CG2 THR   268     211.217 195.446 204.663  1.00269.39           C
ATOM   2186  C   THR   268     212.640 197.333 201.792  1.00269.39           C
ATOM   2187  O   THR   268     212.072 196.933 200.801  1.00269.39           O
ATOM   2188  N   ILE   269     213.150 198.576 201.868  1.00198.66           N
ATOM   2189  CA  ILE   269     212.956 199.466 200.750  1.00198.66           C
ATOM   2190  CB  ILE   269     213.382 200.879 201.059  1.00198.66           C
ATOM   2191  CG1 ILE   269     212.924 201.831 199.943  1.00198.66           C
ATOM   2192  CG2 ILE   269     214.894 200.906 201.335  1.00198.66           C
ATOM   2193  CD1 ILE   269     213.041 203.308 200.320  1.00198.66           C
ATOM   2194  C   ILE   269     213.670 198.996 199.529  1.00198.66           C
ATOM   2195  O   ILE   269     213.115 198.990 198.410  1.00198.66           O
ATOM   2196  N   PHE   270     214.940 198.583 199.737  1.00279.41           N
ATOM   2197  CA  PHE   270     215.639 198.245 198.553  1.00279.41           C
ATOM   2198  CB  PHE   270     217.162 198.016 198.662  1.00279.41           C
ATOM   2199  CG  PHE   270     217.605 196.910 199.547  1.00279.41           C
ATOM   2200  CD1 PHE   270     217.558 195.609 199.111  1.00279.41           C
ATOM   2201  CD2 PHE   270     218.129 197.187 200.788  1.00279.41           C
ATOM   2202  CE1 PHE   270     217.993 194.590 199.922  1.00279.41           C
ATOM   2203  CE2 PHE   270     218.566 196.169 201.601  1.00279.41           C
ATOM   2204  CZ  PHE   270     218.494 194.867 201.170  1.00279.41           C
ATOM   2205  C   PHE   270     215.055 197.103 197.865  1.00279.41           C
ATOM   2206  O   PHE   270     214.815 197.128 196.652  1.00279.41           O
ATOM   2207  N   THR   271     214.767 196.096 198.678  1.00247.03           N
ATOM   2208  CA  THR   271     214.261 194.894 198.143  1.00247.03           C
ATOM   2209  CB  THR   271     213.990 193.829 199.169  1.00247.03           C
ATOM   2210  OG1 THR   271     213.041 194.301 200.114  1.00247.03           O
ATOM   2211  CG2 THR   271     215.294 193.426 199.867  1.00247.03           C
ATOM   2212  C   THR   271     212.950 195.117 197.467  1.00247.03           C
ATOM   2213  O   THR   271     212.724 194.449 196.474  1.00247.03           O
ATOM   2214  N   GLN   272     212.042 195.988 197.973  1.00232.90           N
ATOM   2215  CA  GLN   272     210.709 196.149 197.396  1.00232.90           C
ATOM   2216  CB  GLN   272     209.850 197.197 198.132  1.00232.90           C
ATOM   2217  CG  GLN   272     210.401 198.625 198.188  1.00232.90           C
ATOM   2218  CD  GLN   272     209.389 199.492 198.920  1.00232.90           C
ATOM   2219  OE1 GLN   272     209.051 199.241 200.079  1.00232.90           O
ATOM   2220  NE2 GLN   272     208.885 200.543 198.221  1.00232.90           N
ATOM   2221  C   GLN   272     210.773 196.642 196.040  1.00232.90           C
ATOM   2222  O   GLN   272     210.050 196.173 195.157  1.00232.90           O
ATOM   2223  N   PHE   273     211.644 197.630 195.873  1.00211.81           N
ATOM   2224  CA  PHE   273     211.651 198.227 194.602  1.00211.81           C
ATOM   2225  CB  PHE   273     212.514 199.498 194.535  1.00211.81           C
ATOM   2226  CG  PHE   273     211.807 200.583 195.275  1.00211.81           C
ATOM   2227  CD1 PHE   273     211.983 200.750 196.629  1.00211.81           C
ATOM   2228  CD2 PHE   273     210.961 201.437 194.604  1.00211.81           C
ATOM   2229  CE1 PHE   273     211.328 201.756 197.300  1.00211.81           C
ATOM   2230  CE2 PHE   273     210.303 202.445 195.269  1.00211.81           C
ATOM   2231  CZ  PHE   273     210.485 202.604 196.621  1.00211.81           C
ATOM   2232  C   PHE   273     212.111 197.282 193.568  1.00211.81           C
ATOM   2233  O   PHE   273     211.547 197.157 192.469  1.00211.81           O
ATOM   2234  N   LEU   274     213.180 196.581 193.946  1.00212.24           N
ATOM   2235  CA  LEU   274     213.798 195.716 193.019  1.00212.24           C
ATOM   2236  CB  LEU   274     215.118 195.150 193.582  1.00212.24           C
ATOM   2237  CG  LEU   274     215.909 194.211 192.653  1.00212.24           C
ATOM   2238  CD1 LEU   274     217.316 193.983 193.212  1.00212.24           C
ATOM   2239  CD2 LEU   274     215.188 192.871 192.427  1.00212.24           C
ATOM   2240  C   LEU   274     212.844 194.627 192.664  1.00212.24           C
ATOM   2241  O   LEU   274     212.842 194.214 191.508  1.00212.24           O
ATOM   2242  N   LEU   275     212.045 194.114 193.632  1.00217.33           N
ATOM   2243  CA  LEU   275     211.159 193.027 193.312  1.00217.33           C
ATOM   2244  CB  LEU   275     210.387 192.327 194.423  1.00217.33           C
ATOM   2245  CG  LEU   275     209.767 191.094 193.736  1.00217.33           C
ATOM   2246  CD1 LEU   275     210.823 190.004 193.502  1.00217.33           C
ATOM   2247  CD2 LEU   275     208.482 190.598 194.382  1.00217.33           C
ATOM   2248  C   LEU   275     210.117 193.469 192.353  1.00217.33           C
ATOM   2249  O   LEU   275     209.695 192.690 191.502  1.00217.33           O
ATOM   2250  N   ILE   276     209.619 194.709 192.487  1.00224.11           N
ATOM   2251  CA  ILE   276     208.600 195.091 191.553  1.00224.11           C
ATOM   2252  CB  ILE   276     208.020 196.442 191.824  1.00224.11           C
ATOM   2253  CG1 ILE   276     207.173 196.374 193.097  1.00224.11           C
ATOM   2254  CG2 ILE   276     207.231 196.887 190.579  1.00224.11           C
ATOM   2255  CD1 ILE   276     206.039 195.357 192.967  1.00224.11           C
ATOM   2256  C   ILE   276     209.125 195.087 190.154  1.00224.11           C
ATOM   2257  O   ILE   276     208.481 194.597 189.213  1.00224.11           O
ATOM   2258  N   GLY   277     210.335 195.643 189.994  1.00105.04           N
ATOM   2259  CA  GLY   277     210.866 195.750 188.668  1.00105.04           C
ATOM   2260  C   GLY   277     211.080 194.401 188.053  1.00105.04           C
ATOM   2261  O   GLY   277     210.802 194.175 186.869  1.00105.04           O
ATOM   2262  N   LEU   278     211.601 193.468 188.865  1.00184.85           N
ATOM   2263  CA  LEU   278     211.913 192.162 188.372  1.00184.85           C
ATOM   2264  CB  LEU   278     212.584 191.244 189.407  1.00184.85           C
ATOM   2265  CG  LEU   278     214.018 191.649 189.787  1.00184.85           C
ATOM   2266  CD1 LEU   278     214.670 190.566 190.662  1.00184.85           C
ATOM   2267  CD2 LEU   278     214.857 191.989 188.545  1.00184.85           C
ATOM   2268  C   LEU   278     210.662 191.470 187.943  1.00184.85           C
ATOM   2269  O   LEU   278     210.719 190.725 186.973  1.00184.85           O
ATOM   2270  N   VAL   279     209.531 191.650 188.670  1.00135.32           N
ATOM   2271  CA  VAL   279     208.258 191.026 188.352  1.00135.32           C
ATOM   2272  CB  VAL   279     207.202 191.444 189.329  1.00135.32           C
ATOM   2273  CG1 VAL   279     205.828 191.089 188.749  1.00135.32           C
ATOM   2274  CG2 VAL   279     207.504 190.789 190.688  1.00135.32           C
ATOM   2275  C   VAL   279     207.792 191.469 187.020  1.00135.32           C
ATOM   2276  O   VAL   279     207.291 190.673 186.219  1.00135.32           O
ATOM   2277  N   LEU   280     207.928 192.774 186.757  1.00125.51           N
ATOM   2278  CA  LEU   280     207.426 193.203 185.491  1.00125.51           C
ATOM   2279  CB  LEU   280     207.540 194.724 185.288  1.00125.51           C
ATOM   2280  CG  LEU   280     207.005 195.188 183.920  1.00125.51           C
ATOM   2281  CD1 LEU   280     205.493 194.938 183.800  1.00125.51           C
ATOM   2282  CD2 LEU   280     207.407 196.640 183.621  1.00125.51           C
ATOM   2283  C   LEU   280     208.181 192.572 184.366  1.00125.51           C
ATOM   2284  O   LEU   280     207.615 192.098 183.366  1.00125.51           O
ATOM   2285  N   GLY   281     209.511 192.552 184.534  1.00 74.29           N
ATOM   2286  CA  GLY   281     210.324 192.076 183.464  1.00 74.29           C
ATOM   2287  C   GLY   281     210.038 190.641 183.175  1.00 74.29           C
ATOM   2288  O   GLY   281     209.998 190.247 182.015  1.00 74.29           O
ATOM   2289  N   PHE   282     209.844 189.830 184.228  1.00237.53           N
ATOM   2290  CA  PHE   282     209.605 188.414 184.154  1.00237.53           C
ATOM   2291  CB  PHE   282     209.497 187.809 185.552  1.00237.53           C
ATOM   2292  CG  PHE   282     209.034 186.402 185.437  1.00237.53           C
ATOM   2293  CD1 PHE   282     209.926 185.378 185.235  1.00237.53           C
ATOM   2294  CD2 PHE   282     207.693 186.112 185.531  1.00237.53           C
ATOM   2295  CE1 PHE   282     209.478 184.083 185.139  1.00237.53           C
ATOM   2296  CE2 PHE   282     207.240 184.820 185.436  1.00237.53           C
ATOM   2297  CZ  PHE   282     208.137 183.800 185.236  1.00237.53           C
ATOM   2298  C   PHE   282     208.321 188.152 183.431  1.00237.53           C
ATOM   2299  O   PHE   282     208.228 187.179 182.689  1.00237.53           O
ATOM   2300  N   THR   283     207.275 188.967 183.666  1.00 91.58           N
ATOM   2301  CA  THR   283     206.021 188.727 183.000  1.00 91.58           C
ATOM   2302  CB  THR   283     204.950 189.688 183.428  1.00 91.58           C
ATOM   2303  OG1 THR   283     204.754 189.604 184.833  1.00 91.58           O
ATOM   2304  CG2 THR   283     203.649 189.333 182.690  1.00 91.58           C
ATOM   2305  C   THR   283     206.193 188.878 181.531  1.00 91.58           C
ATOM   2306  O   THR   283     205.694 188.075 180.732  1.00 91.58           O
ATOM   2307  N   LEU   284     206.928 189.932 181.147  1.00141.24           N
ATOM   2308  CA  LEU   284     207.079 190.190 179.750  1.00141.24           C
ATOM   2309  CB  LEU   284     207.836 191.519 179.511  1.00141.24           C
ATOM   2310  CG  LEU   284     208.085 191.963 178.050  1.00141.24           C
ATOM   2311  CD1 LEU   284     208.619 193.403 178.021  1.00141.24           C
ATOM   2312  CD2 LEU   284     209.042 191.025 177.294  1.00141.24           C
ATOM   2313  C   LEU   284     207.806 189.060 179.088  1.00141.24           C
ATOM   2314  O   LEU   284     207.442 188.612 177.994  1.00141.24           O
ATOM   2315  N   ILE   285     208.862 188.564 179.758  1.00141.68           N
ATOM   2316  CA  ILE   285     209.691 187.534 179.205  1.00141.68           C
ATOM   2317  CB  ILE   285     210.858 187.186 180.085  1.00141.68           C
ATOM   2318  CG1 ILE   285     211.771 188.410 180.255  1.00141.68           C
ATOM   2319  CG2 ILE   285     211.576 185.976 179.465  1.00141.68           C
ATOM   2320  CD1 ILE   285     212.357 188.910 178.935  1.00141.68           C
ATOM   2321  C   ILE   285     208.890 186.284 179.018  1.00141.68           C
ATOM   2322  O   ILE   285     209.100 185.593 178.026  1.00141.68           O
ATOM   2323  N   ASN   286     207.999 185.933 179.977  1.00 96.81           N
ATOM   2324  CA  ASN   286     207.202 184.729 179.906  1.00 96.81           C
ATOM   2325  CB  ASN   286     206.338 184.519 181.160  1.00 96.81           C
ATOM   2326  CG  ASN   286     207.247 184.014 182.271  1.00 96.81           C
ATOM   2327  OD1 ASN   286     208.250 184.641 182.612  1.00 96.81           O
ATOM   2328  ND2 ASN   286     206.893 182.833 182.844  1.00 96.81           N
ATOM   2329  C   ASN   286     206.290 184.778 178.730  1.00 96.81           C
ATOM   2330  O   ASN   286     206.080 183.772 178.052  1.00 96.81           O
ATOM   2331  N   VAL   287     205.701 185.954 178.468  1.00 92.36           N
ATOM   2332  CA  VAL   287     204.807 186.059 177.352  1.00 92.36           C
ATOM   2333  CB  VAL   287     204.258 187.452 177.220  1.00 92.36           C
ATOM   2334  CG1 VAL   287     203.498 187.575 175.888  1.00 92.36           C
ATOM   2335  CG2 VAL   287     203.403 187.758 178.460  1.00 92.36           C
ATOM   2336  C   VAL   287     205.535 185.772 176.079  1.00 92.36           C
ATOM   2337  O   VAL   287     205.060 185.036 175.205  1.00 92.36           O
ATOM   2338  N   PHE   288     206.732 186.363 175.957  1.00 95.26           N
ATOM   2339  CA  PHE   288     207.484 186.223 174.748  1.00 95.26           C
ATOM   2340  CB  PHE   288     208.727 187.126 174.695  1.00 95.26           C
ATOM   2341  CG  PHE   288     208.226 188.493 174.371  1.00 95.26           C
ATOM   2342  CD1 PHE   288     207.670 189.295 175.341  1.00 95.26           C
ATOM   2343  CD2 PHE   288     208.311 188.973 173.084  1.00 95.26           C
ATOM   2344  CE1 PHE   288     207.208 190.553 175.030  1.00 95.26           C
ATOM   2345  CE2 PHE   288     207.850 190.230 172.767  1.00 95.26           C
ATOM   2346  CZ  PHE   288     207.299 191.023 173.743  1.00 95.26           C
ATOM   2347  C   PHE   288     207.888 184.790 174.530  1.00 95.26           C
ATOM   2348  O   PHE   288     207.850 184.311 173.398  1.00 95.26           O
ATOM   2349  N   PHE   289     208.308 184.069 175.592  1.00113.56           N
ATOM   2350  CA  PHE   289     208.694 182.686 175.445  1.00113.56           C
ATOM   2351  CB  PHE   289     209.376 182.050 176.666  1.00113.56           C
ATOM   2352  CG  PHE   289     210.826 182.176 176.366  1.00113.56           C
ATOM   2353  CD1 PHE   289     211.390 181.243 175.527  1.00113.56           C
ATOM   2354  CD2 PHE   289     211.609 183.181 176.883  1.00113.56           C
ATOM   2355  CE1 PHE   289     212.720 181.298 175.197  1.00113.56           C
ATOM   2356  CE2 PHE   289     212.944 183.242 176.557  1.00113.56           C
ATOM   2357  CZ  PHE   289     213.492 182.303 175.714  1.00113.56           C
ATOM   2358  C   PHE   289     207.545 181.835 175.016  1.00113.56           C
ATOM   2359  O   PHE   289     207.718 180.927 174.199  1.00113.56           O
ATOM   2360  N   PHE   290     206.338 182.100 175.549  1.00157.33           N
ATOM   2361  CA  PHE   290     205.251 181.250 175.170  1.00157.33           C
ATOM   2362  CB  PHE   290     203.903 181.450 175.910  1.00157.33           C
ATOM   2363  CG  PHE   290     203.195 182.718 175.569  1.00157.33           C
ATOM   2364  CD1 PHE   290     202.610 182.894 174.334  1.00157.33           C
ATOM   2365  CD2 PHE   290     203.050 183.709 176.510  1.00157.33           C
ATOM   2366  CE1 PHE   290     201.941 184.050 174.017  1.00157.33           C
ATOM   2367  CE2 PHE   290     202.378 184.867 176.198  1.00157.33           C
ATOM   2368  CZ  PHE   290     201.829 185.047 174.952  1.00157.33           C
ATOM   2369  C   PHE   290     205.044 181.386 173.703  1.00157.33           C
ATOM   2370  O   PHE   290     204.705 180.429 173.010  1.00157.33           O
ATOM   2371  N   SER   291     205.232 182.602 173.181  1.00240.85           N
ATOM   2372  CA  SER   291     204.914 182.823 171.799  1.00240.85           C
ATOM   2373  CB  SER   291     205.024 184.306 171.401  1.00240.85           C
ATOM   2374  OG  SER   291     204.700 184.472 170.029  1.00240.85           O
ATOM   2375  C   SER   291     205.814 182.045 170.874  1.00240.85           C
ATOM   2376  O   SER   291     205.525 181.928 169.691  1.00240.85           O
ATOM   2377  N   ASP   292     206.921 181.448 171.337  1.00267.73           N
ATOM   2378  CA  ASP   292     207.891 180.930 170.407  1.00267.73           C
ATOM   2379  CB  ASP   292     209.123 180.320 171.097  1.00267.73           C
ATOM   2380  CG  ASP   292     209.941 181.463 171.686  1.00267.73           C
ATOM   2381  OD1 ASP   292     209.639 182.640 171.352  1.00267.73           O
ATOM   2382  OD2 ASP   292     210.877 181.174 172.477  1.00267.73           O
ATOM   2383  C   ASP   292     207.390 179.940 169.389  1.00267.73           C
ATOM   2384  O   ASP   292     206.408 179.227 169.580  1.00267.73           O
ATOM   2385  N   ILE   293     208.092 179.938 168.230  1.00269.62           N
ATOM   2386  CA  ILE   293     207.888 179.074 167.096  1.00269.62           C
ATOM   2387  CB  ILE   293     207.397 179.802 165.878  1.00269.62           C
ATOM   2388  CG1 ILE   293     206.032 180.453 166.155  1.00269.62           C
ATOM   2389  CG2 ILE   293     207.382 178.817 164.698  1.00269.62           C
ATOM   2390  CD1 ILE   293     205.613 181.458 165.084  1.00269.62           C
ATOM   2391  C   ILE   293     209.250 178.536 166.758  1.00269.62           C
ATOM   2392  O   ILE   293     210.260 179.170 167.057  1.00269.62           O
ATOM   2393  N   TRP   294     209.320 177.342 166.128  1.00202.11           N
ATOM   2394  CA  TRP   294     210.595 176.731 165.849  1.00202.11           C
ATOM   2395  CB  TRP   294     210.746 175.342 166.497  1.00202.11           C
ATOM   2396  CG  TRP   294     209.647 174.365 166.145  1.00202.11           C
ATOM   2397  CD2 TRP   294     208.557 174.029 167.023  1.00202.11           C
ATOM   2398  CD1 TRP   294     209.474 173.622 165.015  1.00202.11           C
ATOM   2399  NE1 TRP   294     208.345 172.844 165.131  1.00202.11           N
ATOM   2400  CE2 TRP   294     207.773 173.083 166.362  1.00202.11           C
ATOM   2401  CE3 TRP   294     208.239 174.469 168.276  1.00202.11           C
ATOM   2402  CZ2 TRP   294     206.655 172.560 166.949  1.00202.11           C
ATOM   2403  CZ3 TRP   294     207.109 173.942 168.863  1.00202.11           C
ATOM   2404  CH2 TRP   294     206.333 173.005 168.212  1.00202.11           C
ATOM   2405  C   TRP   294     210.793 176.559 164.361  1.00202.11           C
ATOM   2406  O   TRP   294     209.837 176.621 163.591  1.00202.11           O
ATOM   2407  N   THR   295     212.072 176.371 163.936  1.00216.01           N
ATOM   2408  CA  THR   295     212.509 176.167 162.567  1.00216.01           C
ATOM   2409  CB  THR   295     213.079 177.404 161.944  1.00216.01           C
ATOM   2410  OG1 THR   295     212.112 178.446 161.942  1.00216.01           O
ATOM   2411  CG2 THR   295     213.495 177.070 160.501  1.00216.01           C
ATOM   2412  C   THR   295     213.625 175.144 162.608  1.00216.01           C
ATOM   2413  O   THR   295     213.458 174.003 162.176  1.00216.01           O
ATOM   2414  N   GLY   296     214.803 175.588 163.121  1.00249.30           N
ATOM   2415  CA  GLY   296     216.064 174.975 163.546  1.00249.30           C
ATOM   2416  C   GLY   296     215.638 174.410 164.787  1.00249.30           C
ATOM   2417  O   GLY   296     216.129 174.836 165.819  1.00249.30           O
ATOM   2418  N   ILE   297     214.619 173.550 164.662  1.00240.03           N
ATOM   2419  CA  ILE   297     213.697 173.196 165.656  1.00240.03           C
ATOM   2420  CB  ILE   297     212.762 172.109 165.206  1.00240.03           C
ATOM   2421  CG1 ILE   297     211.659 171.887 166.253  1.00240.03           C
ATOM   2422  CG2 ILE   297     213.586 170.848 164.886  1.00240.03           C
ATOM   2423  CD1 ILE   297     210.535 170.973 165.768  1.00240.03           C
ATOM   2424  C   ILE   297     214.355 172.707 166.888  1.00240.03           C
ATOM   2425  O   ILE   297     213.953 173.148 167.956  1.00240.03           O
ATOM   2426  N   ALA   298     215.380 171.850 166.825  1.00150.44           N
ATOM   2427  CA  ALA   298     215.910 171.364 168.065  1.00150.44           C
ATOM   2428  CB  ALA   298     216.971 170.276 167.859  1.00150.44           C
ATOM   2429  C   ALA   298     216.549 172.423 168.894  1.00150.44           C
ATOM   2430  O   ALA   298     216.368 172.481 170.118  1.00150.44           O
ATOM   2431  N   SER   299     217.328 173.271 168.203  1.00157.02           N
ATOM   2432  CA  SER   299     218.103 174.292 168.817  1.00157.02           C
ATOM   2433  CB  SER   299     218.949 175.079 167.805  1.00157.02           C
ATOM   2434  OG  SER   299     219.936 174.237 167.229  1.00157.02           O
ATOM   2435  C   SER   299     217.221 175.248 169.504  1.00157.02           C
ATOM   2436  O   SER   299     217.461 175.639 170.648  1.00157.02           O
ATOM   2437  N   PHE   300     216.156 175.614 168.793  1.00130.39           N
ATOM   2438  CA  PHE   300     215.235 176.597 169.254  1.00130.39           C
ATOM   2439  CB  PHE   300     214.139 176.925 168.225  1.00130.39           C
ATOM   2440  CG  PHE   300     213.330 178.062 168.752  1.00130.39           C
ATOM   2441  CD1 PHE   300     213.777 179.358 168.631  1.00130.39           C
ATOM   2442  CD2 PHE   300     212.119 177.827 169.359  1.00130.39           C
ATOM   2443  CE1 PHE   300     213.024 180.402 169.114  1.00130.39           C
ATOM   2444  CE2 PHE   300     211.362 178.867 169.843  1.00130.39           C
ATOM   2445  CZ  PHE   300     211.817 180.158 169.724  1.00130.39           C
ATOM   2446  C   PHE   300     214.554 176.115 170.466  1.00130.39           C
ATOM   2447  O   PHE   300     214.374 176.894 171.394  1.00130.39           O
ATOM   2448  N   MET   301     214.140 174.835 170.481  1.00171.81           N
ATOM   2449  CA  MET   301     213.402 174.332 171.599  1.00171.81           C
ATOM   2450  CB  MET   301     212.881 172.894 171.393  1.00171.81           C
ATOM   2451  CG  MET   301     213.923 171.779 171.509  1.00171.81           C
ATOM   2452  SD  MET   301     214.406 171.332 173.209  1.00171.81           S
ATOM   2453  CE  MET   301     212.798 170.623 173.669  1.00171.81           C
ATOM   2454  C   MET   301     214.252 174.367 172.809  1.00171.81           C
ATOM   2455  O   MET   301     213.760 174.698 173.881  1.00171.81           O
ATOM   2456  N   PHE   302     215.545 174.023 172.670  1.00128.43           N
ATOM   2457  CA  PHE   302     216.421 173.952 173.805  1.00128.43           C
ATOM   2458  CB  PHE   302     217.818 173.437 173.421  1.00128.43           C
ATOM   2459  CG  PHE   302     218.517 173.056 174.678  1.00128.43           C
ATOM   2460  CD1 PHE   302     218.296 171.817 175.234  1.00128.43           C
ATOM   2461  CD2 PHE   302     219.387 173.922 175.298  1.00128.43           C
ATOM   2462  CE1 PHE   302     218.933 171.444 176.393  1.00128.43           C
ATOM   2463  CE2 PHE   302     220.027 173.554 176.458  1.00128.43           C
ATOM   2464  CZ  PHE   302     219.800 172.314 177.007  1.00128.43           C
ATOM   2465  C   PHE   302     216.579 175.305 174.415  1.00128.43           C
ATOM   2466  O   PHE   302     216.579 175.444 175.639  1.00128.43           O
ATOM   2467  N   VAL   303     216.758 176.335 173.567  1.00104.48           N
ATOM   2468  CA  VAL   303     216.951 177.659 174.075  1.00104.48           C
ATOM   2469  CB  VAL   303     217.354 178.658 173.036  1.00104.48           C
ATOM   2470  CG1 VAL   303     217.259 180.062 173.655  1.00104.48           C
ATOM   2471  CG2 VAL   303     218.786 178.313 172.583  1.00104.48           C
ATOM   2472  C   VAL   303     215.733 178.155 174.791  1.00104.48           C
ATOM   2473  O   VAL   303     215.844 178.804 175.834  1.00104.48           O
ATOM   2474  N   ILE   304     214.533 177.880 174.247  1.00153.73           N
ATOM   2475  CA  ILE   304     213.344 178.371 174.877  1.00153.73           C
ATOM   2476  CB  ILE   304     212.082 178.101 174.103  1.00153.73           C
ATOM   2477  CG1 ILE   304     211.788 176.597 174.006  1.00153.73           C
ATOM   2478  CG2 ILE   304     212.215 178.789 172.735  1.00153.73           C
ATOM   2479  CD1 ILE   304     210.390 176.291 173.472  1.00153.73           C
ATOM   2480  C   ILE   304     213.189 177.753 176.216  1.00153.73           C
ATOM   2481  O   ILE   304     212.821 178.450 177.155  1.00153.73           O
ATOM   2482  N   THR   305     213.449 176.436 176.332  1.00 93.38           N
ATOM   2483  CA  THR   305     213.289 175.735 177.580  1.00 93.38           C
ATOM   2484  CB  THR   305     213.544 174.262 177.453  1.00 93.38           C
ATOM   2485  OG1 THR   305     212.653 173.696 176.503  1.00 93.38           O
ATOM   2486  CG2 THR   305     213.334 173.600 178.826  1.00 93.38           C
ATOM   2487  C   THR   305     214.225 176.286 178.605  1.00 93.38           C
ATOM   2488  O   THR   305     213.842 176.418 179.765  1.00 93.38           O
ATOM   2489  N   ILE   306     215.479 176.602 178.226  1.00153.55           N
ATOM   2490  CA  ILE   306     216.410 177.094 179.211  1.00153.55           C
ATOM   2491  CB  ILE   306     217.812 177.286 178.698  1.00153.55           C
ATOM   2492  CG1 ILE   306     217.872 178.386 177.627  1.00153.55           C
ATOM   2493  CG2 ILE   306     218.321 175.924 178.203  1.00153.55           C
ATOM   2494  CD1 ILE   306     219.291 178.843 177.291  1.00153.55           C
ATOM   2495  C   ILE   306     215.963 178.408 179.750  1.00153.55           C
ATOM   2496  O   ILE   306     216.072 178.670 180.954  1.00153.55           O
ATOM   2497  N   LEU   307     215.488 179.288 178.851  1.00114.30           N
ATOM   2498  CA  LEU   307     215.120 180.580 179.326  1.00114.30           C
ATOM   2499  CB  LEU   307     214.878 181.624 178.222  1.00114.30           C
ATOM   2500  CG  LEU   307     216.202 181.991 177.515  1.00114.30           C
ATOM   2501  CD1 LEU   307     216.096 183.268 176.665  1.00114.30           C
ATOM   2502  CD2 LEU   307     217.357 182.055 178.528  1.00114.30           C
ATOM   2503  C   LEU   307     213.965 180.498 180.261  1.00114.30           C
ATOM   2504  O   LEU   307     213.953 181.187 181.280  1.00114.30           O
ATOM   2505  N   LEU   308     212.977 179.639 179.944  1.00196.67           N
ATOM   2506  CA  LEU   308     211.798 179.493 180.748  1.00196.67           C
ATOM   2507  CB  LEU   308     210.778 178.536 180.084  1.00196.67           C
ATOM   2508  CG  LEU   308     209.375 178.421 180.733  1.00196.67           C
ATOM   2509  CD1 LEU   308     208.493 177.460 179.922  1.00196.67           C
ATOM   2510  CD2 LEU   308     209.411 178.012 182.214  1.00196.67           C
ATOM   2511  C   LEU   308     212.189 178.956 182.090  1.00196.67           C
ATOM   2512  O   LEU   308     211.630 179.362 183.091  1.00196.67           O
ATOM   2513  N   GLN   309     213.139 178.011 182.180  1.00177.23           N
ATOM   2514  CA  GLN   309     213.462 177.478 183.482  1.00177.23           C
ATOM   2515  CB  GLN   309     214.526 176.368 183.390  1.00177.23           C
ATOM   2516  CG  GLN   309     214.153 175.211 182.458  1.00177.23           C
ATOM   2517  CD  GLN   309     213.046 174.400 183.112  1.00177.23           C
ATOM   2518  OE1 GLN   309     212.726 174.600 184.282  1.00177.23           O
ATOM   2519  NE2 GLN   309     212.445 173.456 182.340  1.00177.23           N
ATOM   2520  C   GLN   309     214.043 178.546 184.336  1.00177.23           C
ATOM   2521  O   GLN   309     213.757 178.607 185.531  1.00177.23           O
ATOM   2522  N   THR   310     214.909 179.393 183.749  1.00 94.24           N
ATOM   2523  CA  THR   310     215.555 180.397 184.546  1.00 94.24           C
ATOM   2524  CB  THR   310     216.577 181.169 183.767  1.00 94.24           C
ATOM   2525  OG1 THR   310     217.575 180.291 183.265  1.00 94.24           O
ATOM   2526  CG2 THR   310     217.213 182.222 184.691  1.00 94.24           C
ATOM   2527  C   THR   310     214.568 181.381 185.081  1.00 94.24           C
ATOM   2528  O   THR   310     214.628 181.765 186.257  1.00 94.24           O
ATOM   2529  N   PHE   311     213.645 181.831 184.206  1.00175.08           N
ATOM   2530  CA  PHE   311     212.711 182.818 184.651  1.00175.08           C
ATOM   2531  CB  PHE   311     211.893 183.455 183.506  1.00175.08           C
ATOM   2532  CG  PHE   311     212.803 184.351 182.735  1.00175.08           C
ATOM   2533  CD1 PHE   311     213.553 183.869 181.688  1.00175.08           C
ATOM   2534  CD2 PHE   311     212.905 185.683 183.063  1.00175.08           C
ATOM   2535  CE1 PHE   311     214.392 184.698 180.981  1.00175.08           C
ATOM   2536  CE2 PHE   311     213.742 186.518 182.361  1.00175.08           C
ATOM   2537  CZ  PHE   311     214.487 186.026 181.317  1.00175.08           C
ATOM   2538  C   PHE   311     211.808 182.292 185.724  1.00175.08           C
ATOM   2539  O   PHE   311     211.613 182.979 186.729  1.00175.08           O
ATOM   2540  N   PRO   312     211.221 181.131 185.533  1.00179.01           N
ATOM   2541  CA  PRO   312     210.545 180.554 186.654  1.00179.01           C
ATOM   2542  CD  PRO   312     210.173 181.201 184.527  1.00179.01           C
ATOM   2543  CB  PRO   312     209.724 179.395 186.109  1.00179.01           C
ATOM   2544  CG  PRO   312     209.371 179.888 184.690  1.00179.01           C
ATOM   2545  C   PRO   312     211.299 180.333 187.950  1.00179.01           C
ATOM   2546  O   PRO   312     210.665 180.454 189.003  1.00179.01           O
ATOM   2547  N   PHE   313     212.614 180.021 187.944  1.00132.76           N
ATOM   2548  CA  PHE   313     213.313 179.848 189.205  1.00132.76           C
ATOM   2549  CB  PHE   313     214.766 179.360 189.050  1.00132.76           C
ATOM   2550  CG  PHE   313     215.229 178.963 190.412  1.00132.76           C
ATOM   2551  CD1 PHE   313     214.936 177.708 190.896  1.00132.76           C
ATOM   2552  CD2 PHE   313     215.943 179.830 191.206  1.00132.76           C
ATOM   2553  CE1 PHE   313     215.350 177.319 192.148  1.00132.76           C
ATOM   2554  CE2 PHE   313     216.360 179.448 192.460  1.00132.76           C
ATOM   2555  CZ  PHE   313     216.063 178.192 192.934  1.00132.76           C
ATOM   2556  C   PHE   313     213.363 181.160 189.918  1.00132.76           C
ATOM   2557  O   PHE   313     213.211 181.237 191.142  1.00132.76           O
ATOM   2558  N   CYS   314     213.617 182.235 189.147  1.00129.76           N
ATOM   2559  CA  CYS   314     213.742 183.521 189.767  1.00129.76           C
ATOM   2560  CB  CYS   314     214.076 184.634 188.762  1.00129.76           C
ATOM   2561  SG  CYS   314     214.235 186.259 189.559  1.00129.76           S
ATOM   2562  C   CYS   314     212.458 183.899 190.427  1.00129.76           C
ATOM   2563  O   CYS   314     212.437 184.401 191.552  1.00129.76           O
ATOM   2564  N   TYR   315     211.342 183.645 189.726  1.00187.19           N
ATOM   2565  CA  TYR   315     210.041 184.011 190.209  1.00187.19           C
ATOM   2566  CB  TYR   315     208.944 183.688 189.184  1.00187.19           C
ATOM   2567  CG  TYR   315     208.239 184.954 188.854  1.00187.19           C
ATOM   2568  CD1 TYR   315     208.966 186.065 188.504  1.00187.19           C
ATOM   2569  CD2 TYR   315     206.862 185.022 188.856  1.00187.19           C
ATOM   2570  CE1 TYR   315     208.330 187.236 188.182  1.00187.19           C
ATOM   2571  CE2 TYR   315     206.222 186.194 188.527  1.00187.19           C
ATOM   2572  CZ  TYR   315     206.960 187.302 188.186  1.00187.19           C
ATOM   2573  OH  TYR   315     206.323 188.509 187.840  1.00187.19           O
ATOM   2574  C   TYR   315     209.737 183.252 191.464  1.00187.19           C
ATOM   2575  O   TYR   315     209.137 183.825 192.367  1.00187.19           O
ATOM   2576  N   THR   316     210.090 181.945 191.548  1.00144.73           N
ATOM   2577  CA  THR   316     209.777 181.174 192.731  1.00144.73           C
ATOM   2578  CB  THR   316     210.117 179.712 192.626  1.00144.73           C
ATOM   2579  OG1 THR   316     209.561 179.011 193.728  1.00144.73           O
ATOM   2580  CG2 THR   316     211.644 179.534 192.611  1.00144.73           C
ATOM   2581  C   THR   316     210.512 181.735 193.904  1.00144.73           C
ATOM   2582  O   THR   316     209.978 181.808 195.019  1.00144.73           O
ATOM   2583  N   CYS   317     211.776 182.143 193.681  1.00186.01           N
ATOM   2584  CA  CYS   317     212.503 182.610 194.817  1.00186.01           C
ATOM   2585  CB  CYS   317     213.982 182.979 194.535  1.00186.01           C
ATOM   2586  SG  CYS   317     214.266 184.598 193.747  1.00186.01           S
ATOM   2587  C   CYS   317     211.829 183.823 195.371  1.00186.01           C
ATOM   2588  O   CYS   317     211.623 183.921 196.584  1.00186.01           O
ATOM   2589  N   ASN   318     211.425 184.749 194.476  1.00212.16           N
ATOM   2590  CA  ASN   318     210.878 186.002 194.909  1.00212.16           C
ATOM   2591  CB  ASN   318     210.734 187.063 193.798  1.00212.16           C
ATOM   2592  CG  ASN   318     209.815 186.582 192.694  1.00212.16           C
ATOM   2593  OD1 ASN   318     208.657 186.243 192.929  1.00212.16           O
ATOM   2594  ND2 ASN   318     210.343 186.576 191.441  1.00212.16           N
ATOM   2595  C   ASN   318     209.561 185.824 195.641  1.00212.16           C
ATOM   2596  O   ASN   318     209.310 186.558 196.592  1.00212.16           O
ATOM   2597  N   LEU   319     208.711 184.855 195.220  1.00216.53           N
ATOM   2598  CA  LEU   319     207.396 184.452 195.716  1.00216.53           C
ATOM   2599  CB  LEU   319     206.948 183.269 194.815  1.00216.53           C
ATOM   2600  CG  LEU   319     205.695 182.421 195.140  1.00216.53           C
ATOM   2601  CD1 LEU   319     205.467 181.394 194.020  1.00216.53           C
ATOM   2602  CD2 LEU   319     205.756 181.720 196.509  1.00216.53           C
ATOM   2603  C   LEU   319     207.540 183.968 197.102  1.00216.53           C
ATOM   2604  O   LEU   319     206.638 184.144 197.918  1.00216.53           O
ATOM   2605  N   ILE   320     208.686 183.334 197.384  1.00160.20           N
ATOM   2606  CA  ILE   320     208.943 182.833 198.700  1.00160.20           C
ATOM   2607  CB  ILE   320     210.348 182.327 198.866  1.00160.20           C
ATOM   2608  CG1 ILE   320     210.613 181.148 197.918  1.00160.20           C
ATOM   2609  CG2 ILE   320     210.556 181.982 200.350  1.00160.20           C
ATOM   2610  CD1 ILE   320     209.689 179.958 198.162  1.00160.20           C
ATOM   2611  C   ILE   320     208.803 184.050 199.560  1.00160.20           C
ATOM   2612  O   ILE   320     208.348 183.950 200.692  1.00160.20           O
ATOM   2613  N   MET   321     209.192 185.235 199.047  1.00218.69           N
ATOM   2614  CA  MET   321     209.121 186.452 199.807  1.00218.69           C
ATOM   2615  CB  MET   321     209.893 187.647 199.277  1.00218.69           C
ATOM   2616  CG  MET   321     211.399 187.464 199.212  1.00218.69           C
ATOM   2617  SD  MET   321     211.916 186.470 197.803  1.00218.69           S
ATOM   2618  CE  MET   321     213.633 186.359 198.360  1.00218.69           C
ATOM   2619  C   MET   321     207.725 186.880 200.078  1.00218.69           C
ATOM   2620  O   MET   321     207.520 187.764 200.907  1.00218.69           O
ATOM   2621  N   GLU   322     206.729 186.323 199.362  1.00175.24           N
ATOM   2622  CA  GLU   322     205.361 186.639 199.663  1.00175.24           C
ATOM   2623  CB  GLU   322     204.364 185.732 198.928  1.00175.24           C
ATOM   2624  CG  GLU   322     202.910 186.012 199.305  1.00175.24           C
ATOM   2625  CD  GLU   322     202.554 185.159 200.512  1.00175.24           C
ATOM   2626  OE1 GLU   322     203.323 184.210 200.816  1.00175.24           O
ATOM   2627  OE2 GLU   322     201.498 185.442 201.140  1.00175.24           O
ATOM   2628  C   GLU   322     205.182 186.404 201.134  1.00175.24           C
ATOM   2629  O   GLU   322     204.407 187.091 201.799  1.00175.24           O
ATOM   2630  N   ASP   323     205.944 185.443 201.684  1.00 92.35           N
ATOM   2631  CA  ASP   323     205.910 185.145 203.081  1.00 92.35           C
ATOM   2632  CB  ASP   323     206.942 184.077 203.480  1.00 92.35           C
ATOM   2633  CG  ASP   323     206.507 182.755 202.863  1.00 92.35           C
ATOM   2634  OD1 ASP   323     205.272 182.542 202.732  1.00 92.35           O
ATOM   2635  OD2 ASP   323     207.404 181.945 202.506  1.00 92.35           O
ATOM   2636  C   ASP   323     206.222 186.385 203.871  1.00 92.35           C
ATOM   2637  O   ASP   323     205.531 186.690 204.843  1.00 92.35           O
ATOM   2638  N   CYS   324     207.252 187.154 203.472  1.00144.02           N
ATOM   2639  CA  CYS   324     207.593 188.307 204.259  1.00144.02           C
ATOM   2640  CB  CYS   324     208.865 189.038 203.798  1.00144.02           C
ATOM   2641  SG  CYS   324     210.367 188.212 204.388  1.00144.02           S
ATOM   2642  C   CYS   324     206.463 189.269 204.185  1.00144.02           C
ATOM   2643  O   CYS   324     206.183 189.993 205.141  1.00144.02           O
ATOM   2644  N   GLU   325     205.780 189.289 203.031  1.00204.91           N
ATOM   2645  CA  GLU   325     204.722 190.223 202.839  1.00204.91           C
ATOM   2646  CB  GLU   325     203.916 189.998 201.563  1.00204.91           C
ATOM   2647  CG  GLU   325     202.896 191.113 201.295  1.00204.91           C
ATOM   2648  CD  GLU   325     201.557 190.744 201.916  1.00204.91           C
ATOM   2649  OE1 GLU   325     201.406 189.572 202.352  1.00204.91           O
ATOM   2650  OE2 GLU   325     200.667 191.634 201.959  1.00204.91           O
ATOM   2651  C   GLU   325     203.672 190.035 203.839  1.00204.91           C
ATOM   2652  O   GLU   325     203.215 191.004 204.445  1.00204.91           O
ATOM   2653  N   SER   326     203.275 188.767 204.011  1.00110.28           N
ATOM   2654  CA  SER   326     202.129 188.473 204.798  1.00110.28           C
ATOM   2655  CB  SER   326     201.910 186.966 204.993  1.00110.28           C
ATOM   2656  OG  SER   326     200.756 186.737 205.788  1.00110.28           O
ATOM   2657  C   SER   326     202.315 189.070 206.133  1.00110.28           C
ATOM   2658  O   SER   326     201.547 189.939 206.543  1.00110.28           O
ATOM   2659  N   LEU   327     203.367 188.649 206.847  1.00141.48           N
ATOM   2660  CA  LEU   327     203.416 189.181 208.159  1.00141.48           C
ATOM   2661  CB  LEU   327     204.271 188.418 209.168  1.00141.48           C
ATOM   2662  CG  LEU   327     203.492 187.209 209.687  1.00141.48           C
ATOM   2663  CD1 LEU   327     203.362 186.143 208.592  1.00141.48           C
ATOM   2664  CD2 LEU   327     204.015 186.738 211.054  1.00141.48           C
ATOM   2665  C   LEU   327     203.759 190.619 208.274  1.00141.48           C
ATOM   2666  O   LEU   327     203.055 191.354 208.960  1.00141.48           O
ATOM   2667  N   THR   328     204.812 191.092 207.599  1.00194.35           N
ATOM   2668  CA  THR   328     205.217 192.412 207.978  1.00194.35           C
ATOM   2669  CB  THR   328     206.537 192.793 207.421  1.00194.35           C
ATOM   2670  OG1 THR   328     206.501 192.797 206.003  1.00194.35           O
ATOM   2671  CG2 THR   328     207.561 191.763 207.931  1.00194.35           C
ATOM   2672  C   THR   328     204.208 193.467 207.646  1.00194.35           C
ATOM   2673  O   THR   328     203.883 194.302 208.486  1.00194.35           O
ATOM   2674  N   HIS   329     203.658 193.465 206.426  1.00159.94           N
ATOM   2675  CA  HIS   329     202.758 194.525 206.073  1.00159.94           C
ATOM   2676  ND1 HIS   329     201.507 196.686 203.820  1.00159.94           N
ATOM   2677  CG  HIS   329     201.235 195.398 204.227  1.00159.94           C
ATOM   2678  CB  HIS   329     202.269 194.386 204.621  1.00159.94           C
ATOM   2679  NE2 HIS   329     199.298 196.457 203.756  1.00159.94           N
ATOM   2680  CD2 HIS   329     199.880 195.277 204.182  1.00159.94           C
ATOM   2681  CE1 HIS   329     200.315 197.275 203.552  1.00159.94           C
ATOM   2682  C   HIS   329     201.563 194.506 206.942  1.00159.94           C
ATOM   2683  O   HIS   329     201.167 195.490 207.567  1.00159.94           O
ATOM   2684  N   ALA   330     200.987 193.319 207.032  1.00107.75           N
ATOM   2685  CA  ALA   330     199.764 193.136 207.717  1.00107.75           C
ATOM   2686  CB  ALA   330     199.218 191.718 207.523  1.00107.75           C
ATOM   2687  C   ALA   330     199.922 193.425 209.177  1.00107.75           C
ATOM   2688  O   ALA   330     198.950 193.829 209.813  1.00107.75           O
ATOM   2689  N   ILE   331     201.153 193.293 209.726  1.00250.34           N
ATOM   2690  CA  ILE   331     201.360 193.201 211.152  1.00250.34           C
ATOM   2691  CB  ILE   331     202.828 193.203 211.526  1.00250.34           C
ATOM   2692  CG1 ILE   331     203.058 192.800 212.996  1.00250.34           C
ATOM   2693  CG2 ILE   331     203.437 194.569 211.173  1.00250.34           C
ATOM   2694  CD1 ILE   331     202.606 193.828 214.032  1.00250.34           C
ATOM   2695  C   ILE   331     200.646 194.273 211.896  1.00250.34           C
ATOM   2696  O   ILE   331     199.882 193.959 212.814  1.00250.34           O
ATOM   2697  N   PHE   332     200.817 195.542 211.499  1.00131.66           N
ATOM   2698  CA  PHE   332     200.120 196.555 212.214  1.00131.66           C
ATOM   2699  CB  PHE   332     200.361 197.946 211.600  1.00131.66           C
ATOM   2700  CG  PHE   332     199.339 198.887 212.137  1.00131.66           C
ATOM   2701  CD1 PHE   332     199.481 199.464 213.377  1.00131.66           C
ATOM   2702  CD2 PHE   332     198.232 199.194 211.378  1.00131.66           C
ATOM   2703  CE1 PHE   332     198.525 200.332 213.851  1.00131.66           C
ATOM   2704  CE2 PHE   332     197.275 200.061 211.846  1.00131.66           C
ATOM   2705  CZ  PHE   332     197.423 200.633 213.086  1.00131.66           C
ATOM   2706  C   PHE   332     198.669 196.266 212.076  1.00131.66           C
ATOM   2707  O   PHE   332     197.982 196.024 213.069  1.00131.66           O
ATOM   2708  N   GLN   333     198.212 196.141 210.817  1.00261.51           N
ATOM   2709  CA  GLN   333     196.818 195.947 210.590  1.00261.51           C
ATOM   2710  CB  GLN   333     196.404 196.052 209.114  1.00261.51           C
ATOM   2711  CG  GLN   333     196.422 197.491 208.602  1.00261.51           C
ATOM   2712  CD  GLN   333     195.318 198.226 209.347  1.00261.51           C
ATOM   2713  OE1 GLN   333     194.492 197.607 210.017  1.00261.51           O
ATOM   2714  NE2 GLN   333     195.301 199.581 209.235  1.00261.51           N
ATOM   2715  C   GLN   333     196.429 194.613 211.078  1.00261.51           C
ATOM   2716  O   GLN   333     196.489 193.610 210.369  1.00261.51           O
ATOM   2717  N   SER   334     195.914 194.615 212.308  1.00281.25           N
ATOM   2718  CA  SER   334     195.460 193.425 212.928  1.00281.25           C
ATOM   2719  CB  SER   334     194.151 192.904 212.314  1.00281.25           C
ATOM   2720  OG  SER   334     193.135 193.888 212.439  1.00281.25           O
ATOM   2721  C   SER   334     196.478 192.374 212.801  1.00281.25           C
ATOM   2722  O   SER   334     196.439 191.572 211.871  1.00281.25           O
ATOM   2723  N   ASN   335     197.402 192.381 213.775  1.00166.36           N
ATOM   2724  CA  ASN   335     198.507 191.477 213.842  1.00166.36           C
ATOM   2725  CB  ASN   335     199.175 191.450 215.230  1.00166.36           C
ATOM   2726  CG  ASN   335     199.754 192.808 215.610  1.00166.36           C
ATOM   2727  OD1 ASN   335     200.839 192.870 216.182  1.00166.36           O
ATOM   2728  ND2 ASN   335     199.026 193.924 215.336  1.00166.36           N
ATOM   2729  C   ASN   335     197.875 190.143 213.688  1.00166.36           C
ATOM   2730  O   ASN   335     198.371 189.267 212.983  1.00166.36           O
ATOM   2731  N   TRP   336     196.722 189.982 214.348  1.00170.83           N
ATOM   2732  CA  TRP   336     196.027 188.730 214.332  1.00170.83           C
ATOM   2733  CB  TRP   336     194.882 188.645 215.351  1.00170.83           C
ATOM   2734  CG  TRP   336     195.329 188.603 216.789  1.00170.83           C
ATOM   2735  CD2 TRP   336     195.387 189.753 217.646  1.00170.83           C
ATOM   2736  CD1 TRP   336     195.713 187.535 217.544  1.00170.83           C
ATOM   2737  NE1 TRP   336     196.016 187.948 218.819  1.00170.83           N
ATOM   2738  CE2 TRP   336     195.818 189.311 218.895  1.00170.83           C
ATOM   2739  CE3 TRP   336     195.101 191.066 217.409  1.00170.83           C
ATOM   2740  CZ2 TRP   336     195.969 190.182 219.936  1.00170.83           C
ATOM   2741  CZ3 TRP   336     195.260 191.943 218.459  1.00170.83           C
ATOM   2742  CH2 TRP   336     195.685 191.509 219.697  1.00170.83           C
ATOM   2743  C   TRP   336     195.413 188.388 213.011  1.00170.83           C
ATOM   2744  O   TRP   336     195.558 187.268 212.521  1.00170.83           O
ATOM   2745  N   VAL   337     194.763 189.370 212.366  1.00130.88           N
ATOM   2746  CA  VAL   337     193.907 189.103 211.244  1.00130.88           C
ATOM   2747  CB  VAL   337     193.366 190.354 210.618  1.00130.88           C
ATOM   2748  CG1 VAL   337     194.532 191.097 209.946  1.00130.88           C
ATOM   2749  CG2 VAL   337     192.227 189.976 209.655  1.00130.88           C
ATOM   2750  C   VAL   337     194.640 188.358 210.178  1.00130.88           C
ATOM   2751  O   VAL   337     194.038 187.587 209.435  1.00130.88           O
ATOM   2752  N   ASP   338     195.959 188.572 210.093  1.00143.31           N
ATOM   2753  CA  ASP   338     196.836 188.104 209.060  1.00143.31           C
ATOM   2754  CB  ASP   338     198.299 188.446 209.372  1.00143.31           C
ATOM   2755  CG  ASP   338     198.401 189.923 209.688  1.00143.31           C
ATOM   2756  OD1 ASP   338     197.406 190.659 209.446  1.00143.31           O
ATOM   2757  OD2 ASP   338     199.483 190.339 210.180  1.00143.31           O
ATOM   2758  C   ASP   338     196.845 186.623 208.973  1.00143.31           C
ATOM   2759  O   ASP   338     196.685 185.911 209.962  1.00143.31           O
ATOM   2760  N   ALA   339     197.043 186.118 207.744  1.00165.26           N
ATOM   2761  CA  ALA   339     197.166 184.711 207.602  1.00165.26           C
ATOM   2762  CB  ALA   339     197.330 184.276 206.135  1.00165.26           C
ATOM   2763  C   ALA   339     198.405 184.345 208.338  1.00165.26           C
ATOM   2764  O   ALA   339     198.474 183.335 209.033  1.00165.26           O
ATOM   2765  N   SER   340     199.480 185.131 208.149  1.00243.19           N
ATOM   2766  CA  SER   340     200.723 184.869 208.817  1.00243.19           C
ATOM   2767  CB  SER   340     200.636 185.012 210.342  1.00243.19           C
ATOM   2768  OG  SER   340     200.268 186.341 210.682  1.00243.19           O
ATOM   2769  C   SER   340     201.159 183.469 208.491  1.00243.19           C
ATOM   2770  O   SER   340     202.048 182.934 209.145  1.00243.19           O
ATOM   2771  N   ARG   341     200.559 182.862 207.448  1.00129.53           N
ATOM   2772  CA  ARG   341     200.809 181.533 206.987  1.00129.53           C
ATOM   2773  CB  ARG   341     199.806 181.107 205.898  1.00129.53           C
ATOM   2774  CG  ARG   341     198.372 181.162 206.435  1.00129.53           C
ATOM   2775  CD  ARG   341     197.267 180.789 205.446  1.00129.53           C
ATOM   2776  NE  ARG   341     195.982 181.161 206.107  1.00129.53           N
ATOM   2777  CZ  ARG   341     194.855 180.412 205.935  1.00129.53           C
ATOM   2778  NH1 ARG   341     194.890 179.280 205.173  1.00129.53           N
ATOM   2779  NH2 ARG   341     193.690 180.800 206.534  1.00129.53           N
ATOM   2780  C   ARG   341     202.170 181.617 206.426  1.00129.53           C
ATOM   2781  O   ARG   341     202.925 180.651 206.334  1.00129.53           O
ATOM   2782  N   ARG   342     202.466 182.836 205.977  1.00207.05           N
ATOM   2783  CA  ARG   342     203.729 183.187 205.433  1.00207.05           C
ATOM   2784  CB  ARG   342     203.661 184.605 204.876  1.00207.05           C
ATOM   2785  CG  ARG   342     202.989 184.664 203.499  1.00207.05           C
ATOM   2786  CD  ARG   342     201.659 183.908 203.412  1.00207.05           C
ATOM   2787  NE  ARG   342     201.998 182.461 203.270  1.00207.05           N
ATOM   2788  CZ  ARG   342     201.044 181.539 202.946  1.00207.05           C
ATOM   2789  NH1 ARG   342     199.745 181.922 202.773  1.00207.05           N
ATOM   2790  NH2 ARG   342     201.395 180.228 202.794  1.00207.05           N
ATOM   2791  C   ARG   342     204.805 183.118 206.480  1.00207.05           C
ATOM   2792  O   ARG   342     205.913 182.671 206.187  1.00207.05           O
ATOM   2793  N   TYR   343     204.551 183.606 207.716  1.00245.73           N
ATOM   2794  CA  TYR   343     205.691 183.621 208.598  1.00245.73           C
ATOM   2795  CB  TYR   343     205.540 184.584 209.780  1.00245.73           C
ATOM   2796  CG  TYR   343     206.872 185.195 210.065  1.00245.73           C
ATOM   2797  CD1 TYR   343     207.339 186.193 209.240  1.00245.73           C
ATOM   2798  CD2 TYR   343     207.661 184.799 211.114  1.00245.73           C
ATOM   2799  CE1 TYR   343     208.561 186.785 209.457  1.00245.73           C
ATOM   2800  CE2 TYR   343     208.887 185.381 211.343  1.00245.73           C
ATOM   2801  CZ  TYR   343     209.337 186.378 210.513  1.00245.73           C
ATOM   2802  OH  TYR   343     210.593 186.980 210.740  1.00245.73           O
ATOM   2803  C   TYR   343     206.025 182.249 209.149  1.00245.73           C
ATOM   2804  O   TYR   343     207.154 181.787 209.012  1.00245.73           O
ATOM   2805  N   LYS   344     205.035 181.568 209.768  1.00159.28           N
ATOM   2806  CA  LYS   344     205.108 180.264 210.400  1.00159.28           C
ATOM   2807  CB  LYS   344     206.504 179.705 210.718  1.00159.28           C
ATOM   2808  CG  LYS   344     207.116 178.954 209.534  1.00159.28           C
ATOM   2809  CD  LYS   344     208.508 178.379 209.801  1.00159.28           C
ATOM   2810  CE  LYS   344     209.651 179.220 209.250  1.00159.28           C
ATOM   2811  NZ  LYS   344     210.936 178.510 209.425  1.00159.28           N
ATOM   2812  C   LYS   344     204.302 180.343 211.663  1.00159.28           C
ATOM   2813  O   LYS   344     204.161 181.418 212.240  1.00159.28           O
ATOM   2814  N   THR   345     203.762 179.194 212.137  1.00 75.93           N
ATOM   2815  CA  THR   345     202.815 179.164 213.228  1.00 75.93           C
ATOM   2816  CB  THR   345     202.251 177.794 213.464  1.00 75.93           C
ATOM   2817  OG1 THR   345     201.594 177.329 212.294  1.00 75.93           O
ATOM   2818  CG2 THR   345     201.251 177.872 214.630  1.00 75.93           C
ATOM   2819  C   THR   345     203.365 179.662 214.532  1.00 75.93           C
ATOM   2820  O   THR   345     202.751 180.503 215.188  1.00 75.93           O
ATOM   2821  N   THR   346     204.536 179.171 214.963  1.00129.98           N
ATOM   2822  CA  THR   346     205.016 179.643 216.229  1.00129.98           C
ATOM   2823  CB  THR   346     206.243 178.943 216.734  1.00129.98           C
ATOM   2824  OG1 THR   346     206.450 179.240 218.108  1.00129.98           O
ATOM   2825  CG2 THR   346     207.443 179.442 215.931  1.00129.98           C
ATOM   2826  C   THR   346     205.336 181.085 216.028  1.00129.98           C
ATOM   2827  O   THR   346     205.292 181.895 216.952  1.00129.98           O
ATOM   2828  N   LEU   347     205.696 181.410 214.775  1.00119.80           N
ATOM   2829  CA  LEU   347     206.058 182.718 214.318  1.00119.80           C
ATOM   2830  CB  LEU   347     206.606 182.690 212.876  1.00119.80           C
ATOM   2831  CG  LEU   347     207.965 181.949 212.763  1.00119.80           C
ATOM   2832  CD1 LEU   347     207.857 180.489 213.216  1.00119.80           C
ATOM   2833  CD2 LEU   347     208.575 182.026 211.355  1.00119.80           C
ATOM   2834  C   LEU   347     204.871 183.620 214.412  1.00119.80           C
ATOM   2835  O   LEU   347     205.000 184.820 214.647  1.00119.80           O
ATOM   2836  N   LEU   348     203.669 183.065 214.212  1.00153.75           N
ATOM   2837  CA  LEU   348     202.488 183.875 214.251  1.00153.75           C
ATOM   2838  CB  LEU   348     201.217 183.080 213.909  1.00153.75           C
ATOM   2839  CG  LEU   348     199.909 183.877 214.071  1.00153.75           C
ATOM   2840  CD1 LEU   348     199.893 185.136 213.191  1.00153.75           C
ATOM   2841  CD2 LEU   348     198.691 182.972 213.827  1.00153.75           C
ATOM   2842  C   LEU   348     202.298 184.471 215.612  1.00153.75           C
ATOM   2843  O   LEU   348     202.022 185.664 215.743  1.00153.75           O
ATOM   2844  N   TYR   349     202.484 183.664 216.671  1.00 82.43           N
ATOM   2845  CA  TYR   349     202.232 184.139 218.000  1.00 82.43           C
ATOM   2846  CB  TYR   349     202.486 183.068 219.073  1.00 82.43           C
ATOM   2847  CG  TYR   349     201.631 181.898 218.720  1.00 82.43           C
ATOM   2848  CD1 TYR   349     200.341 181.782 219.186  1.00 82.43           C
ATOM   2849  CD2 TYR   349     202.131 180.913 217.900  1.00 82.43           C
ATOM   2850  CE1 TYR   349     199.566 180.697 218.841  1.00 82.43           C
ATOM   2851  CE2 TYR   349     201.363 179.826 217.552  1.00 82.43           C
ATOM   2852  CZ  TYR   349     200.079 179.716 218.026  1.00 82.43           C
ATOM   2853  OH  TYR   349     199.289 178.603 217.670  1.00 82.43           O
ATOM   2854  C   TYR   349     203.165 185.276 218.249  1.00 82.43           C
ATOM   2855  O   TYR   349     202.811 186.284 218.863  1.00 82.43           O
ATOM   2856  N   PHE   350     204.395 185.139 217.738  1.00 98.52           N
ATOM   2857  CA  PHE   350     205.427 186.104 217.952  1.00 98.52           C
ATOM   2858  CB  PHE   350     206.760 185.710 217.300  1.00 98.52           C
ATOM   2859  CG  PHE   350     207.719 186.772 217.696  1.00 98.52           C
ATOM   2860  CD1 PHE   350     208.271 186.764 218.955  1.00 98.52           C
ATOM   2861  CD2 PHE   350     208.069 187.769 216.818  1.00 98.52           C
ATOM   2862  CE1 PHE   350     209.156 187.741 219.339  1.00 98.52           C
ATOM   2863  CE2 PHE   350     208.955 188.747 217.201  1.00 98.52           C
ATOM   2864  CZ  PHE   350     209.502 188.738 218.460  1.00 98.52           C
ATOM   2865  C   PHE   350     205.019 187.423 217.376  1.00 98.52           C
ATOM   2866  O   PHE   350     205.347 188.487 217.903  1.00 98.52           O
ATOM   2867  N   LEU   351     204.271 187.387 216.270  1.00104.35           N
ATOM   2868  CA  LEU   351     203.894 188.584 215.591  1.00104.35           C
ATOM   2869  CB  LEU   351     202.967 188.305 214.396  1.00104.35           C
ATOM   2870  CG  LEU   351     202.688 189.540 213.522  1.00104.35           C
ATOM   2871  CD1 LEU   351     203.969 190.002 212.809  1.00104.35           C
ATOM   2872  CD2 LEU   351     201.524 189.288 212.550  1.00104.35           C
ATOM   2873  C   LEU   351     203.155 189.444 216.559  1.00104.35           C
ATOM   2874  O   LEU   351     203.242 190.670 216.495  1.00104.35           O
ATOM   2875  N   GLN   352     202.436 188.816 217.506  1.00 99.52           N
ATOM   2876  CA  GLN   352     201.585 189.547 218.397  1.00 99.52           C
ATOM   2877  CB  GLN   352     200.931 188.620 219.437  1.00 99.52           C
ATOM   2878  CG  GLN   352     200.007 187.581 218.793  1.00 99.52           C
ATOM   2879  CD  GLN   352     199.516 186.620 219.868  1.00 99.52           C
ATOM   2880  OE1 GLN   352     199.817 186.779 221.050  1.00 99.52           O
ATOM   2881  NE2 GLN   352     198.742 185.586 219.443  1.00 99.52           N
ATOM   2882  C   GLN   352     202.367 190.593 219.122  1.00 99.52           C
ATOM   2883  O   GLN   352     201.986 191.763 219.140  1.00 99.52           O
ATOM   2884  N   ASN   353     203.517 190.234 219.704  1.00130.35           N
ATOM   2885  CA  ASN   353     204.241 191.247 220.408  1.00130.35           C
ATOM   2886  CB  ASN   353     205.495 190.710 221.118  1.00130.35           C
ATOM   2887  CG  ASN   353     206.014 191.794 222.054  1.00130.35           C
ATOM   2888  OD1 ASN   353     206.286 192.918 221.636  1.00130.35           O
ATOM   2889  ND2 ASN   353     206.149 191.448 223.362  1.00130.35           N
ATOM   2890  C   ASN   353     204.675 192.256 219.394  1.00130.35           C
ATOM   2891  O   ASN   353     204.772 193.451 219.666  1.00130.35           O
ATOM   2892  N   VAL   354     204.921 191.773 218.168  1.00262.42           N
ATOM   2893  CA  VAL   354     205.455 192.559 217.102  1.00262.42           C
ATOM   2894  CB  VAL   354     205.879 191.725 215.928  1.00262.42           C
ATOM   2895  CG1 VAL   354     206.306 192.644 214.774  1.00262.42           C
ATOM   2896  CG2 VAL   354     206.990 190.778 216.396  1.00262.42           C
ATOM   2897  C   VAL   354     204.479 193.567 216.607  1.00262.42           C
ATOM   2898  O   VAL   354     203.270 193.380 216.651  1.00262.42           O
ATOM   2899  N   GLN   355     205.029 194.721 216.197  1.00345.36           N
ATOM   2900  CA  GLN   355     204.348 195.830 215.592  1.00345.36           C
ATOM   2901  CB  GLN   355     203.113 196.292 216.387  1.00345.36           C
ATOM   2902  CG  GLN   355     202.458 197.548 215.808  1.00345.36           C
ATOM   2903  CD  GLN   355     201.363 198.023 216.751  1.00345.36           C
ATOM   2904  OE1 GLN   355     201.180 199.223 216.948  1.00345.36           O
ATOM   2905  NE2 GLN   355     200.609 197.060 217.346  1.00345.36           N
ATOM   2906  C   GLN   355     205.334 196.972 215.641  1.00345.36           C
ATOM   2907  O   GLN   355     205.388 197.661 216.654  1.00345.36           O
ATOM   2908  N   GLN   356     206.132 197.232 214.570  1.00270.61           N
ATOM   2909  CA  GLN   356     207.099 198.319 214.671  1.00270.61           C
ATOM   2910  CB  GLN   356     208.375 197.934 215.472  1.00270.61           C
ATOM   2911  CG  GLN   356     208.120 197.518 216.924  1.00270.61           C
ATOM   2912  CD  GLN   356     209.381 196.849 217.459  1.00270.61           C
ATOM   2913  OE1 GLN   356     210.414 196.823 216.793  1.00270.61           O
ATOM   2914  NE2 GLN   356     209.293 196.279 218.691  1.00270.61           N
ATOM   2915  C   GLN   356     207.438 198.961 213.303  1.00270.61           C
ATOM   2916  O   GLN   356     206.687 199.853 212.913  1.00270.61           O
ATOM   2917  N   PRO   357     208.486 198.596 212.511  1.00289.94           N
ATOM   2918  CA  PRO   357     208.970 199.167 211.214  1.00289.94           C
ATOM   2919  CD  PRO   357     209.052 197.257 212.651  1.00289.94           C
ATOM   2920  CB  PRO   357     210.311 198.500 210.977  1.00289.94           C
ATOM   2921  CG  PRO   357     210.058 197.077 211.501  1.00289.94           C
ATOM   2922  C   PRO   357     208.068 198.697 210.194  1.00289.94           C
ATOM   2923  O   PRO   357     208.505 198.459 209.064  1.00289.94           O
ATOM   2924  N   ILE   358     206.850 198.478 210.664  1.00225.49           N
ATOM   2925  CA  ILE   358     205.859 197.747 210.050  1.00225.49           C
ATOM   2926  CB  ILE   358     204.542 197.849 210.755  1.00225.49           C
ATOM   2927  CG1 ILE   358     204.624 197.228 212.156  1.00225.49           C
ATOM   2928  CG2 ILE   358     203.473 197.218 209.849  1.00225.49           C
ATOM   2929  CD1 ILE   358     203.412 197.554 213.023  1.00225.49           C
ATOM   2930  C   ILE   358     205.647 198.278 208.705  1.00225.49           C
ATOM   2931  O   ILE   358     205.678 197.475 207.799  1.00225.49           O
ATOM   2932  N   VAL   359     205.536 199.593 208.490  1.00257.59           N
ATOM   2933  CA  VAL   359     205.187 200.081 207.182  1.00257.59           C
ATOM   2934  CB  VAL   359     205.020 201.567 207.152  1.00257.59           C
ATOM   2935  CG1 VAL   359     204.717 201.998 205.708  1.00257.59           C
ATOM   2936  CG2 VAL   359     203.925 201.952 208.162  1.00257.59           C
ATOM   2937  C   VAL   359     206.208 199.725 206.134  1.00257.59           C
ATOM   2938  O   VAL   359     205.880 199.452 204.977  1.00257.59           O
ATOM   2939  N   PHE   360     207.490 199.774 206.500  1.00390.40           N
ATOM   2940  CA  PHE   360     208.570 199.573 205.580  1.00390.40           C
ATOM   2941  CB  PHE   360     209.945 199.771 206.235  1.00390.40           C
ATOM   2942  CG  PHE   360     210.035 201.194 206.663  1.00390.40           C
ATOM   2943  CD1 PHE   360     209.529 201.587 207.880  1.00390.40           C
ATOM   2944  CD2 PHE   360     210.625 202.137 205.853  1.00390.40           C
ATOM   2945  CE1 PHE   360     209.610 202.898 208.284  1.00390.40           C
ATOM   2946  CE2 PHE   360     210.708 203.450 206.252  1.00390.40           C
ATOM   2947  CZ  PHE   360     210.201 203.834 207.470  1.00390.40           C
ATOM   2948  C   PHE   360     208.549 198.187 205.078  1.00390.40           C
ATOM   2949  O   PHE   360     208.712 197.871 203.872  1.00390.40           O
ATOM   2950  N   ILE   361     208.275 197.345 206.089  1.00417.03           N
ATOM   2951  CA  ILE   361     208.581 196.013 205.842  1.00417.03           C
ATOM   2952  CB  ILE   361     208.428 195.070 206.979  1.00417.03           C
ATOM   2953  CG1 ILE   361     209.093 195.605 208.260  1.00417.03           C
ATOM   2954  CG2 ILE   361     209.109 193.788 206.464  1.00417.03           C
ATOM   2955  CD1 ILE   361     208.754 194.797 209.511  1.00417.03           C
ATOM   2956  C   ILE   361     207.658 195.582 204.865  1.00417.03           C
ATOM   2957  O   ILE   361     208.109 195.022 203.900  1.00417.03           O
ATOM   2958  N   ALA   362     206.437 196.062 205.037  1.00561.26           N
ATOM   2959  CA  ALA   362     205.229 195.870 204.382  1.00561.26           C
ATOM   2960  CB  ALA   362     204.150 196.808 204.906  1.00561.26           C
ATOM   2961  C   ALA   362     205.334 196.282 202.972  1.00561.26           C
ATOM   2962  O   ALA   362     204.694 195.701 202.117  1.00561.26           O
ATOM   2963  N   GLY   363     206.033 197.367 202.665  1.00269.78           N
ATOM   2964  CA  GLY   363     205.987 197.761 201.304  1.00269.78           C
ATOM   2965  C   GLY   363     206.659 196.743 200.480  1.00269.78           C
ATOM   2966  O   GLY   363     206.250 196.334 199.400  1.00269.78           O
ATOM   2967  N   GLY   364     207.786 196.329 201.002  1.00394.22           N
ATOM   2968  CA  GLY   364     208.647 195.591 200.221  1.00394.22           C
ATOM   2969  C   GLY   364     208.112 194.322 199.943  1.00394.22           C
ATOM   2970  O   GLY   364     208.055 193.802 198.844  1.00394.22           O
ATOM   2971  N   ILE   365     207.670 193.835 201.042  1.00424.76           N
ATOM   2972  CA  ILE   365     207.132 192.580 201.198  1.00424.76           C
ATOM   2973  CB  ILE   365     206.864 192.231 202.633  1.00424.76           C
ATOM   2974  CG1 ILE   365     205.901 193.221 203.317  1.00424.76           C
ATOM   2975  CG2 ILE   365     208.226 192.113 203.338  1.00424.76           C
ATOM   2976  CD1 ILE   365     204.417 193.123 202.959  1.00424.76           C
ATOM   2977  C   ILE   365     205.855 192.503 200.399  1.00424.76           C
ATOM   2978  O   ILE   365     205.626 191.385 200.007  1.00424.76           O
ATOM   2979  N   PHE   366     204.962 193.550 200.228  1.00261.38           N
ATOM   2980  CA  PHE   366     203.690 193.527 199.458  1.00261.38           C
ATOM   2981  CB  PHE   366     202.691 194.692 199.671  1.00261.38           C
ATOM   2982  CG  PHE   366     203.067 195.985 199.041  1.00261.38           C
ATOM   2983  CD1 PHE   366     202.840 196.203 197.702  1.00261.38           C
ATOM   2984  CD2 PHE   366     203.587 197.002 199.799  1.00261.38           C
ATOM   2985  CE1 PHE   366     203.169 197.409 197.130  1.00261.38           C
ATOM   2986  CE2 PHE   366     203.921 198.208 199.233  1.00261.38           C
ATOM   2987  CZ  PHE   366     203.716 198.413 197.892  1.00261.38           C
ATOM   2988  C   PHE   366     204.052 193.354 198.050  1.00261.38           C
ATOM   2989  O   PHE   366     203.376 192.674 197.288  1.00261.38           O
ATOM   2990  N   GLN   367     205.143 193.993 197.648  1.00221.53           N
ATOM   2991  CA  GLN   367     205.524 193.776 196.296  1.00221.53           C
ATOM   2992  CB  GLN   367     206.774 194.585 195.908  1.00221.53           C
ATOM   2993  CG  GLN   367     206.695 196.075 196.259  1.00221.53           C
ATOM   2994  CD  GLN   367     205.537 196.730 195.520  1.00221.53           C
ATOM   2995  OE1 GLN   367     204.554 196.080 195.165  1.00221.53           O
ATOM   2996  NE2 GLN   367     205.654 198.063 195.277  1.00221.53           N
ATOM   2997  C   GLN   367     205.894 192.326 196.113  1.00221.53           C
ATOM   2998  O   GLN   367     205.589 191.714 195.089  1.00221.53           O
ATOM   2999  N   ILE   368     206.593 191.733 197.100  1.00454.50           N
ATOM   3000  CA  ILE   368     207.082 190.393 196.931  1.00454.50           C
ATOM   3001  CB  ILE   368     208.320 190.212 197.723  1.00454.50           C
ATOM   3002  CG1 ILE   368     209.242 189.272 196.935  1.00454.50           C
ATOM   3003  CG2 ILE   368     207.936 189.832 199.159  1.00454.50           C
ATOM   3004  CD1 ILE   368     210.730 189.525 197.191  1.00454.50           C
ATOM   3005  C   ILE   368     205.928 189.399 197.134  1.00454.50           C
ATOM   3006  O   ILE   368     206.026 188.294 196.629  1.00454.50           O
ATOM   3007  N   SER   369     204.831 189.688 197.902  1.00433.05           N
ATOM   3008  CA  SER   369     203.667 188.796 198.001  1.00433.05           C
ATOM   3009  CB  SER   369     202.634 189.257 199.028  1.00433.05           C
ATOM   3010  OG  SER   369     201.510 188.395 198.990  1.00433.05           O
ATOM   3011  C   SER   369     202.974 188.827 196.715  1.00433.05           C
ATOM   3012  O   SER   369     202.382 187.845 196.226  1.00433.05           O
ATOM   3013  N   MET   370     203.013 190.045 196.160  1.00598.61           N
ATOM   3014  CA  MET   370     202.398 190.023 194.872  1.00598.61           C
ATOM   3015  CB  MET   370     202.250 191.418 194.237  1.00598.61           C
ATOM   3016  CG  MET   370     200.925 192.105 194.596  1.00598.61           C
ATOM   3017  SD  MET   370     200.682 192.538 196.344  1.00598.61           S
ATOM   3018  CE  MET   370     198.876 192.696 196.218  1.00598.61           C
ATOM   3019  C   MET   370     203.162 189.149 193.986  1.00598.61           C
ATOM   3020  O   MET   370     202.525 188.415 193.265  1.00598.61           O
ATOM   3021  N   SER   371     204.500 189.128 194.039  1.00411.52           N
ATOM   3022  CA  SER   371     205.201 188.297 193.076  1.00411.52           C
ATOM   3023  CB  SER   371     206.708 188.372 193.222  1.00411.52           C
ATOM   3024  OG  SER   371     207.060 187.635 194.379  1.00411.52           O
ATOM   3025  C   SER   371     204.889 186.838 193.336  1.00411.52           C
ATOM   3026  O   SER   371     204.979 186.026 192.422  1.00411.52           O
ATOM   3027  N   SER   372     204.590 186.411 194.585  1.00193.97           N
ATOM   3028  CA  SER   372     204.321 184.992 194.742  1.00193.97           C
ATOM   3029  CB  SER   372     204.069 184.618 196.213  1.00193.97           C
ATOM   3030  OG  SER   372     202.841 185.178 196.653  1.00193.97           O
ATOM   3031  C   SER   372     203.077 184.612 194.004  1.00193.97           C
ATOM   3032  O   SER   372     202.988 183.565 193.346  1.00193.97           O
ATOM   3033  N   ASN   373     202.063 185.482 194.125  1.00157.21           N
ATOM   3034  CA  ASN   373     200.796 185.188 193.540  1.00157.21           C
ATOM   3035  CB  ASN   373     199.760 186.273 193.869  1.00157.21           C
ATOM   3036  CG  ASN   373     199.537 186.274 195.376  1.00157.21           C
ATOM   3037  OD1 ASN   373     199.661 185.244 196.038  1.00157.21           O
ATOM   3038  ND2 ASN   373     199.196 187.464 195.939  1.00157.21           N
ATOM   3039  C   ASN   373     200.909 185.110 192.065  1.00157.21           C
ATOM   3040  O   ASN   373     200.357 184.227 191.404  1.00157.21           O
ATOM   3041  N   ILE   374     201.657 186.062 191.500  1.00251.50           N
ATOM   3042  CA  ILE   374     201.831 186.156 190.091  1.00251.50           C
ATOM   3043  CB  ILE   374     202.542 187.423 189.713  1.00251.50           C
ATOM   3044  CG1 ILE   374     203.905 187.479 190.396  1.00251.50           C
ATOM   3045  CG2 ILE   374     201.633 188.610 190.071  1.00251.50           C
ATOM   3046  CD1 ILE   374     204.718 188.723 190.092  1.00251.50           C
ATOM   3047  C   ILE   374     202.562 184.928 189.591  1.00251.50           C
ATOM   3048  O   ILE   374     202.286 184.516 188.470  1.00251.50           O
ATOM   3049  N   SER   375     203.542 184.365 190.346  1.00164.00           N
ATOM   3050  CA  SER   375     204.281 183.174 189.926  1.00164.00           C
ATOM   3051  CB  SER   375     205.387 182.791 190.923  1.00164.00           C
ATOM   3052  OG  SER   375     206.073 181.635 190.470  1.00164.00           O
ATOM   3053  C   SER   375     203.340 182.028 189.826  1.00164.00           C
ATOM   3054  O   SER   375     203.449 181.210 188.913  1.00164.00           O
ATOM   3055  N   VAL   376     202.398 181.930 190.773  1.00 81.90           N
ATOM   3056  CA  VAL   376     201.501 180.819 190.705  1.00 81.90           C
ATOM   3057  CB  VAL   376     200.552 180.796 191.866  1.00 81.90           C
ATOM   3058  CG1 VAL   376     199.566 179.630 191.679  1.00 81.90           C
ATOM   3059  CG2 VAL   376     201.369 180.726 193.166  1.00 81.90           C
ATOM   3060  C   VAL   376     200.686 180.902 189.455  1.00 81.90           C
ATOM   3061  O   VAL   376     200.524 179.919 188.724  1.00 81.90           O
ATOM   3062  N   ALA   377     200.170 182.110 189.176  1.00 62.85           N
ATOM   3063  CA  ALA   377     199.301 182.275 188.052  1.00 62.85           C
ATOM   3064  CB  ALA   377     198.750 183.708 187.936  1.00 62.85           C
ATOM   3065  C   ALA   377     200.029 181.977 186.771  1.00 62.85           C
ATOM   3066  O   ALA   377     199.438 181.375 185.882  1.00 62.85           O
ATOM   3067  N   LYS   378     201.307 182.408 186.631  1.00183.01           N
ATOM   3068  CA  LYS   378     202.115 182.236 185.433  1.00183.01           C
ATOM   3069  CB  LYS   378     203.485 182.927 185.559  1.00183.01           C
ATOM   3070  CG  LYS   378     203.392 184.438 185.792  1.00183.01           C
ATOM   3071  CD  LYS   378     202.674 185.198 184.676  1.00183.01           C
ATOM   3072  CE  LYS   378     203.525 185.404 183.421  1.00183.01           C
ATOM   3073  NZ  LYS   378     202.747 186.145 182.403  1.00183.01           N
ATOM   3074  C   LYS   378     202.364 180.791 185.181  1.00183.01           C
ATOM   3075  O   LYS   378     202.408 180.355 184.031  1.00183.01           O
ATOM   3076  N   PHE   379     202.592 180.013 186.251  1.00120.05           N
ATOM   3077  CA  PHE   379     202.824 178.610 186.061  1.00120.05           C
ATOM   3078  CB  PHE   379     203.137 177.894 187.388  1.00120.05           C
ATOM   3079  CG  PHE   379     203.364 176.445 187.117  1.00120.05           C
ATOM   3080  CD1 PHE   379     204.594 175.988 186.716  1.00120.05           C
ATOM   3081  CD2 PHE   379     202.337 175.538 187.280  1.00120.05           C
ATOM   3082  CE1 PHE   379     204.800 174.649 186.469  1.00120.05           C
ATOM   3083  CE2 PHE   379     202.536 174.201 187.036  1.00120.05           C
ATOM   3084  CZ  PHE   379     203.772 173.753 186.632  1.00120.05           C
ATOM   3085  C   PHE   379     201.602 177.995 185.488  1.00120.05           C
ATOM   3086  O   PHE   379     201.667 177.182 184.559  1.00120.05           O
ATOM   3087  N   ALA   380     200.432 178.362 186.047  1.00 76.80           N
ATOM   3088  CA  ALA   380     199.270 177.707 185.541  1.00 76.80           C
ATOM   3089  CB  ALA   380     197.987 178.123 186.280  1.00 76.80           C
ATOM   3090  C   ALA   380     199.067 178.036 184.072  1.00 76.80           C
ATOM   3091  O   ALA   380     198.789 177.142 183.267  1.00 76.80           O
ATOM   3092  N   PHE   381     199.164 179.336 183.692  1.00116.99           N
ATOM   3093  CA  PHE   381     198.944 179.785 182.329  1.00116.99           C
ATOM   3094  CB  PHE   381     198.783 181.318 182.229  1.00116.99           C
ATOM   3095  CG  PHE   381     197.485 181.748 182.833  1.00116.99           C
ATOM   3096  CD1 PHE   381     197.365 181.948 184.189  1.00116.99           C
ATOM   3097  CD2 PHE   381     196.383 181.970 182.038  1.00116.99           C
ATOM   3098  CE1 PHE   381     196.175 182.349 184.749  1.00116.99           C
ATOM   3099  CE2 PHE   381     195.189 182.372 182.590  1.00116.99           C
ATOM   3100  CZ  PHE   381     195.081 182.562 183.947  1.00116.99           C
ATOM   3101  C   PHE   381     200.007 179.426 181.319  1.00116.99           C
ATOM   3102  O   PHE   381     199.724 178.936 180.218  1.00116.99           O
ATOM   3103  N   SER   382     201.280 179.673 181.687  1.00103.24           N
ATOM   3104  CA  SER   382     202.347 179.578 180.735  1.00103.24           C
ATOM   3105  CB  SER   382     203.708 180.018 181.299  1.00103.24           C
ATOM   3106  OG  SER   382     204.709 179.892 180.299  1.00103.24           O
ATOM   3107  C   SER   382     202.493 178.171 180.270  1.00103.24           C
ATOM   3108  O   SER   382     202.589 177.922 179.070  1.00103.24           O
ATOM   3109  N   VAL   383     202.506 177.211 181.210  1.00 52.52           N
ATOM   3110  CA  VAL   383     202.725 175.850 180.832  1.00 52.52           C
ATOM   3111  CB  VAL   383     202.795 174.926 182.012  1.00 52.52           C
ATOM   3112  CG1 VAL   383     203.041 173.490 181.519  1.00 52.52           C
ATOM   3113  CG2 VAL   383     203.880 175.453 182.974  1.00 52.52           C
ATOM   3114  C   VAL   383     201.614 175.416 179.956  1.00 52.52           C
ATOM   3115  O   VAL   383     201.837 174.780 178.930  1.00 52.52           O
ATOM   3116  N   ILE   384     200.367 175.755 180.327  1.00 96.64           N
ATOM   3117  CA  ILE   384     199.275 175.318 179.526  1.00 96.64           C
ATOM   3118  CB  ILE   384     197.927 175.593 180.147  1.00 96.64           C
ATOM   3119  CG1 ILE   384     197.696 177.097 180.312  1.00 96.64           C
ATOM   3120  CG2 ILE   384     197.859 174.801 181.464  1.00 96.64           C
ATOM   3121  CD1 ILE   384     196.263 177.448 180.719  1.00 96.64           C
ATOM   3122  C   ILE   384     199.335 175.984 178.189  1.00 96.64           C
ATOM   3123  O   ILE   384     199.170 175.330 177.159  1.00 96.64           O
ATOM   3124  N   THR   385     199.598 177.305 178.160  1.00123.38           N
ATOM   3125  CA  THR   385     199.609 177.994 176.903  1.00123.38           C
ATOM   3126  CB  THR   385     199.764 179.486 177.066  1.00123.38           C
ATOM   3127  OG1 THR   385     199.655 180.136 175.807  1.00123.38           O
ATOM   3128  CG2 THR   385     201.114 179.807 177.730  1.00123.38           C
ATOM   3129  C   THR   385     200.715 177.464 176.041  1.00123.38           C
ATOM   3130  O   THR   385     200.500 177.132 174.877  1.00123.38           O
ATOM   3131  N   ILE   386     201.934 177.359 176.600  1.00162.99           N
ATOM   3132  CA  ILE   386     203.060 176.933 175.825  1.00162.99           C
ATOM   3133  CB  ILE   386     204.372 177.188 176.533  1.00162.99           C
ATOM   3134  CG1 ILE   386     205.582 177.057 175.583  1.00162.99           C
ATOM   3135  CG2 ILE   386     204.444 176.295 177.783  1.00162.99           C
ATOM   3136  CD1 ILE   386     205.857 175.649 175.053  1.00162.99           C
ATOM   3137  C   ILE   386     202.953 175.486 175.461  1.00162.99           C
ATOM   3138  O   ILE   386     203.138 175.127 174.301  1.00162.99           O
ATOM   3139  N   THR   387     202.623 174.619 176.436  1.00 42.60           N
ATOM   3140  CA  THR   387     202.617 173.204 176.211  1.00 42.60           C
ATOM   3141  CB  THR   387     202.318 172.406 177.445  1.00 42.60           C
ATOM   3142  OG1 THR   387     203.274 172.691 178.456  1.00 42.60           O
ATOM   3143  CG2 THR   387     202.370 170.911 177.084  1.00 42.60           C
ATOM   3144  C   THR   387     201.576 172.879 175.201  1.00 42.60           C
ATOM   3145  O   THR   387     201.778 172.013 174.353  1.00 42.60           O
ATOM   3146  N   LYS   388     200.422 173.562 175.267  1.00 72.35           N
ATOM   3147  CA  LYS   388     199.397 173.246 174.324  1.00 72.35           C
ATOM   3148  CB  LYS   388     198.123 174.092 174.506  1.00 72.35           C
ATOM   3149  CG  LYS   388     198.323 175.585 174.243  1.00 72.35           C
ATOM   3150  CD  LYS   388     197.015 176.355 174.054  1.00 72.35           C
ATOM   3151  CE  LYS   388     197.221 177.847 173.787  1.00 72.35           C
ATOM   3152  NZ  LYS   388     195.914 178.510 173.581  1.00 72.35           N
ATOM   3153  C   LYS   388     199.937 173.526 172.963  1.00 72.35           C
ATOM   3154  O   LYS   388     199.821 172.702 172.057  1.00 72.35           O
ATOM   3155  N   GLN   389     200.577 174.697 172.791  1.00125.04           N
ATOM   3156  CA  GLN   389     201.084 175.046 171.501  1.00125.04           C
ATOM   3157  CB  GLN   389     201.657 176.473 171.446  1.00125.04           C
ATOM   3158  CG  GLN   389     200.576 177.552 171.537  1.00125.04           C
ATOM   3159  CD  GLN   389     199.759 177.480 170.253  1.00125.04           C
ATOM   3160  OE1 GLN   389     198.733 178.143 170.113  1.00125.04           O
ATOM   3161  NE2 GLN   389     200.228 176.650 169.283  1.00125.04           N
ATOM   3162  C   GLN   389     202.173 174.094 171.119  1.00125.04           C
ATOM   3163  O   GLN   389     202.238 173.632 169.981  1.00125.04           O
ATOM   3164  N   MET   390     203.051 173.762 172.078  1.00140.46           N
ATOM   3165  CA  MET   390     204.193 172.941 171.810  1.00140.46           C
ATOM   3166  CB  MET   390     205.057 172.753 173.068  1.00140.46           C
ATOM   3167  CG  MET   390     206.431 172.134 172.810  1.00140.46           C
ATOM   3168  SD  MET   390     207.612 173.250 171.996  1.00140.46           S
ATOM   3169  CE  MET   390     209.046 172.166 172.257  1.00140.46           C
ATOM   3170  C   MET   390     203.762 171.580 171.361  1.00140.46           C
ATOM   3171  O   MET   390     204.236 171.077 170.344  1.00140.46           O
ATOM   3172  N   ASN   391     202.822 170.958 172.097  1.00 61.88           N
ATOM   3173  CA  ASN   391     202.428 169.616 171.786  1.00 61.88           C
ATOM   3174  CB  ASN   391     201.481 168.999 172.831  1.00 61.88           C
ATOM   3175  CG  ASN   391     202.311 168.632 174.054  1.00 61.88           C
ATOM   3176  OD1 ASN   391     203.491 168.304 173.940  1.00 61.88           O
ATOM   3177  ND2 ASN   391     201.681 168.680 175.258  1.00 61.88           N
ATOM   3178  C   ASN   391     201.737 169.565 170.468  1.00 61.88           C
ATOM   3179  O   ASN   391     202.030 168.697 169.646  1.00 61.88           O
ATOM   3180  N   ILE   392     200.816 170.508 170.206  1.00246.81           N
ATOM   3181  CA  ILE   392     200.090 170.376 168.982  1.00246.81           C
ATOM   3182  CB  ILE   392     198.601 170.544 169.138  1.00246.81           C
ATOM   3183  CG1 ILE   392     198.240 171.942 169.671  1.00246.81           C
ATOM   3184  CG2 ILE   392     198.090 169.396 170.024  1.00246.81           C
ATOM   3185  CD1 ILE   392     196.753 172.275 169.550  1.00246.81           C
ATOM   3186  C   ILE   392     200.577 171.376 167.993  1.00246.81           C
ATOM   3187  O   ILE   392     200.422 172.585 168.153  1.00246.81           O
ATOM   3188  N   ALA   393     201.222 170.874 166.928  1.00 90.09           N
ATOM   3189  CA  ALA   393     201.615 171.766 165.889  1.00 90.09           C
ATOM   3190  CB  ALA   393     203.117 171.719 165.561  1.00 90.09           C
ATOM   3191  C   ALA   393     200.882 171.305 164.677  1.00 90.09           C
ATOM   3192  O   ALA   393     201.033 170.164 164.244  1.00 90.09           O
ATOM   3193  N   ASP   394     200.040 172.188 164.115  1.00175.85           N
ATOM   3194  CA  ASP   394     199.314 171.875 162.923  1.00175.85           C
ATOM   3195  CB  ASP   394     197.795 171.738 163.128  1.00175.85           C
ATOM   3196  CG  ASP   394     197.540 170.474 163.940  1.00175.85           C
ATOM   3197  OD1 ASP   394     198.521 169.723 164.184  1.00175.85           O
ATOM   3198  OD2 ASP   394     196.363 170.241 164.323  1.00175.85           O
ATOM   3199  C   ASP   394     199.542 173.033 162.019  1.00175.85           C
ATOM   3200  O   ASP   394     200.355 173.905 162.321  1.00175.85           O
ATOM   3201  N   LYS   395     198.846 173.062 160.867  1.00264.24           N
ATOM   3202  CA  LYS   395     199.000 174.193 160.005  1.00264.24           C
ATOM   3203  CB  LYS   395     198.097 174.139 158.762  1.00264.24           C
ATOM   3204  CG  LYS   395     198.440 172.998 157.802  1.00264.24           C
ATOM   3205  CD  LYS   395     198.182 171.605 158.381  1.00264.24           C
ATOM   3206  CE  LYS   395     198.529 170.474 157.412  1.00264.24           C
ATOM   3207  NZ  LYS   395     198.367 169.163 158.078  1.00264.24           N
ATOM   3208  C   LYS   395     198.560 175.349 160.834  1.00264.24           C
ATOM   3209  O   LYS   395     197.537 175.273 161.512  1.00264.24           O
ATOM   3210  N   PHE   396     199.324 176.455 160.832  1.00281.40           N
ATOM   3211  CA  PHE   396     198.893 177.487 161.722  1.00281.40           C
ATOM   3212  CB  PHE   396     199.743 177.552 163.002  1.00281.40           C
ATOM   3213  CG  PHE   396     198.955 178.282 164.032  1.00281.40           C
ATOM   3214  CD1 PHE   396     198.061 177.597 164.823  1.00281.40           C
ATOM   3215  CD2 PHE   396     199.100 179.635 164.215  1.00281.40           C
ATOM   3216  CE1 PHE   396     197.323 178.248 165.782  1.00281.40           C
ATOM   3217  CE2 PHE   396     198.365 180.295 165.171  1.00281.40           C
ATOM   3218  CZ  PHE   396     197.475 179.602 165.956  1.00281.40           C
ATOM   3219  C   PHE   396     199.015 178.798 161.019  1.00281.40           C
ATOM   3220  O   PHE   396     199.740 178.930 160.034  1.00281.40           O
ATOM   3221  N   LYS   397     198.274 179.809 161.510  1.00292.01           N
ATOM   3222  CA  LYS   397     198.335 181.107 160.911  1.00292.01           C
ATOM   3223  CB  LYS   397     197.206 182.057 161.354  1.00292.01           C
ATOM   3224  CG  LYS   397     197.241 183.428 160.670  1.00292.01           C
ATOM   3225  CD  LYS   397     196.861 183.390 159.188  1.00292.01           C
ATOM   3226  CE  LYS   397     195.355 183.249 158.950  1.00292.01           C
ATOM   3227  NZ  LYS   397     195.075 183.146 157.501  1.00292.01           N
ATOM   3228  C   LYS   397     199.624 181.717 161.343  1.00292.01           C
ATOM   3229  O   LYS   397     200.169 181.375 162.391  1.00292.01           O
ATOM   3230  N   THR   398     200.175 182.627 160.525  1.00246.09           N
ATOM   3231  CA  THR   398     201.404 183.230 160.932  1.00246.09           C
ATOM   3232  CB  THR   398     202.101 183.956 159.826  1.00246.09           C
ATOM   3233  OG1 THR   398     203.366 184.428 160.268  1.00246.09           O
ATOM   3234  CG2 THR   398     201.211 185.131 159.389  1.00246.09           C
ATOM   3235  C   THR   398     201.078 184.234 161.986  1.00246.09           C
ATOM   3236  O   THR   398     200.068 184.932 161.901  1.00246.09           O
ATOM   3237  N   ASP   399     201.923 184.317 163.030  1.00 70.23           N
ATOM   3238  CA  ASP   399     201.672 185.288 164.051  1.00 70.23           C
ATOM   3239  CB  ASP   399     201.622 184.703 165.473  1.00 70.23           C
ATOM   3240  CG  ASP   399     201.088 185.794 166.391  1.00 70.23           C
ATOM   3241  OD1 ASP   399     200.971 186.956 165.918  1.00 70.23           O
ATOM   3242  OD2 ASP   399     200.778 185.479 167.571  1.00 70.23           O
ATOM   3243  C   ASP   399     202.830 186.275 164.009  1.00 70.23           C
ATOM   3244  O   ASP   399     202.581 187.474 163.713  1.00 70.23           O
ATOM   3245  OXT ASP   399     203.982 185.841 164.277  1.00 70.23           O
TER    3246      ASP   399
END
