# Supplementary material for: A Functional Agonist of Insect Olfactory Receptors: Behavior, Physiology and Structure
Source: Front Cell Neurosci. 2019 Apr 29;13:134. doi: 10.3389/fncel.2019.00134 (PMC6501728; doi:10.3389/fncel.2019.00134)
Supplement: Supplementary file 2 [file Data_Sheet_2.ZIP › pdb/or56a.pdb]

EXPDTA    THEORETICAL MODEL, MODELLER 9.20 
REMARK   6 MODELLER OBJECTIVE FUNCTION:      8036.1230
REMARK   6 MODELLER BEST TEMPLATE % SEQ ID: 100.000
REMARK   6 SEQUENCE: or56a
REMARK   6 ALIGNMENT: alignmentor56a_sep.ali
REMARK   6 SCRIPT: model-addrsr_or56a.py
REMARK   6 DOPE score: -56171.26953
REMARK   6 GA341 score: 1.00000
REMARK   6 TEMPLATE: 6c70 7:A - 474:A MODELS 2: - 417: AT 12.6%
REMARK   6 TEMPLATE: or56a_ecl2 1:A - 40:A MODELS 163: - 202: AT 100.0%
ATOM      1  N   MET     1     227.142 184.981 209.633  1.00125.66           N
ATOM      2  CA  MET     1     227.423 184.409 208.297  1.00125.66           C
ATOM      3  CB  MET     1     226.229 183.553 207.830  1.00125.66           C
ATOM      4  CG  MET     1     226.385 182.941 206.434  1.00125.66           C
ATOM      5  SD  MET     1     225.822 184.000 205.068  1.00125.66           S
ATOM      6  CE  MET     1     224.138 183.323 205.038  1.00125.66           C
ATOM      7  C   MET     1     227.712 185.476 207.299  1.00125.66           C
ATOM      8  O   MET     1     227.175 186.580 207.378  1.00125.66           O
ATOM      9  N   PHE     2     228.603 185.169 206.337  1.00 49.09           N
ATOM     10  CA  PHE     2     228.959 186.136 205.345  1.00 49.09           C
ATOM     11  CB  PHE     2     230.422 186.025 204.878  1.00 49.09           C
ATOM     12  CG  PHE     2     231.334 186.182 206.049  1.00 49.09           C
ATOM     13  CD1 PHE     2     231.672 185.088 206.814  1.00 49.09           C
ATOM     14  CD2 PHE     2     231.858 187.410 206.381  1.00 49.09           C
ATOM     15  CE1 PHE     2     232.515 185.215 207.894  1.00 49.09           C
ATOM     16  CE2 PHE     2     232.701 187.543 207.459  1.00 49.09           C
ATOM     17  CZ  PHE     2     233.032 186.446 208.218  1.00 49.09           C
ATOM     18  C   PHE     2     228.127 185.808 204.152  1.00 49.09           C
ATOM     19  O   PHE     2     228.197 184.700 203.622  1.00 49.09           O
ATOM     20  N   LYS     3     227.295 186.763 203.708  1.00128.16           N
ATOM     21  CA  LYS     3     226.459 186.523 202.573  1.00128.16           C
ATOM     22  CB  LYS     3     225.501 187.685 202.268  1.00128.16           C
ATOM     23  CG  LYS     3     224.483 187.355 201.175  1.00128.16           C
ATOM     24  CD  LYS     3     223.472 186.281 201.587  1.00128.16           C
ATOM     25  CE  LYS     3     222.427 185.980 200.512  1.00128.16           C
ATOM     26  NZ  LYS     3     221.581 187.171 200.280  1.00128.16           N
ATOM     27  C   LYS     3     227.352 186.348 201.393  1.00128.16           C
ATOM     28  O   LYS     3     227.081 185.545 200.502  1.00128.16           O
ATOM     29  N   VAL     4     228.459 187.110 201.372  1.00 96.31           N
ATOM     30  CA  VAL     4     229.367 187.082 200.270  1.00 96.31           C
ATOM     31  CB  VAL     4     230.526 188.024 200.441  1.00 96.31           C
ATOM     32  CG1 VAL     4     231.351 187.598 201.667  1.00 96.31           C
ATOM     33  CG2 VAL     4     231.330 188.056 199.132  1.00 96.31           C
ATOM     34  C   VAL     4     229.901 185.698 200.127  1.00 96.31           C
ATOM     35  O   VAL     4     230.009 185.195 199.014  1.00 96.31           O
ATOM     36  N   LYS     5     230.242 185.037 201.247  1.00 78.69           N
ATOM     37  CA  LYS     5     230.789 183.713 201.181  1.00 78.69           C
ATOM     38  CB  LYS     5     231.220 183.144 202.542  1.00 78.69           C
ATOM     39  CG  LYS     5     232.593 183.628 203.009  1.00 78.69           C
ATOM     40  CD  LYS     5     232.968 183.149 204.412  1.00 78.69           C
ATOM     41  CE  LYS     5     234.457 183.294 204.728  1.00 78.69           C
ATOM     42  NZ  LYS     5     235.236 182.329 203.920  1.00 78.69           N
ATOM     43  C   LYS     5     229.773 182.772 200.624  1.00 78.69           C
ATOM     44  O   LYS     5     230.106 181.872 199.855  1.00 78.69           O
ATOM     45  N   ASP     6     228.496 182.954 200.997  1.00 90.67           N
ATOM     46  CA  ASP     6     227.502 182.021 200.558  1.00 90.67           C
ATOM     47  CB  ASP     6     226.099 182.397 201.072  1.00 90.67           C
ATOM     48  CG  ASP     6     225.180 181.199 200.908  1.00 90.67           C
ATOM     49  OD1 ASP     6     225.589 180.232 200.212  1.00 90.67           O
ATOM     50  OD2 ASP     6     224.057 181.236 201.479  1.00 90.67           O
ATOM     51  C   ASP     6     227.482 182.029 199.063  1.00 90.67           C
ATOM     52  O   ASP     6     227.487 180.979 198.421  1.00 90.67           O
ATOM     53  N   LEU     7     227.448 183.235 198.477  1.00116.51           N
ATOM     54  CA  LEU     7     227.438 183.419 197.057  1.00116.51           C
ATOM     55  CB  LEU     7     227.025 184.842 196.666  1.00116.51           C
ATOM     56  CG  LEU     7     225.548 185.136 196.996  1.00116.51           C
ATOM     57  CD1 LEU     7     225.280 185.051 198.507  1.00116.51           C
ATOM     58  CD2 LEU     7     225.081 186.469 196.390  1.00116.51           C
ATOM     59  C   LEU     7     228.772 183.096 196.463  1.00116.51           C
ATOM     60  O   LEU     7     228.859 182.666 195.314  1.00116.51           O
ATOM     61  N   LEU     8     229.862 183.319 197.220  1.00108.00           N
ATOM     62  CA  LEU     8     231.165 183.158 196.643  1.00108.00           C
ATOM     63  CB  LEU     8     232.335 183.439 197.609  1.00108.00           C
ATOM     64  CG  LEU     8     232.552 184.905 198.019  1.00108.00           C
ATOM     65  CD1 LEU     8     233.748 185.035 198.979  1.00108.00           C
ATOM     66  CD2 LEU     8     232.684 185.819 196.794  1.00108.00           C
ATOM     67  C   LEU     8     231.372 181.758 196.183  1.00108.00           C
ATOM     68  O   LEU     8     231.698 181.551 195.020  1.00108.00           O
ATOM     69  N   LEU     9     231.168 180.747 197.046  1.00243.12           N
ATOM     70  CA  LEU     9     231.494 179.440 196.549  1.00243.12           C
ATOM     71  CB  LEU     9     232.945 179.012 196.842  1.00243.12           C
ATOM     72  CG  LEU     9     234.022 179.806 196.086  1.00243.12           C
ATOM     73  CD1 LEU     9     235.432 179.305 196.443  1.00243.12           C
ATOM     74  CD2 LEU     9     233.758 179.787 194.573  1.00243.12           C
ATOM     75  C   LEU     9     230.638 178.407 197.190  1.00243.12           C
ATOM     76  O   LEU     9     230.172 178.560 198.318  1.00243.12           O
ATOM     77  N   SER    10     230.400 177.316 196.440  1.00168.05           N
ATOM     78  CA  SER    10     229.729 176.175 196.980  1.00168.05           C
ATOM     79  CB  SER    10     228.282 176.001 196.497  1.00168.05           C
ATOM     80  OG  SER    10     227.722 174.843 197.094  1.00168.05           O
ATOM     81  C   SER    10     230.518 175.021 196.461  1.00168.05           C
ATOM     82  O   SER    10     231.020 175.070 195.339  1.00168.05           O
ATOM     83  N   PRO    11     230.682 173.987 197.229  1.00107.51           N
ATOM     84  CA  PRO    11     231.445 172.901 196.702  1.00107.51           C
ATOM     85  CD  PRO    11     230.843 174.107 198.665  1.00107.51           C
ATOM     86  CB  PRO    11     231.878 172.050 197.898  1.00107.51           C
ATOM     87  CG  PRO    11     231.128 172.660 199.100  1.00107.51           C
ATOM     88  C   PRO    11     230.653 172.203 195.654  1.00107.51           C
ATOM     89  O   PRO    11     229.475 171.922 195.871  1.00107.51           O
ATOM     90  N   THR    12     231.284 171.930 194.502  1.00265.28           N
ATOM     91  CA  THR    12     230.615 171.253 193.436  1.00265.28           C
ATOM     92  CB  THR    12     229.710 172.142 192.639  1.00265.28           C
ATOM     93  OG1 THR    12     229.105 171.408 191.590  1.00265.28           O
ATOM     94  CG2 THR    12     230.531 173.302 192.071  1.00265.28           C
ATOM     95  C   THR    12     231.668 170.702 192.534  1.00265.28           C
ATOM     96  O   THR    12     232.844 171.036 192.664  1.00265.28           O
ATOM     97  N   THR    13     231.272 169.817 191.598  1.00137.12           N
ATOM     98  CA  THR    13     232.238 169.235 190.714  1.00137.12           C
ATOM     99  CB  THR    13     231.619 168.254 189.760  1.00137.12           C
ATOM    100  OG1 THR    13     230.683 168.910 188.917  1.00137.12           O
ATOM    101  CG2 THR    13     230.906 167.164 190.581  1.00137.12           C
ATOM    102  C   THR    13     232.844 170.349 189.923  1.00137.12           C
ATOM    103  O   THR    13     234.065 170.481 189.852  1.00137.12           O
ATOM    104  N   PHE    14     231.992 171.195 189.314  1.00174.77           N
ATOM    105  CA  PHE    14     232.478 172.347 188.613  1.00174.77           C
ATOM    106  CB  PHE    14     231.912 172.502 187.189  1.00174.77           C
ATOM    107  CG  PHE    14     232.552 171.490 186.300  1.00174.77           C
ATOM    108  CD1 PHE    14     232.136 170.177 186.297  1.00174.77           C
ATOM    109  CD2 PHE    14     233.567 171.868 185.449  1.00174.77           C
ATOM    110  CE1 PHE    14     232.733 169.255 185.468  1.00174.77           C
ATOM    111  CE2 PHE    14     234.169 170.954 184.617  1.00174.77           C
ATOM    112  CZ  PHE    14     233.750 169.645 184.630  1.00174.77           C
ATOM    113  C   PHE    14     231.972 173.506 189.396  1.00174.77           C
ATOM    114  O   PHE    14     230.775 173.787 189.391  1.00174.77           O
ATOM    115  N   GLU    15     232.874 174.235 190.072  1.00243.91           N
ATOM    116  CA  GLU    15     232.395 175.282 190.921  1.00243.91           C
ATOM    117  CB  GLU    15     233.270 175.503 192.164  1.00243.91           C
ATOM    118  CG  GLU    15     234.728 175.801 191.820  1.00243.91           C
ATOM    119  CD  GLU    15     235.481 176.003 193.125  1.00243.91           C
ATOM    120  OE1 GLU    15     234.805 176.139 194.180  1.00243.91           O
ATOM    121  OE2 GLU    15     236.740 176.029 193.087  1.00243.91           O
ATOM    122  C   GLU    15     232.357 176.566 190.164  1.00243.91           C
ATOM    123  O   GLU    15     233.377 177.055 189.679  1.00243.91           O
ATOM    124  N   ASP    16     231.144 177.135 190.038  1.00158.56           N
ATOM    125  CA  ASP    16     231.001 178.412 189.417  1.00158.56           C
ATOM    126  CB  ASP    16     229.891 178.473 188.354  1.00158.56           C
ATOM    127  CG  ASP    16     230.309 177.633 187.156  1.00158.56           C
ATOM    128  OD1 ASP    16     231.357 176.940 187.245  1.00158.56           O
ATOM    129  OD2 ASP    16     229.580 177.680 186.129  1.00158.56           O
ATOM    130  C   ASP    16     230.595 179.337 190.515  1.00158.56           C
ATOM    131  O   ASP    16     229.439 179.363 190.931  1.00158.56           O
ATOM    132  N   PRO    17     231.538 180.081 191.007  1.00271.95           N
ATOM    133  CA  PRO    17     231.301 181.044 192.041  1.00271.95           C
ATOM    134  CD  PRO    17     232.941 179.767 190.834  1.00271.95           C
ATOM    135  CB  PRO    17     232.683 181.600 192.395  1.00271.95           C
ATOM    136  CG  PRO    17     233.633 181.048 191.312  1.00271.95           C
ATOM    137  C   PRO    17     230.390 182.059 191.452  1.00271.95           C
ATOM    138  O   PRO    17     230.640 182.458 190.317  1.00271.95           O
ATOM    139  N   ILE    18     229.337 182.502 192.167  1.00133.37           N
ATOM    140  CA  ILE    18     228.525 183.463 191.490  1.00133.37           C
ATOM    141  CB  ILE    18     227.239 183.840 192.161  1.00133.37           C
ATOM    142  CG1 ILE    18     227.468 184.611 193.465  1.00133.37           C
ATOM    143  CG2 ILE    18     226.430 182.545 192.332  1.00133.37           C
ATOM    144  CD1 ILE    18     226.218 185.382 193.892  1.00133.37           C
ATOM    145  C   ILE    18     229.343 184.693 191.325  1.00133.37           C
ATOM    146  O   ILE    18     229.326 185.300 190.260  1.00133.37           O
ATOM    147  N   PHE    19     230.071 185.096 192.388  1.00102.63           N
ATOM    148  CA  PHE    19     230.895 186.272 192.345  1.00102.63           C
ATOM    149  CB  PHE    19     231.555 186.624 193.688  1.00102.63           C
ATOM    150  CG  PHE    19     230.543 187.167 194.629  1.00102.63           C
ATOM    151  CD1 PHE    19     230.116 188.466 194.504  1.00102.63           C
ATOM    152  CD2 PHE    19     230.039 186.394 195.645  1.00102.63           C
ATOM    153  CE1 PHE    19     229.188 188.982 195.377  1.00102.63           C
ATOM    154  CE2 PHE    19     229.115 186.907 196.521  1.00102.63           C
ATOM    155  CZ  PHE    19     228.684 188.203 196.391  1.00102.63           C
ATOM    156  C   PHE    19     232.034 186.076 191.399  1.00102.63           C
ATOM    157  O   PHE    19     232.324 186.945 190.577  1.00102.63           O
ATOM    158  N   GLY    20     232.704 184.913 191.486  1.00 27.66           N
ATOM    159  CA  GLY    20     233.885 184.697 190.704  1.00 27.66           C
ATOM    160  C   GLY    20     233.545 184.789 189.254  1.00 27.66           C
ATOM    161  O   GLY    20     234.289 185.379 188.472  1.00 27.66           O
ATOM    162  N   THR    21     232.411 184.194 188.850  1.00108.46           N
ATOM    163  CA  THR    21     232.043 184.216 187.464  1.00108.46           C
ATOM    164  CB  THR    21     230.839 183.367 187.155  1.00108.46           C
ATOM    165  OG1 THR    21     230.649 183.280 185.751  1.00108.46           O
ATOM    166  CG2 THR    21     229.599 183.976 187.827  1.00108.46           C
ATOM    167  C   THR    21     231.743 185.619 187.051  1.00108.46           C
ATOM    168  O   THR    21     232.097 186.046 185.953  1.00108.46           O
ATOM    169  N   HIS    22     231.073 186.383 187.930  1.00 99.44           N
ATOM    170  CA  HIS    22     230.701 187.714 187.562  1.00 99.44           C
ATOM    171  ND1 HIS    22     228.141 186.539 188.213  1.00 99.44           N
ATOM    172  CG  HIS    22     228.580 187.616 188.949  1.00 99.44           C
ATOM    173  CB  HIS    22     229.812 188.412 188.612  1.00 99.44           C
ATOM    174  NE2 HIS    22     226.706 186.773 189.895  1.00 99.44           N
ATOM    175  CD2 HIS    22     227.687 187.743 189.971  1.00 99.44           C
ATOM    176  CE1 HIS    22     227.019 186.073 188.821  1.00 99.44           C
ATOM    177  C   HIS    22     231.951 188.505 187.375  1.00 99.44           C
ATOM    178  O   HIS    22     232.059 189.318 186.457  1.00 99.44           O
ATOM    179  N   LEU    23     232.936 188.290 188.262  1.00134.94           N
ATOM    180  CA  LEU    23     234.178 188.989 188.155  1.00134.94           C
ATOM    181  CB  LEU    23     235.138 188.632 189.306  1.00134.94           C
ATOM    182  CG  LEU    23     236.496 189.356 189.238  1.00134.94           C
ATOM    183  CD1 LEU    23     236.340 190.870 189.428  1.00134.94           C
ATOM    184  CD2 LEU    23     237.511 188.727 190.207  1.00134.94           C
ATOM    185  C   LEU    23     234.837 188.579 186.879  1.00134.94           C
ATOM    186  O   LEU    23     235.358 189.414 186.141  1.00134.94           O
ATOM    187  N   ARG    24     234.811 187.265 186.577  1.00166.24           N
ATOM    188  CA  ARG    24     235.503 186.747 185.432  1.00166.24           C
ATOM    189  CB  ARG    24     235.443 185.212 185.334  1.00166.24           C
ATOM    190  CG  ARG    24     236.366 184.642 184.252  1.00166.24           C
ATOM    191  CD  ARG    24     236.217 183.134 184.029  1.00166.24           C
ATOM    192  NE  ARG    24     237.252 182.734 183.034  1.00166.24           N
ATOM    193  CZ  ARG    24     238.496 182.371 183.463  1.00166.24           C
ATOM    194  NH1 ARG    24     238.761 182.307 184.801  1.00166.24           N
ATOM    195  NH2 ARG    24     239.472 182.068 182.560  1.00166.24           N
ATOM    196  C   ARG    24     234.944 187.296 184.156  1.00166.24           C
ATOM    197  O   ARG    24     235.702 187.693 183.273  1.00166.24           O
ATOM    198  N   TYR    25     233.608 187.346 184.004  1.00167.60           N
ATOM    199  CA  TYR    25     233.108 187.785 182.732  1.00167.60           C
ATOM    200  CB  TYR    25     231.589 187.643 182.527  1.00167.60           C
ATOM    201  CG  TYR    25     231.379 188.476 181.311  1.00167.60           C
ATOM    202  CD1 TYR    25     231.901 188.084 180.102  1.00167.60           C
ATOM    203  CD2 TYR    25     230.684 189.661 181.378  1.00167.60           C
ATOM    204  CE1 TYR    25     231.724 188.867 178.987  1.00167.60           C
ATOM    205  CE2 TYR    25     230.513 190.441 180.257  1.00167.60           C
ATOM    206  CZ  TYR    25     231.034 190.048 179.055  1.00167.60           C
ATOM    207  OH  TYR    25     230.862 190.846 177.902  1.00167.60           O
ATOM    208  C   TYR    25     233.441 189.212 182.445  1.00167.60           C
ATOM    209  O   TYR    25     233.910 189.500 181.343  1.00167.60           O
ATOM    210  N   PHE    26     233.217 190.138 183.406  1.00267.64           N
ATOM    211  CA  PHE    26     233.409 191.511 183.033  1.00267.64           C
ATOM    212  CB  PHE    26     232.599 191.849 181.780  1.00267.64           C
ATOM    213  CG  PHE    26     232.414 193.307 181.659  1.00267.64           C
ATOM    214  CD1 PHE    26     233.423 194.107 181.192  1.00267.64           C
ATOM    215  CD2 PHE    26     231.205 193.857 182.018  1.00267.64           C
ATOM    216  CE1 PHE    26     233.207 195.453 181.098  1.00267.64           C
ATOM    217  CE2 PHE    26     230.990 195.207 181.922  1.00267.64           C
ATOM    218  CZ  PHE    26     232.001 196.011 181.459  1.00267.64           C
ATOM    219  C   PHE    26     232.876 192.434 184.074  1.00267.64           C
ATOM    220  O   PHE    26     233.361 193.557 184.208  1.00267.64           O
ATOM    221  N   GLN    27     231.838 191.997 184.812  1.00106.75           N
ATOM    222  CA  GLN    27     231.169 192.887 185.709  1.00106.75           C
ATOM    223  CB  GLN    27     230.024 192.225 186.495  1.00106.75           C
ATOM    224  CG  GLN    27     228.885 191.763 185.579  1.00106.75           C
ATOM    225  CD  GLN    27     227.739 191.243 186.441  1.00106.75           C
ATOM    226  OE1 GLN    27     226.599 191.683 186.301  1.00106.75           O
ATOM    227  NE2 GLN    27     228.047 190.286 187.356  1.00106.75           N
ATOM    228  C   GLN    27     232.147 193.490 186.648  1.00106.75           C
ATOM    229  O   GLN    27     233.034 192.831 187.189  1.00106.75           O
ATOM    230  N   TRP    28     232.021 194.817 186.804  1.00198.73           N
ATOM    231  CA  TRP    28     232.939 195.542 187.616  1.00198.73           C
ATOM    232  CB  TRP    28     233.553 196.682 186.781  1.00198.73           C
ATOM    233  CG  TRP    28     234.679 197.492 187.378  1.00198.73           C
ATOM    234  CD2 TRP    28     235.006 198.809 186.909  1.00198.73           C
ATOM    235  CD1 TRP    28     235.568 197.202 188.371  1.00198.73           C
ATOM    236  NE1 TRP    28     236.436 198.257 188.543  1.00198.73           N
ATOM    237  CE2 TRP    28     236.098 199.254 187.650  1.00198.73           C
ATOM    238  CE3 TRP    28     234.438 199.585 185.937  1.00198.73           C
ATOM    239  CZ2 TRP    28     236.641 200.489 187.426  1.00198.73           C
ATOM    240  CZ3 TRP    28     234.987 200.828 185.712  1.00198.73           C
ATOM    241  CH2 TRP    28     236.068 201.271 186.444  1.00198.73           C
ATOM    242  C   TRP    28     232.124 196.160 188.712  1.00198.73           C
ATOM    243  O   TRP    28     232.497 197.216 189.218  1.00198.73           O
ATOM    244  N   TYR    29     231.031 195.493 189.161  1.00291.06           N
ATOM    245  CA  TYR    29     230.223 196.126 190.170  1.00291.06           C
ATOM    246  CB  TYR    29     228.696 195.919 190.042  1.00291.06           C
ATOM    247  CG  TYR    29     228.168 194.526 190.226  1.00291.06           C
ATOM    248  CD1 TYR    29     228.154 193.626 189.186  1.00291.06           C
ATOM    249  CD2 TYR    29     227.654 194.122 191.442  1.00291.06           C
ATOM    250  CE1 TYR    29     227.657 192.354 189.353  1.00291.06           C
ATOM    251  CE2 TYR    29     227.157 192.852 191.621  1.00291.06           C
ATOM    252  CZ  TYR    29     227.159 191.964 190.572  1.00291.06           C
ATOM    253  OH  TYR    29     226.649 190.659 190.746  1.00291.06           O
ATOM    254  C   TYR    29     230.665 195.604 191.477  1.00291.06           C
ATOM    255  O   TYR    29     230.309 194.515 191.920  1.00291.06           O
ATOM    256  N   GLY    30     231.563 196.360 192.120  1.00 41.97           N
ATOM    257  CA  GLY    30     232.083 195.870 193.353  1.00 41.97           C
ATOM    258  C   GLY    30     232.910 194.678 192.996  1.00 41.97           C
ATOM    259  O   GLY    30     233.313 193.913 193.871  1.00 41.97           O
ATOM    260  N   TYR    31     233.179 194.475 191.685  1.00262.53           N
ATOM    261  CA  TYR    31     233.968 193.364 191.337  1.00262.53           C
ATOM    262  CB  TYR    31     233.854 192.875 189.891  1.00262.53           C
ATOM    263  CG  TYR    31     232.657 192.044 190.162  1.00262.53           C
ATOM    264  CD1 TYR    31     231.395 192.585 190.166  1.00262.53           C
ATOM    265  CD2 TYR    31     232.832 190.719 190.486  1.00262.53           C
ATOM    266  CE1 TYR    31     230.320 191.791 190.468  1.00262.53           C
ATOM    267  CE2 TYR    31     231.759 189.922 190.788  1.00262.53           C
ATOM    268  CZ  TYR    31     230.501 190.467 190.778  1.00262.53           C
ATOM    269  OH  TYR    31     229.389 189.669 191.094  1.00262.53           O
ATOM    270  C   TYR    31     235.326 193.626 191.847  1.00262.53           C
ATOM    271  O   TYR    31     236.071 192.699 192.154  1.00262.53           O
ATOM    272  N   VAL    32     235.676 194.918 191.945  1.00147.85           N
ATOM    273  CA  VAL    32     236.955 195.257 192.479  1.00147.85           C
ATOM    274  CB  VAL    32     237.196 196.743 192.515  1.00147.85           C
ATOM    275  CG1 VAL    32     237.172 197.251 191.062  1.00147.85           C
ATOM    276  CG2 VAL    32     236.154 197.428 193.418  1.00147.85           C
ATOM    277  C   VAL    32     237.039 194.699 193.869  1.00147.85           C
ATOM    278  O   VAL    32     238.012 194.029 194.207  1.00147.85           O
ATOM    279  N   ALA    33     236.016 194.925 194.717  1.00235.75           N
ATOM    280  CA  ALA    33     236.084 194.351 196.029  1.00235.75           C
ATOM    281  CB  ALA    33     234.999 194.880 196.984  1.00235.75           C
ATOM    282  C   ALA    33     235.888 192.884 195.838  1.00235.75           C
ATOM    283  O   ALA    33     235.077 192.467 195.013  1.00235.75           O
ATOM    284  N   SER    34     236.636 192.052 196.586  1.00241.23           N
ATOM    285  CA  SER    34     236.523 190.643 196.358  1.00241.23           C
ATOM    286  CB  SER    34     236.690 190.250 194.883  1.00241.23           C
ATOM    287  OG  SER    34     236.564 188.843 194.741  1.00241.23           O
ATOM    288  C   SER    34     237.628 189.972 197.104  1.00241.23           C
ATOM    289  O   SER    34     237.436 189.496 198.220  1.00241.23           O
ATOM    290  N   LYS    35     238.808 189.870 196.456  1.00170.09           N
ATOM    291  CA  LYS    35     239.942 189.224 197.047  1.00170.09           C
ATOM    292  CB  LYS    35     240.537 188.113 196.169  1.00170.09           C
ATOM    293  CG  LYS    35     241.212 188.603 194.886  1.00170.09           C
ATOM    294  CD  LYS    35     241.977 187.501 194.148  1.00170.09           C
ATOM    295  CE  LYS    35     243.088 186.856 194.982  1.00170.09           C
ATOM    296  NZ  LYS    35     242.511 185.980 196.030  1.00170.09           N
ATOM    297  C   LYS    35     241.016 190.240 197.310  1.00170.09           C
ATOM    298  O   LYS    35     240.733 191.422 197.495  1.00170.09           O
ATOM    299  N   ASP    36     242.289 189.783 197.345  1.00 47.04           N
ATOM    300  CA  ASP    36     243.415 190.611 197.692  1.00 47.04           C
ATOM    301  CB  ASP    36     244.755 189.851 197.720  1.00 47.04           C
ATOM    302  CG  ASP    36     244.725 188.873 198.888  1.00 47.04           C
ATOM    303  OD1 ASP    36     243.666 188.796 199.566  1.00 47.04           O
ATOM    304  OD2 ASP    36     245.760 188.192 199.120  1.00 47.04           O
ATOM    305  C   ASP    36     243.547 191.705 196.692  1.00 47.04           C
ATOM    306  O   ASP    36     243.108 191.564 195.557  1.00 47.04           O
ATOM    307  N   GLN    37     244.147 192.835 197.122  1.00 57.03           N
ATOM    308  CA  GLN    37     244.322 194.026 196.335  1.00 57.03           C
ATOM    309  CB  GLN    37     244.906 195.210 197.122  1.00 57.03           C
ATOM    310  CG  GLN    37     243.993 195.775 198.203  1.00 57.03           C
ATOM    311  CD  GLN    37     244.693 197.009 198.752  1.00 57.03           C
ATOM    312  OE1 GLN    37     244.161 198.115 198.688  1.00 57.03           O
ATOM    313  NE2 GLN    37     245.923 196.822 199.301  1.00 57.03           N
ATOM    314  C   GLN    37     245.272 193.815 195.198  1.00 57.03           C
ATOM    315  O   GLN    37     245.084 194.375 194.121  1.00 57.03           O
ATOM    316  N   ASN    38     246.328 193.012 195.395  1.00 72.15           N
ATOM    317  CA  ASN    38     247.336 192.911 194.377  1.00 72.15           C
ATOM    318  CB  ASN    38     248.530 192.020 194.766  1.00 72.15           C
ATOM    319  CG  ASN    38     249.408 192.822 195.720  1.00 72.15           C
ATOM    320  OD1 ASN    38     250.425 192.335 196.214  1.00 72.15           O
ATOM    321  ND2 ASN    38     249.006 194.095 195.980  1.00 72.15           N
ATOM    322  C   ASN    38     246.755 192.392 193.098  1.00 72.15           C
ATOM    323  O   ASN    38     247.230 192.745 192.021  1.00 72.15           O
ATOM    324  N   ARG    39     245.736 191.522 193.185  1.00131.44           N
ATOM    325  CA  ARG    39     245.099 190.907 192.050  1.00131.44           C
ATOM    326  CB  ARG    39     244.058 189.859 192.469  1.00131.44           C
ATOM    327  CG  ARG    39     244.642 188.731 193.317  1.00131.44           C
ATOM    328  CD  ARG    39     245.507 187.760 192.519  1.00131.44           C
ATOM    329  NE  ARG    39     246.004 186.725 193.466  1.00131.44           N
ATOM    330  CZ  ARG    39     247.038 185.920 193.091  1.00131.44           C
ATOM    331  NH1 ARG    39     247.603 186.075 191.857  1.00131.44           N
ATOM    332  NH2 ARG    39     247.499 184.962 193.946  1.00131.44           N
ATOM    333  C   ARG    39     244.375 191.899 191.170  1.00131.44           C
ATOM    334  O   ARG    39     244.388 191.743 189.951  1.00131.44           O
ATOM    335  N   PRO    40     243.730 192.896 191.717  1.00123.79           N
ATOM    336  CA  PRO    40     242.913 193.757 190.901  1.00123.79           C
ATOM    337  CD  PRO    40     243.103 192.700 193.009  1.00123.79           C
ATOM    338  CB  PRO    40     241.999 194.513 191.857  1.00123.79           C
ATOM    339  CG  PRO    40     241.812 193.527 193.013  1.00123.79           C
ATOM    340  C   PRO    40     243.483 194.644 189.842  1.00123.79           C
ATOM    341  O   PRO    40     242.691 195.054 189.000  1.00123.79           O
ATOM    342  N   LEU    41     244.784 194.984 189.824  1.00 57.58           N
ATOM    343  CA  LEU    41     245.203 195.914 188.808  1.00 57.58           C
ATOM    344  CB  LEU    41     246.709 196.223 188.909  1.00 57.58           C
ATOM    345  CG  LEU    41     247.206 197.284 187.912  1.00 57.58           C
ATOM    346  CD1 LEU    41     246.578 198.658 188.198  1.00 57.58           C
ATOM    347  CD2 LEU    41     248.741 197.334 187.872  1.00 57.58           C
ATOM    348  C   LEU    41     244.944 195.286 187.478  1.00 57.58           C
ATOM    349  O   LEU    41     244.331 195.891 186.594  1.00 57.58           O
ATOM    350  N   LEU    42     245.352 194.012 187.342  1.00 98.59           N
ATOM    351  CA  LEU    42     245.160 193.294 186.123  1.00 98.59           C
ATOM    352  CB  LEU    42     245.865 191.924 186.094  1.00 98.59           C
ATOM    353  CG  LEU    42     247.399 192.047 186.008  1.00 98.59           C
ATOM    354  CD1 LEU    42     247.986 192.705 187.266  1.00 98.59           C
ATOM    355  CD2 LEU    42     248.061 190.701 185.673  1.00 98.59           C
ATOM    356  C   LEU    42     243.699 193.104 185.882  1.00 98.59           C
ATOM    357  O   LEU    42     243.251 193.196 184.742  1.00 98.59           O
ATOM    358  N   SER    43     242.922 192.814 186.946  1.00 51.56           N
ATOM    359  CA  SER    43     241.511 192.560 186.807  1.00 51.56           C
ATOM    360  CB  SER    43     240.838 192.127 188.121  1.00 51.56           C
ATOM    361  OG  SER    43     240.849 193.199 189.052  1.00 51.56           O
ATOM    362  C   SER    43     240.809 193.797 186.334  1.00 51.56           C
ATOM    363  O   SER    43     239.910 193.718 185.501  1.00 51.56           O
ATOM    364  N   LEU    44     241.196 194.978 186.857  1.00107.52           N
ATOM    365  CA  LEU    44     240.570 196.215 186.478  1.00107.52           C
ATOM    366  CB  LEU    44     241.039 197.433 187.296  1.00107.52           C
ATOM    367  CG  LEU    44     240.304 197.629 188.639  1.00107.52           C
ATOM    368  CD1 LEU    44     240.386 196.404 189.560  1.00107.52           C
ATOM    369  CD2 LEU    44     240.789 198.907 189.336  1.00107.52           C
ATOM    370  C   LEU    44     240.816 196.493 185.037  1.00107.52           C
ATOM    371  O   LEU    44     239.917 196.944 184.329  1.00107.52           O
ATOM    372  N   ILE    45     242.045 196.223 184.565  1.00 45.76           N
ATOM    373  CA  ILE    45     242.385 196.490 183.196  1.00 45.76           C
ATOM    374  CB  ILE    45     243.815 196.150 182.892  1.00 45.76           C
ATOM    375  CG1 ILE    45     244.769 196.967 183.780  1.00 45.76           C
ATOM    376  CG2 ILE    45     244.041 196.361 181.386  1.00 45.76           C
ATOM    377  CD1 ILE    45     246.209 196.456 183.756  1.00 45.76           C
ATOM    378  C   ILE    45     241.537 195.643 182.301  1.00 45.76           C
ATOM    379  O   ILE    45     241.071 196.118 181.268  1.00 45.76           O
ATOM    380  N   ARG    46     241.340 194.358 182.662  1.00134.26           N
ATOM    381  CA  ARG    46     240.584 193.432 181.854  1.00134.26           C
ATOM    382  CB  ARG    46     240.559 192.027 182.477  1.00134.26           C
ATOM    383  CG  ARG    46     241.949 191.399 182.600  1.00134.26           C
ATOM    384  CD  ARG    46     241.933 190.024 183.265  1.00134.26           C
ATOM    385  NE  ARG    46     241.436 189.052 182.255  1.00134.26           N
ATOM    386  CZ  ARG    46     240.579 188.063 182.637  1.00134.26           C
ATOM    387  NH1 ARG    46     240.159 187.995 183.934  1.00134.26           N
ATOM    388  NH2 ARG    46     240.139 187.144 181.729  1.00134.26           N
ATOM    389  C   ARG    46     239.159 193.896 181.742  1.00134.26           C
ATOM    390  O   ARG    46     238.556 193.801 180.673  1.00134.26           O
ATOM    391  N   CYS    47     238.572 194.393 182.850  1.00 57.60           N
ATOM    392  CA  CYS    47     237.198 194.820 182.815  1.00 57.60           C
ATOM    393  CB  CYS    47     236.671 195.252 184.192  1.00 57.60           C
ATOM    394  SG  CYS    47     236.645 193.878 185.382  1.00 57.60           S
ATOM    395  C   CYS    47     237.038 195.985 181.891  1.00 57.60           C
ATOM    396  O   CYS    47     236.055 196.066 181.152  1.00 57.60           O
ATOM    397  N   THR    48     238.002 196.928 181.927  1.00 49.72           N
ATOM    398  CA  THR    48     237.917 198.101 181.102  1.00 49.72           C
ATOM    399  CB  THR    48     239.027 199.077 181.349  1.00 49.72           C
ATOM    400  OG1 THR    48     239.024 199.497 182.705  1.00 49.72           O
ATOM    401  CG2 THR    48     238.815 200.287 180.425  1.00 49.72           C
ATOM    402  C   THR    48     237.979 197.721 179.654  1.00 49.72           C
ATOM    403  O   THR    48     237.251 198.286 178.838  1.00 49.72           O
ATOM    404  N   ILE    49     238.863 196.766 179.293  1.00106.84           N
ATOM    405  CA  ILE    49     239.004 196.382 177.914  1.00106.84           C
ATOM    406  CB  ILE    49     240.115 195.409 177.625  1.00106.84           C
ATOM    407  CG1 ILE    49     240.373 195.379 176.107  1.00106.84           C
ATOM    408  CG2 ILE    49     239.745 194.035 178.212  1.00106.84           C
ATOM    409  CD1 ILE    49     241.686 194.707 175.711  1.00106.84           C
ATOM    410  C   ILE    49     237.734 195.770 177.422  1.00106.84           C
ATOM    411  O   ILE    49     237.341 196.002 176.281  1.00106.84           O
ATOM    412  N   LEU    50     237.078 194.932 178.249  1.00170.78           N
ATOM    413  CA  LEU    50     235.883 194.277 177.803  1.00170.78           C
ATOM    414  CB  LEU    50     235.360 193.201 178.765  1.00170.78           C
ATOM    415  CG  LEU    50     234.244 192.371 178.111  1.00170.78           C
ATOM    416  CD1 LEU    50     234.749 191.690 176.830  1.00170.78           C
ATOM    417  CD2 LEU    50     233.667 191.350 179.090  1.00170.78           C
ATOM    418  C   LEU    50     234.800 195.291 177.554  1.00170.78           C
ATOM    419  O   LEU    50     234.039 195.144 176.597  1.00170.78           O
ATOM    420  N   THR    51     234.691 196.338 178.408  1.00 86.95           N
ATOM    421  CA  THR    51     233.676 197.352 178.241  1.00 86.95           C
ATOM    422  CB  THR    51     233.775 198.511 179.203  1.00 86.95           C
ATOM    423  OG1 THR    51     233.707 198.111 180.560  1.00 86.95           O
ATOM    424  CG2 THR    51     232.629 199.488 178.887  1.00 86.95           C
ATOM    425  C   THR    51     233.893 198.049 176.937  1.00 86.95           C
ATOM    426  O   THR    51     232.942 198.373 176.232  1.00 86.95           O
ATOM    427  N   ALA    52     235.162 198.358 176.614  1.00 53.15           N
ATOM    428  CA  ALA    52     235.453 199.082 175.405  1.00 53.15           C
ATOM    429  CB  ALA    52     236.950 199.407 175.259  1.00 53.15           C
ATOM    430  C   ALA    52     235.048 198.268 174.214  1.00 53.15           C
ATOM    431  O   ALA    52     234.520 198.825 173.251  1.00 53.15           O
ATOM    432  N   SER    53     235.303 196.937 174.239  1.00116.40           N
ATOM    433  CA  SER    53     234.982 196.097 173.109  1.00116.40           C
ATOM    434  CB  SER    53     235.476 194.649 173.284  1.00116.40           C
ATOM    435  OG  SER    53     235.140 193.875 172.142  1.00116.40           O
ATOM    436  C   SER    53     233.494 196.056 172.921  1.00116.40           C
ATOM    437  O   SER    53     233.010 196.056 171.789  1.00116.40           O
ATOM    438  N   ILE    54     232.723 196.006 174.030  1.00138.23           N
ATOM    439  CA  ILE    54     231.289 195.946 173.897  1.00138.23           C
ATOM    440  CB  ILE    54     230.557 195.719 175.199  1.00138.23           C
ATOM    441  CG1 ILE    54     229.114 195.280 174.924  1.00138.23           C
ATOM    442  CG2 ILE    54     230.604 196.990 176.052  1.00138.23           C
ATOM    443  CD1 ILE    54     228.386 194.769 176.166  1.00138.23           C
ATOM    444  C   ILE    54     230.771 197.213 173.276  1.00138.23           C
ATOM    445  O   ILE    54     229.876 197.183 172.430  1.00138.23           O
ATOM    446  N   TRP    55     231.304 198.377 173.691  1.00 98.02           N
ATOM    447  CA  TRP    55     230.813 199.622 173.158  1.00 98.02           C
ATOM    448  CB  TRP    55     231.406 200.856 173.857  1.00 98.02           C
ATOM    449  CG  TRP    55     230.933 200.986 175.285  1.00 98.02           C
ATOM    450  CD2 TRP    55     230.927 202.208 176.041  1.00 98.02           C
ATOM    451  CD1 TRP    55     230.416 200.025 176.104  1.00 98.02           C
ATOM    452  NE1 TRP    55     230.093 200.569 177.324  1.00 98.02           N
ATOM    453  CE2 TRP    55     230.400 201.913 177.299  1.00 98.02           C
ATOM    454  CE3 TRP    55     231.324 203.473 175.713  1.00 98.02           C
ATOM    455  CZ2 TRP    55     230.261 202.883 178.252  1.00 98.02           C
ATOM    456  CZ3 TRP    55     231.185 204.446 176.677  1.00 98.02           C
ATOM    457  CH2 TRP    55     230.664 204.158 177.921  1.00 98.02           C
ATOM    458  C   TRP    55     231.087 199.709 171.688  1.00 98.02           C
ATOM    459  O   TRP    55     230.257 200.209 170.927  1.00 98.02           O
ATOM    460  N   LEU    56     232.275 199.250 171.251  1.00 88.98           N
ATOM    461  CA  LEU    56     232.619 199.350 169.858  1.00 88.98           C
ATOM    462  CB  LEU    56     234.067 198.939 169.563  1.00 88.98           C
ATOM    463  CG  LEU    56     234.516 199.382 168.161  1.00 88.98           C
ATOM    464  CD1 LEU    56     234.521 200.915 168.046  1.00 88.98           C
ATOM    465  CD2 LEU    56     235.856 198.744 167.763  1.00 88.98           C
ATOM    466  C   LEU    56     231.682 198.494 169.050  1.00 88.98           C
ATOM    467  O   LEU    56     231.306 198.880 167.943  1.00 88.98           O
ATOM    468  N   SER    57     231.303 197.301 169.571  1.00120.74           N
ATOM    469  CA  SER    57     230.418 196.399 168.871  1.00120.74           C
ATOM    470  CB  SER    57     230.172 195.079 169.624  1.00120.74           C
ATOM    471  OG  SER    57     229.366 195.286 170.773  1.00120.74           O
ATOM    472  C   SER    57     229.099 197.022 168.667  1.00120.74           C
ATOM    473  O   SER    57     228.518 196.907 167.589  1.00120.74           O
ATOM    474  N   CYS    58     228.599 197.695 169.712  1.00135.40           N
ATOM    475  CA  CYS    58     227.305 198.295 169.618  1.00135.40           C
ATOM    476  CB  CYS    58     226.854 198.924 170.943  1.00135.40           C
ATOM    477  SG  CYS    58     226.660 197.674 172.247  1.00135.40           S
ATOM    478  C   CYS    58     227.309 199.376 168.577  1.00135.40           C
ATOM    479  O   CYS    58     226.347 199.523 167.822  1.00135.40           O
ATOM    480  N   ALA    59     228.389 200.183 168.527  1.00 73.64           N
ATOM    481  CA  ALA    59     228.437 201.264 167.571  1.00 73.64           C
ATOM    482  CB  ALA    59     229.695 202.136 167.719  1.00 73.64           C
ATOM    483  C   ALA    59     228.430 200.726 166.170  1.00 73.64           C
ATOM    484  O   ALA    59     227.785 201.283 165.276  1.00 73.64           O
ATOM    485  N   LEU    60     229.179 199.631 165.936  1.00124.32           N
ATOM    486  CA  LEU    60     229.226 199.105 164.601  1.00124.32           C
ATOM    487  CB  LEU    60     230.289 198.030 164.331  1.00124.32           C
ATOM    488  CG  LEU    60     231.723 198.587 164.290  1.00124.32           C
ATOM    489  CD1 LEU    60     232.721 197.515 163.831  1.00124.32           C
ATOM    490  CD2 LEU    60     231.801 199.857 163.429  1.00124.32           C
ATOM    491  C   LEU    60     227.887 198.579 164.178  1.00124.32           C
ATOM    492  O   LEU    60     227.543 198.662 162.999  1.00124.32           O
ATOM    493  N   MET    61     227.121 197.967 165.106  1.00183.38           N
ATOM    494  CA  MET    61     225.832 197.438 164.751  1.00183.38           C
ATOM    495  CB  MET    61     225.128 196.655 165.873  1.00183.38           C
ATOM    496  CG  MET    61     224.634 197.537 167.017  1.00183.38           C
ATOM    497  SD  MET    61     223.327 196.796 168.041  1.00183.38           S
ATOM    498  CE  MET    61     224.360 195.508 168.785  1.00183.38           C
ATOM    499  C   MET    61     224.916 198.552 164.358  1.00183.38           C
ATOM    500  O   MET    61     224.096 198.383 163.460  1.00183.38           O
ATOM    501  N   LEU    62     224.999 199.706 165.048  1.00 86.07           N
ATOM    502  CA  LEU    62     224.136 200.814 164.736  1.00 86.07           C
ATOM    503  CB  LEU    62     224.346 202.020 165.666  1.00 86.07           C
ATOM    504  CG  LEU    62     223.918 201.756 167.116  1.00 86.07           C
ATOM    505  CD1 LEU    62     224.102 203.010 167.986  1.00 86.07           C
ATOM    506  CD2 LEU    62     222.489 201.194 167.171  1.00 86.07           C
ATOM    507  C   LEU    62     224.432 201.284 163.350  1.00 86.07           C
ATOM    508  O   LEU    62     223.523 201.608 162.593  1.00 86.07           O
ATOM    509  N   ALA    63     225.722 201.350 162.980  1.00 88.70           N
ATOM    510  CA  ALA    63     226.061 201.818 161.668  1.00 88.70           C
ATOM    511  CB  ALA    63     227.579 201.921 161.441  1.00 88.70           C
ATOM    512  C   ALA    63     225.507 200.876 160.630  1.00 88.70           C
ATOM    513  O   ALA    63     225.075 201.311 159.562  1.00 88.70           O
ATOM    514  N   ARG    64     225.559 199.547 160.872  1.00242.71           N
ATOM    515  CA  ARG    64     225.073 198.635 159.869  1.00242.71           C
ATOM    516  CB  ARG    64     225.375 197.173 160.185  1.00242.71           C
ATOM    517  CG  ARG    64     225.676 196.312 158.946  1.00242.71           C
ATOM    518  CD  ARG    64     224.537 196.109 157.944  1.00242.71           C
ATOM    519  NE  ARG    64     224.539 197.243 156.983  1.00242.71           N
ATOM    520  CZ  ARG    64     224.147 197.040 155.691  1.00242.71           C
ATOM    521  NH1 ARG    64     223.759 195.794 155.289  1.00242.71           N
ATOM    522  NH2 ARG    64     224.163 198.081 154.807  1.00242.71           N
ATOM    523  C   ARG    64     223.587 198.805 159.700  1.00242.71           C
ATOM    524  O   ARG    64     223.085 198.786 158.578  1.00242.71           O
ATOM    525  N   VAL    65     222.840 198.969 160.815  1.00129.89           N
ATOM    526  CA  VAL    65     221.410 199.106 160.738  1.00129.89           C
ATOM    527  CB  VAL    65     220.722 199.109 162.075  1.00129.89           C
ATOM    528  CG1 VAL    65     221.081 200.391 162.840  1.00129.89           C
ATOM    529  CG2 VAL    65     219.215 198.920 161.843  1.00129.89           C
ATOM    530  C   VAL    65     221.038 200.358 160.016  1.00129.89           C
ATOM    531  O   VAL    65     220.113 200.363 159.203  1.00129.89           O
ATOM    532  N   PHE    66     221.757 201.460 160.293  1.00 97.69           N
ATOM    533  CA  PHE    66     221.425 202.704 159.666  1.00 97.69           C
ATOM    534  CB  PHE    66     222.298 203.878 160.143  1.00 97.69           C
ATOM    535  CG  PHE    66     221.683 204.384 161.407  1.00 97.69           C
ATOM    536  CD1 PHE    66     221.698 203.640 162.563  1.00 97.69           C
ATOM    537  CD2 PHE    66     221.096 205.629 161.436  1.00 97.69           C
ATOM    538  CE1 PHE    66     221.135 204.108 163.728  1.00 97.69           C
ATOM    539  CE2 PHE    66     220.529 206.104 162.598  1.00 97.69           C
ATOM    540  CZ  PHE    66     220.544 205.348 163.747  1.00 97.69           C
ATOM    541  C   PHE    66     221.541 202.557 158.183  1.00 97.69           C
ATOM    542  O   PHE    66     220.651 202.979 157.449  1.00 97.69           O
ATOM    543  N   ARG    67     222.640 201.955 157.697  1.00165.31           N
ATOM    544  CA  ARG    67     222.799 201.746 156.284  1.00165.31           C
ATOM    545  CB  ARG    67     224.171 201.161 155.910  1.00165.31           C
ATOM    546  CG  ARG    67     224.338 200.937 154.405  1.00165.31           C
ATOM    547  CD  ARG    67     224.552 202.229 153.612  1.00165.31           C
ATOM    548  NE  ARG    67     226.016 202.360 153.367  1.00165.31           N
ATOM    549  CZ  ARG    67     226.497 203.361 152.572  1.00165.31           C
ATOM    550  NH1 ARG    67     225.640 204.267 152.016  1.00165.31           N
ATOM    551  NH2 ARG    67     227.838 203.458 152.337  1.00165.31           N
ATOM    552  C   ARG    67     221.758 200.751 155.853  1.00165.31           C
ATOM    553  O   ARG    67     221.205 200.826 154.758  1.00165.31           O
ATOM    554  N   GLY    68     221.497 199.793 156.756  1.00103.23           N
ATOM    555  CA  GLY    68     220.642 198.638 156.705  1.00103.23           C
ATOM    556  C   GLY    68     219.172 198.961 156.651  1.00103.23           C
ATOM    557  O   GLY    68     218.383 198.046 156.447  1.00103.23           O
ATOM    558  N   TYR    69     218.749 200.214 156.924  1.00144.23           N
ATOM    559  CA  TYR    69     217.357 200.602 157.028  1.00144.23           C
ATOM    560  CB  TYR    69     217.120 202.106 157.288  1.00144.23           C
ATOM    561  CG  TYR    69     217.268 202.411 158.740  1.00144.23           C
ATOM    562  CD1 TYR    69     218.505 202.578 159.311  1.00144.23           C
ATOM    563  CD2 TYR    69     216.152 202.554 159.536  1.00144.23           C
ATOM    564  CE1 TYR    69     218.632 202.866 160.648  1.00144.23           C
ATOM    565  CE2 TYR    69     216.271 202.842 160.876  1.00144.23           C
ATOM    566  CZ  TYR    69     217.515 202.997 161.435  1.00144.23           C
ATOM    567  OH  TYR    69     217.641 203.294 162.808  1.00144.23           O
ATOM    568  C   TYR    69     216.549 200.271 155.806  1.00144.23           C
ATOM    569  O   TYR    69     215.349 200.023 155.913  1.00144.23           O
ATOM    570  N   GLU    70     217.152 200.287 154.611  1.00107.08           N
ATOM    571  CA  GLU    70     216.414 200.101 153.395  1.00107.08           C
ATOM    572  CB  GLU    70     217.368 200.044 152.192  1.00107.08           C
ATOM    573  CG  GLU    70     218.402 198.924 152.332  1.00107.08           C
ATOM    574  CD  GLU    70     219.565 199.184 151.383  1.00107.08           C
ATOM    575  OE1 GLU    70     219.539 200.221 150.668  1.00107.08           O
ATOM    576  OE2 GLU    70     220.505 198.344 151.372  1.00107.08           O
ATOM    577  C   GLU    70     215.619 198.824 153.430  1.00107.08           C
ATOM    578  O   GLU    70     214.455 198.816 153.031  1.00107.08           O
ATOM    579  N   ASN    71     216.191 197.711 153.921  1.00 99.95           N
ATOM    580  CA  ASN    71     215.458 196.478 153.853  1.00 99.95           C
ATOM    581  CB  ASN    71     216.373 195.255 153.721  1.00 99.95           C
ATOM    582  CG  ASN    71     215.512 194.120 153.207  1.00 99.95           C
ATOM    583  OD1 ASN    71     215.883 192.953 153.300  1.00 99.95           O
ATOM    584  ND2 ASN    71     214.332 194.474 152.631  1.00 99.95           N
ATOM    585  C   ASN    71     214.621 196.305 155.090  1.00 99.95           C
ATOM    586  O   ASN    71     215.069 196.578 156.202  1.00 99.95           O
ATOM    587  N   LEU    72     213.351 195.878 154.905  1.00 53.21           N
ATOM    588  CA  LEU    72     212.432 195.668 155.993  1.00 53.21           C
ATOM    589  CB  LEU    72     211.012 195.327 155.506  1.00 53.21           C
ATOM    590  CG  LEU    72     210.009 195.066 156.647  1.00 53.21           C
ATOM    591  CD1 LEU    72     209.737 196.339 157.464  1.00 53.21           C
ATOM    592  CD2 LEU    72     208.728 194.403 156.118  1.00 53.21           C
ATOM    593  C   LEU    72     212.856 194.513 156.851  1.00 53.21           C
ATOM    594  O   LEU    72     212.934 194.634 158.073  1.00 53.21           O
ATOM    595  N   ASN    73     213.135 193.352 156.228  1.00 52.67           N
ATOM    596  CA  ASN    73     213.486 192.183 156.985  1.00 52.67           C
ATOM    597  CB  ASN    73     213.609 190.912 156.125  1.00 52.67           C
ATOM    598  CG  ASN    73     212.214 190.444 155.741  1.00 52.67           C
ATOM    599  OD1 ASN    73     211.216 190.901 156.296  1.00 52.67           O
ATOM    600  ND2 ASN    73     212.143 189.487 154.777  1.00 52.67           N
ATOM    601  C   ASN    73     214.811 192.396 157.626  1.00 52.67           C
ATOM    602  O   ASN    73     215.014 192.097 158.803  1.00 52.67           O
ATOM    603  N   ASP    74     215.743 192.956 156.849  1.00119.54           N
ATOM    604  CA  ASP    74     217.061 193.159 157.337  1.00119.54           C
ATOM    605  CB  ASP    74     217.981 193.799 156.289  1.00119.54           C
ATOM    606  CG  ASP    74     219.399 193.709 156.823  1.00119.54           C
ATOM    607  OD1 ASP    74     219.565 193.201 157.964  1.00119.54           O
ATOM    608  OD2 ASP    74     220.335 194.143 156.102  1.00119.54           O
ATOM    609  C   ASP    74     216.944 194.094 158.481  1.00119.54           C
ATOM    610  O   ASP    74     217.663 193.963 159.466  1.00119.54           O
ATOM    611  N   GLY    75     216.029 195.071 158.370  1.00 49.00           N
ATOM    612  CA  GLY    75     215.843 196.047 159.397  1.00 49.00           C
ATOM    613  C   GLY    75     215.390 195.410 160.672  1.00 49.00           C
ATOM    614  O   GLY    75     215.864 195.794 161.736  1.00 49.00           O
ATOM    615  N   ALA    76     214.445 194.450 160.606  1.00 67.87           N
ATOM    616  CA  ALA    76     213.903 193.811 161.775  1.00 67.87           C
ATOM    617  CB  ALA    76     212.777 192.819 161.443  1.00 67.87           C
ATOM    618  C   ALA    76     214.965 193.041 162.474  1.00 67.87           C
ATOM    619  O   ALA    76     215.046 193.038 163.703  1.00 67.87           O
ATOM    620  N   THR    77     215.800 192.342 161.688  1.00154.84           N
ATOM    621  CA  THR    77     216.799 191.522 162.287  1.00154.84           C
ATOM    622  CB  THR    77     217.591 190.743 161.278  1.00154.84           C
ATOM    623  OG1 THR    77     218.275 191.628 160.405  1.00154.84           O
ATOM    624  CG2 THR    77     216.628 189.842 160.482  1.00154.84           C
ATOM    625  C   THR    77     217.732 192.375 163.032  1.00154.84           C
ATOM    626  O   THR    77     218.024 192.070 164.180  1.00154.84           O
ATOM    627  N   SER    78     218.169 193.489 162.418  1.00122.41           N
ATOM    628  CA  SER    78     219.139 194.337 163.037  1.00122.41           C
ATOM    629  CB  SER    78     219.559 195.514 162.146  1.00122.41           C
ATOM    630  OG  SER    78     220.521 196.312 162.817  1.00122.41           O
ATOM    631  C   SER    78     218.598 194.907 164.298  1.00122.41           C
ATOM    632  O   SER    78     219.358 195.068 165.246  1.00122.41           O
ATOM    633  N   TYR    79     217.290 195.235 164.344  1.00181.24           N
ATOM    634  CA  TYR    79     216.702 195.842 165.518  1.00181.24           C
ATOM    635  CB  TYR    79     215.239 196.272 165.321  1.00181.24           C
ATOM    636  CG  TYR    79     214.928 197.207 166.439  1.00181.24           C
ATOM    637  CD1 TYR    79     215.353 198.514 166.358  1.00181.24           C
ATOM    638  CD2 TYR    79     214.224 196.805 167.550  1.00181.24           C
ATOM    639  CE1 TYR    79     215.087 199.410 167.365  1.00181.24           C
ATOM    640  CE2 TYR    79     213.954 197.696 168.563  1.00181.24           C
ATOM    641  CZ  TYR    79     214.385 198.998 168.472  1.00181.24           C
ATOM    642  OH  TYR    79     214.108 199.912 169.510  1.00181.24           O
ATOM    643  C   TYR    79     216.751 194.869 166.655  1.00181.24           C
ATOM    644  O   TYR    79     216.972 195.273 167.796  1.00181.24           O
ATOM    645  N   ALA    80     216.472 193.574 166.385  1.00103.99           N
ATOM    646  CA  ALA    80     216.489 192.572 167.422  1.00103.99           C
ATOM    647  CB  ALA    80     216.061 191.182 166.919  1.00103.99           C
ATOM    648  C   ALA    80     217.874 192.437 167.971  1.00103.99           C
ATOM    649  O   ALA    80     218.052 192.308 169.196  1.00103.99           O
ATOM    650  N   THR    81     218.900 192.446 167.075  1.00262.20           N
ATOM    651  CA  THR    81     220.141 192.239 167.737  1.00262.20           C
ATOM    652  CB  THR    81     221.520 192.037 167.166  1.00262.20           C
ATOM    653  OG1 THR    81     222.260 191.355 168.161  1.00262.20           O
ATOM    654  CG2 THR    81     222.260 193.343 166.854  1.00262.20           C
ATOM    655  C   THR    81     220.482 193.395 168.574  1.00262.20           C
ATOM    656  O   THR    81     221.147 193.194 169.582  1.00262.20           O
ATOM    657  N   ALA    82     220.136 194.619 168.128  1.00103.84           N
ATOM    658  CA  ALA    82     220.537 195.781 168.856  1.00103.84           C
ATOM    659  CB  ALA    82     220.085 197.088 168.185  1.00103.84           C
ATOM    660  C   ALA    82     219.897 195.729 170.199  1.00103.84           C
ATOM    661  O   ALA    82     220.544 196.122 171.157  1.00103.84           O
ATOM    662  N   VAL    83     218.619 195.286 170.310  1.00171.44           N
ATOM    663  CA  VAL    83     217.935 195.249 171.593  1.00171.44           C
ATOM    664  CB  VAL    83     216.479 194.892 171.500  1.00171.44           C
ATOM    665  CG1 VAL    83     215.778 195.951 170.632  1.00171.44           C
ATOM    666  CG2 VAL    83     216.334 193.448 170.998  1.00171.44           C
ATOM    667  C   VAL    83     218.601 194.277 172.527  1.00171.44           C
ATOM    668  O   VAL    83     218.752 194.525 173.731  1.00171.44           O
ATOM    669  N   GLN    84     219.009 193.110 172.000  1.00267.54           N
ATOM    670  CA  GLN    84     219.590 192.188 172.936  1.00267.54           C
ATOM    671  CB  GLN    84     219.815 190.796 172.322  1.00267.54           C
ATOM    672  CG  GLN    84     220.855 190.756 171.208  1.00267.54           C
ATOM    673  CD  GLN    84     222.109 190.140 171.796  1.00267.54           C
ATOM    674  OE1 GLN    84     222.800 190.743 172.616  1.00267.54           O
ATOM    675  NE2 GLN    84     222.398 188.884 171.368  1.00267.54           N
ATOM    676  C   GLN    84     220.873 192.715 173.502  1.00267.54           C
ATOM    677  O   GLN    84     221.192 192.612 174.699  1.00267.54           O
ATOM    678  N   TYR    85     221.648 193.326 172.609  1.00271.48           N
ATOM    679  CA  TYR    85     222.934 193.773 173.025  1.00271.48           C
ATOM    680  CB  TYR    85     223.849 194.135 171.858  1.00271.48           C
ATOM    681  CG  TYR    85     225.116 193.561 172.370  1.00271.48           C
ATOM    682  CD1 TYR    85     225.155 192.201 172.576  1.00271.48           C
ATOM    683  CD2 TYR    85     226.200 194.324 172.715  1.00271.48           C
ATOM    684  CE1 TYR    85     226.278 191.580 173.065  1.00271.48           C
ATOM    685  CE2 TYR    85     227.326 193.704 173.202  1.00271.48           C
ATOM    686  CZ  TYR    85     227.375 192.342 173.374  1.00271.48           C
ATOM    687  OH  TYR    85     228.547 191.743 173.881  1.00271.48           O
ATOM    688  C   TYR    85     222.791 194.908 174.012  1.00271.48           C
ATOM    689  O   TYR    85     223.673 195.101 174.846  1.00271.48           O
ATOM    690  N   PHE    86     221.730 195.744 173.872  1.00194.90           N
ATOM    691  CA  PHE    86     221.430 196.868 174.743  1.00194.90           C
ATOM    692  CB  PHE    86     220.172 197.627 174.273  1.00194.90           C
ATOM    693  CG  PHE    86     219.945 198.830 175.127  1.00194.90           C
ATOM    694  CD1 PHE    86     220.533 200.033 174.804  1.00194.90           C
ATOM    695  CD2 PHE    86     219.141 198.760 176.242  1.00194.90           C
ATOM    696  CE1 PHE    86     220.327 201.148 175.583  1.00194.90           C
ATOM    697  CE2 PHE    86     218.932 199.872 177.023  1.00194.90           C
ATOM    698  CZ  PHE    86     219.524 201.069 176.696  1.00194.90           C
ATOM    699  C   PHE    86     221.175 196.313 176.104  1.00194.90           C
ATOM    700  O   PHE    86     221.535 196.965 177.075  1.00194.90           O
ATOM    701  N   ALA    87     220.499 195.145 176.232  1.00114.35           N
ATOM    702  CA  ALA    87     220.266 194.589 177.542  1.00114.35           C
ATOM    703  CB  ALA    87     219.451 193.285 177.505  1.00114.35           C
ATOM    704  C   ALA    87     221.567 194.259 178.208  1.00114.35           C
ATOM    705  O   ALA    87     221.774 194.567 179.380  1.00114.35           O
ATOM    706  N   VAL    88     222.504 193.636 177.479  1.00232.37           N
ATOM    707  CA  VAL    88     223.713 193.281 178.144  1.00232.37           C
ATOM    708  CB  VAL    88     224.641 192.420 177.326  1.00232.37           C
ATOM    709  CG1 VAL    88     223.902 191.125 176.953  1.00232.37           C
ATOM    710  CG2 VAL    88     225.182 193.215 176.130  1.00232.37           C
ATOM    711  C   VAL    88     224.487 194.492 178.597  1.00232.37           C
ATOM    712  O   VAL    88     225.092 194.518 179.672  1.00232.37           O
ATOM    713  N   SER    89     224.528 195.534 177.761  1.00102.62           N
ATOM    714  CA  SER    89     225.296 196.694 178.088  1.00102.62           C
ATOM    715  CB  SER    89     225.326 197.715 176.941  1.00102.62           C
ATOM    716  OG  SER    89     225.965 197.145 175.809  1.00102.62           O
ATOM    717  C   SER    89     224.725 197.382 179.282  1.00102.62           C
ATOM    718  O   SER    89     225.490 197.885 180.103  1.00102.62           O
ATOM    719  N   ILE    90     223.376 197.429 179.391  1.00165.99           N
ATOM    720  CA  ILE    90     222.698 198.104 180.461  1.00165.99           C
ATOM    721  CB  ILE    90     221.199 198.170 180.321  1.00165.99           C
ATOM    722  CG1 ILE    90     220.553 196.782 180.414  1.00165.99           C
ATOM    723  CG2 ILE    90     220.888 198.906 179.009  1.00165.99           C
ATOM    724  CD1 ILE    90     219.029 196.820 180.528  1.00165.99           C
ATOM    725  C   ILE    90     223.020 197.415 181.725  1.00165.99           C
ATOM    726  O   ILE    90     223.229 198.095 182.712  1.00165.99           O
ATOM    727  N   ALA    91     223.047 196.068 181.754  1.00101.46           N
ATOM    728  CA  ALA    91     223.349 195.358 182.964  1.00101.46           C
ATOM    729  CB  ALA    91     223.272 193.831 182.791  1.00101.46           C
ATOM    730  C   ALA    91     224.734 195.683 183.426  1.00101.46           C
ATOM    731  O   ALA    91     224.972 195.894 184.618  1.00101.46           O
ATOM    732  N   MET    92     225.698 195.736 182.491  1.00240.78           N
ATOM    733  CA  MET    92     227.032 195.984 182.953  1.00240.78           C
ATOM    734  CB  MET    92     228.100 195.898 181.847  1.00240.78           C
ATOM    735  CG  MET    92     228.018 197.004 180.794  1.00240.78           C
ATOM    736  SD  MET    92     229.458 197.093 179.690  1.00240.78           S
ATOM    737  CE  MET    92     229.232 195.447 178.957  1.00240.78           C
ATOM    738  C   MET    92     227.168 197.333 183.590  1.00240.78           C
ATOM    739  O   MET    92     227.780 197.498 184.652  1.00240.78           O
ATOM    740  N   PHE    93     226.560 198.333 182.938  1.00137.57           N
ATOM    741  CA  PHE    93     226.652 199.701 183.348  1.00137.57           C
ATOM    742  CB  PHE    93     225.942 200.632 182.349  1.00137.57           C
ATOM    743  CG  PHE    93     225.813 201.988 182.954  1.00137.57           C
ATOM    744  CD1 PHE    93     226.848 202.893 182.913  1.00137.57           C
ATOM    745  CD2 PHE    93     224.633 202.354 183.557  1.00137.57           C
ATOM    746  CE1 PHE    93     226.707 204.142 183.472  1.00137.57           C
ATOM    747  CE2 PHE    93     224.485 203.600 184.118  1.00137.57           C
ATOM    748  CZ  PHE    93     225.524 204.498 184.075  1.00137.57           C
ATOM    749  C   PHE    93     226.015 199.888 184.677  1.00137.57           C
ATOM    750  O   PHE    93     226.539 200.630 185.504  1.00137.57           O
ATOM    751  N   ASN    94     224.851 199.247 184.892  1.00113.46           N
ATOM    752  CA  ASN    94     224.113 199.409 186.108  1.00113.46           C
ATOM    753  CB  ASN    94     222.746 198.715 186.075  1.00113.46           C
ATOM    754  CG  ASN    94     221.937 199.306 187.216  1.00113.46           C
ATOM    755  OD1 ASN    94     222.088 198.916 188.372  1.00113.46           O
ATOM    756  ND2 ASN    94     221.041 200.274 186.886  1.00113.46           N
ATOM    757  C   ASN    94     224.888 198.884 187.248  1.00113.46           C
ATOM    758  O   ASN    94     224.870 199.480 188.315  1.00113.46           O
ATOM    759  N   ALA    95     225.578 197.750 187.066  1.00 94.67           N
ATOM    760  CA  ALA    95     226.317 197.179 188.147  1.00 94.67           C
ATOM    761  CB  ALA    95     226.959 195.863 187.688  1.00 94.67           C
ATOM    762  C   ALA    95     227.373 198.119 188.580  1.00 94.67           C
ATOM    763  O   ALA    95     227.555 198.379 189.773  1.00 94.67           O
ATOM    764  N   TYR    96     228.065 198.701 187.597  1.00209.95           N
ATOM    765  CA  TYR    96     229.144 199.536 187.985  1.00209.95           C
ATOM    766  CB  TYR    96     229.966 200.063 186.802  1.00209.95           C
ATOM    767  CG  TYR    96     231.028 200.905 187.415  1.00209.95           C
ATOM    768  CD1 TYR    96     232.123 200.323 188.010  1.00209.95           C
ATOM    769  CD2 TYR    96     230.926 202.276 187.399  1.00209.95           C
ATOM    770  CE1 TYR    96     233.105 201.097 188.582  1.00209.95           C
ATOM    771  CE2 TYR    96     231.903 203.057 187.968  1.00209.95           C
ATOM    772  CZ  TYR    96     232.993 202.467 188.560  1.00209.95           C
ATOM    773  OH  TYR    96     233.996 203.269 189.144  1.00209.95           O
ATOM    774  C   TYR    96     228.654 200.728 188.756  1.00209.95           C
ATOM    775  O   TYR    96     229.182 201.066 189.820  1.00209.95           O
ATOM    776  N   VAL    97     227.596 201.385 188.245  1.00136.26           N
ATOM    777  CA  VAL    97     227.147 202.608 188.839  1.00136.26           C
ATOM    778  CB  VAL    97     226.036 203.264 188.066  1.00136.26           C
ATOM    779  CG1 VAL    97     226.583 203.687 186.696  1.00136.26           C
ATOM    780  CG2 VAL    97     224.841 202.300 187.976  1.00136.26           C
ATOM    781  C   VAL    97     226.666 202.416 190.243  1.00136.26           C
ATOM    782  O   VAL    97     227.021 203.164 191.151  1.00136.26           O
ATOM    783  N   GLN    98     225.855 201.376 190.444  1.00274.15           N
ATOM    784  CA  GLN    98     225.204 201.023 191.668  1.00274.15           C
ATOM    785  CB  GLN    98     224.178 199.901 191.463  1.00274.15           C
ATOM    786  CG  GLN    98     223.026 200.302 190.544  1.00274.15           C
ATOM    787  CD  GLN    98     222.223 201.377 191.253  1.00274.15           C
ATOM    788  OE1 GLN    98     222.764 202.387 191.701  1.00274.15           O
ATOM    789  NE2 GLN    98     220.887 201.149 191.361  1.00274.15           N
ATOM    790  C   GLN    98     226.127 200.580 192.705  1.00274.15           C
ATOM    791  O   GLN    98     225.818 200.771 193.869  1.00274.15           O
ATOM    792  N   ARG    99     227.297 200.071 192.316  1.00205.47           N
ATOM    793  CA  ARG    99     228.113 199.169 193.066  1.00205.47           C
ATOM    794  CB  ARG    99     229.593 199.198 192.644  1.00205.47           C
ATOM    795  CG  ARG    99     230.287 200.540 192.884  1.00205.47           C
ATOM    796  CD  ARG    99     231.758 200.548 192.456  1.00205.47           C
ATOM    797  NE  ARG    99     232.473 199.516 193.260  1.00205.47           N
ATOM    798  CZ  ARG    99     233.062 199.855 194.445  1.00205.47           C
ATOM    799  NH1 ARG    99     232.993 201.140 194.900  1.00205.47           N
ATOM    800  NH2 ARG    99     233.728 198.910 195.172  1.00205.47           N
ATOM    801  C   ARG    99     228.082 199.414 194.550  1.00205.47           C
ATOM    802  O   ARG    99     228.007 198.438 195.289  1.00205.47           O
ATOM    803  N   ASP   100     228.114 200.659 195.058  1.00 56.46           N
ATOM    804  CA  ASP   100     228.065 200.842 196.487  1.00 56.46           C
ATOM    805  CB  ASP   100     227.977 202.327 196.891  1.00 56.46           C
ATOM    806  CG  ASP   100     229.279 203.012 196.503  1.00 56.46           C
ATOM    807  OD1 ASP   100     230.191 202.302 195.999  1.00 56.46           O
ATOM    808  OD2 ASP   100     229.377 204.253 196.695  1.00 56.46           O
ATOM    809  C   ASP   100     226.842 200.161 197.069  1.00 56.46           C
ATOM    810  O   ASP   100     226.928 199.523 198.115  1.00 56.46           O
ATOM    811  N   LYS   101     225.663 200.278 196.431  1.00126.16           N
ATOM    812  CA  LYS   101     224.466 199.657 196.930  1.00126.16           C
ATOM    813  CB  LYS   101     223.218 200.132 196.178  1.00126.16           C
ATOM    814  CG  LYS   101     222.998 201.639 196.316  1.00126.16           C
ATOM    815  CD  LYS   101     224.059 202.457 195.579  1.00126.16           C
ATOM    816  CE  LYS   101     223.942 203.965 195.792  1.00126.16           C
ATOM    817  NZ  LYS   101     224.414 204.320 197.149  1.00126.16           N
ATOM    818  C   LYS   101     224.576 198.156 196.856  1.00126.16           C
ATOM    819  O   LYS   101     224.116 197.457 197.756  1.00126.16           O
ATOM    820  N   VAL   102     225.187 197.612 195.782  1.00 69.80           N
ATOM    821  CA  VAL   102     225.329 196.188 195.620  1.00 69.80           C
ATOM    822  CB  VAL   102     226.064 195.807 194.368  1.00 69.80           C
ATOM    823  CG1 VAL   102     226.288 194.286 194.397  1.00 69.80           C
ATOM    824  CG2 VAL   102     225.278 196.290 193.142  1.00 69.80           C
ATOM    825  C   VAL   102     226.165 195.655 196.743  1.00 69.80           C
ATOM    826  O   VAL   102     225.857 194.610 197.314  1.00 69.80           O
ATOM    827  N   ILE   103     227.265 196.356 197.074  1.00107.30           N
ATOM    828  CA  ILE   103     228.151 195.915 198.112  1.00107.30           C
ATOM    829  CB  ILE   103     229.424 196.710 198.255  1.00107.30           C
ATOM    830  CG1 ILE   103     230.440 195.910 199.087  1.00107.30           C
ATOM    831  CG2 ILE   103     229.108 198.073 198.884  1.00107.30           C
ATOM    832  CD1 ILE   103     231.835 196.530 199.097  1.00107.30           C
ATOM    833  C   ILE   103     227.430 195.981 199.414  1.00107.30           C
ATOM    834  O   ILE   103     227.640 195.140 200.285  1.00107.30           O
ATOM    835  N   SER   104     226.588 197.015 199.591  1.00 76.48           N
ATOM    836  CA  SER   104     225.881 197.185 200.823  1.00 76.48           C
ATOM    837  CB  SER   104     225.030 198.468 200.842  1.00 76.48           C
ATOM    838  OG  SER   104     224.350 198.591 202.083  1.00 76.48           O
ATOM    839  C   SER   104     224.977 196.011 201.009  1.00 76.48           C
ATOM    840  O   SER   104     224.833 195.492 202.114  1.00 76.48           O
ATOM    841  N   LEU   105     224.368 195.552 199.904  1.00159.32           N
ATOM    842  CA  LEU   105     223.445 194.457 199.878  1.00159.32           C
ATOM    843  CB  LEU   105     222.919 194.309 198.435  1.00159.32           C
ATOM    844  CG  LEU   105     221.768 193.322 198.191  1.00159.32           C
ATOM    845  CD1 LEU   105     220.530 193.657 199.044  1.00159.32           C
ATOM    846  CD2 LEU   105     221.448 193.289 196.686  1.00159.32           C
ATOM    847  C   LEU   105     224.177 193.218 200.321  1.00159.32           C
ATOM    848  O   LEU   105     223.705 192.472 201.176  1.00159.32           O
ATOM    849  N   LEU   106     225.383 192.989 199.774  1.00 71.44           N
ATOM    850  CA  LEU   106     226.183 191.843 200.117  1.00 71.44           C
ATOM    851  CB  LEU   106     227.469 191.758 199.281  1.00 71.44           C
ATOM    852  CG  LEU   106     227.190 191.415 197.809  1.00 71.44           C
ATOM    853  CD1 LEU   106     228.494 191.338 197.001  1.00 71.44           C
ATOM    854  CD2 LEU   106     226.351 190.129 197.702  1.00 71.44           C
ATOM    855  C   LEU   106     226.595 191.911 201.562  1.00 71.44           C
ATOM    856  O   LEU   106     226.634 190.895 202.254  1.00 71.44           O
ATOM    857  N   ARG   107     226.947 193.120 202.033  1.00150.36           N
ATOM    858  CA  ARG   107     227.432 193.405 203.359  1.00150.36           C
ATOM    859  CB  ARG   107     228.075 194.797 203.483  1.00150.36           C
ATOM    860  CG  ARG   107     229.361 194.944 202.665  1.00150.36           C
ATOM    861  CD  ARG   107     230.485 194.001 203.103  1.00150.36           C
ATOM    862  NE  ARG   107     230.382 192.758 202.284  1.00150.36           N
ATOM    863  CZ  ARG   107     231.477 191.957 202.128  1.00150.36           C
ATOM    864  NH1 ARG   107     232.652 192.288 202.738  1.00150.36           N
ATOM    865  NH2 ARG   107     231.402 190.829 201.362  1.00150.36           N
ATOM    866  C   ARG   107     226.363 193.306 204.410  1.00150.36           C
ATOM    867  O   ARG   107     226.670 193.086 205.578  1.00150.36           O
ATOM    868  N   VAL   108     225.082 193.477 204.038  1.00112.65           N
ATOM    869  CA  VAL   108     224.008 193.598 204.989  1.00112.65           C
ATOM    870  CB  VAL   108     222.670 193.690 204.329  1.00112.65           C
ATOM    871  CG1 VAL   108     222.410 192.361 203.603  1.00112.65           C
ATOM    872  CG2 VAL   108     221.624 194.030 205.402  1.00112.65           C
ATOM    873  C   VAL   108     223.942 192.426 205.932  1.00112.65           C
ATOM    874  O   VAL   108     223.606 192.591 207.103  1.00112.65           O
ATOM    875  N   ALA   109     224.235 191.213 205.432  1.00 68.36           N
ATOM    876  CA  ALA   109     224.165 189.948 206.119  1.00 68.36           C
ATOM    877  CB  ALA   109     224.407 188.755 205.180  1.00 68.36           C
ATOM    878  C   ALA   109     225.142 189.817 207.249  1.00 68.36           C
ATOM    879  O   ALA   109     224.884 189.076 208.196  1.00 68.36           O
ATOM    880  N   HIS   110     226.287 190.515 207.185  1.00 93.32           N
ATOM    881  CA  HIS   110     227.380 190.274 208.085  1.00 93.32           C
ATOM    882  ND1 HIS   110     230.549 189.883 208.485  1.00 93.32           N
ATOM    883  CG  HIS   110     229.723 190.956 208.739  1.00 93.32           C
ATOM    884  CB  HIS   110     228.516 191.293 207.918  1.00 93.32           C
ATOM    885  NE2 HIS   110     231.387 190.924 210.263  1.00 93.32           N
ATOM    886  CD2 HIS   110     230.249 191.581 209.828  1.00 93.32           C
ATOM    887  CE1 HIS   110     231.527 189.911 209.426  1.00 93.32           C
ATOM    888  C   HIS   110     226.947 190.298 209.518  1.00 93.32           C
ATOM    889  O   HIS   110     227.351 189.421 210.280  1.00 93.32           O
ATOM    890  N   SER   111     226.132 191.276 209.956  1.00 97.48           N
ATOM    891  CA  SER   111     225.756 191.206 211.339  1.00 97.48           C
ATOM    892  CB  SER   111     225.964 192.528 212.102  1.00 97.48           C
ATOM    893  OG  SER   111     225.161 193.560 211.549  1.00 97.48           O
ATOM    894  C   SER   111     224.303 190.856 211.411  1.00 97.48           C
ATOM    895  O   SER   111     223.433 191.689 211.165  1.00 97.48           O
ATOM    896  N   ASP   112     224.002 189.587 211.746  1.00 52.04           N
ATOM    897  CA  ASP   112     222.636 189.176 211.874  1.00 52.04           C
ATOM    898  CB  ASP   112     222.298 187.865 211.139  1.00 52.04           C
ATOM    899  CG  ASP   112     222.169 188.206 209.660  1.00 52.04           C
ATOM    900  OD1 ASP   112     221.786 189.369 209.361  1.00 52.04           O
ATOM    901  OD2 ASP   112     222.441 187.315 208.813  1.00 52.04           O
ATOM    902  C   ASP   112     222.333 189.002 213.326  1.00 52.04           C
ATOM    903  O   ASP   112     223.236 188.973 214.160  1.00 52.04           O
ATOM    904  N   ILE   113     221.032 188.897 213.664  1.00150.84           N
ATOM    905  CA  ILE   113     220.649 188.723 215.034  1.00150.84           C
ATOM    906  CB  ILE   113     219.328 189.358 215.393  1.00150.84           C
ATOM    907  CG1 ILE   113     219.073 189.327 216.912  1.00150.84           C
ATOM    908  CG2 ILE   113     218.220 188.673 214.578  1.00150.84           C
ATOM    909  CD1 ILE   113     218.723 187.956 217.487  1.00150.84           C
ATOM    910  C   ILE   113     220.604 187.259 215.313  1.00150.84           C
ATOM    911  O   ILE   113     220.166 186.466 214.480  1.00150.84           O
ATOM    912  N   GLN   114     221.119 186.867 216.496  1.00 57.23           N
ATOM    913  CA  GLN   114     221.169 185.483 216.862  1.00 57.23           C
ATOM    914  CB  GLN   114     222.600 185.001 217.147  1.00 57.23           C
ATOM    915  CG  GLN   114     223.560 185.124 215.964  1.00 57.23           C
ATOM    916  CD  GLN   114     224.962 184.810 216.477  1.00 57.23           C
ATOM    917  OE1 GLN   114     225.451 185.441 217.414  1.00 57.23           O
ATOM    918  NE2 GLN   114     225.630 183.806 215.849  1.00 57.23           N
ATOM    919  C   GLN   114     220.429 185.292 218.149  1.00 57.23           C
ATOM    920  O   GLN   114     220.303 186.210 218.957  1.00 57.23           O
ATOM    921  N   ASN   115     219.901 184.067 218.346  1.00 63.20           N
ATOM    922  CA  ASN   115     219.240 183.670 219.556  1.00 63.20           C
ATOM    923  CB  ASN   115     217.705 183.722 219.471  1.00 63.20           C
ATOM    924  CG  ASN   115     217.158 183.565 220.883  1.00 63.20           C
ATOM    925  OD1 ASN   115     217.293 184.457 221.720  1.00 63.20           O
ATOM    926  ND2 ASN   115     216.520 182.396 221.156  1.00 63.20           N
ATOM    927  C   ASN   115     219.639 182.233 219.769  1.00 63.20           C
ATOM    928  O   ASN   115     220.361 181.666 218.953  1.00 63.20           O
ATOM    929  N   LEU   116     219.199 181.608 220.881  1.00116.40           N
ATOM    930  CA  LEU   116     219.498 180.223 221.153  1.00116.40           C
ATOM    931  CB  LEU   116     218.943 179.741 222.510  1.00116.40           C
ATOM    932  CG  LEU   116     219.239 178.261 222.845  1.00116.40           C
ATOM    933  CD1 LEU   116     218.382 177.292 222.017  1.00116.40           C
ATOM    934  CD2 LEU   116     220.744 177.958 222.732  1.00116.40           C
ATOM    935  C   LEU   116     218.832 179.449 220.061  1.00116.40           C
ATOM    936  O   LEU   116     219.279 178.375 219.660  1.00116.40           O
ATOM    937  N   MET   117     217.745 180.041 219.551  1.00117.33           N
ATOM    938  CA  MET   117     216.855 179.580 218.531  1.00117.33           C
ATOM    939  CB  MET   117     215.684 180.547 218.306  1.00117.33           C
ATOM    940  CG  MET   117     214.814 180.726 219.551  1.00117.33           C
ATOM    941  SD  MET   117     213.540 182.007 219.390  1.00117.33           S
ATOM    942  CE  MET   117     213.104 182.043 221.153  1.00117.33           C
ATOM    943  C   MET   117     217.630 179.493 217.256  1.00117.33           C
ATOM    944  O   MET   117     217.161 178.917 216.277  1.00117.33           O
ATOM    945  N   HIS   118     218.833 180.096 217.246  1.00102.41           N
ATOM    946  CA  HIS   118     219.710 180.213 216.111  1.00102.41           C
ATOM    947  ND1 HIS   118     222.190 181.964 214.554  1.00102.41           N
ATOM    948  CG  HIS   118     222.071 180.844 215.346  1.00102.41           C
ATOM    949  CB  HIS   118     221.117 180.710 216.499  1.00102.41           C
ATOM    950  NE2 HIS   118     223.665 180.486 213.787  1.00102.41           N
ATOM    951  CD2 HIS   118     222.980 179.951 214.864  1.00102.41           C
ATOM    952  CE1 HIS   118     223.157 181.696 213.639  1.00102.41           C
ATOM    953  C   HIS   118     219.903 178.879 215.472  1.00102.41           C
ATOM    954  O   HIS   118     220.163 178.810 214.272  1.00102.41           O
ATOM    955  N   GLU   119     219.801 177.781 216.238  1.00101.24           N
ATOM    956  CA  GLU   119     220.017 176.490 215.651  1.00101.24           C
ATOM    957  CB  GLU   119     219.853 175.341 216.665  1.00101.24           C
ATOM    958  CG  GLU   119     218.502 175.305 217.380  1.00101.24           C
ATOM    959  CD  GLU   119     218.635 174.339 218.550  1.00101.24           C
ATOM    960  OE1 GLU   119     219.051 173.172 218.319  1.00101.24           O
ATOM    961  OE2 GLU   119     218.329 174.764 219.697  1.00101.24           O
ATOM    962  C   GLU   119     219.066 176.308 214.503  1.00101.24           C
ATOM    963  O   GLU   119     219.421 175.695 213.498  1.00101.24           O
ATOM    964  N   ALA   120     217.835 176.840 214.616  1.00 48.29           N
ATOM    965  CA  ALA   120     216.862 176.763 213.561  1.00 48.29           C
ATOM    966  CB  ALA   120     215.515 177.396 213.952  1.00 48.29           C
ATOM    967  C   ALA   120     217.389 177.504 212.370  1.00 48.29           C
ATOM    968  O   ALA   120     217.100 177.151 211.228  1.00 48.29           O
ATOM    969  N   ASP   121     218.141 178.592 212.620  1.00 43.95           N
ATOM    970  CA  ASP   121     218.685 179.411 211.575  1.00 43.95           C
ATOM    971  CB  ASP   121     219.421 180.654 212.105  1.00 43.95           C
ATOM    972  CG  ASP   121     219.720 181.562 210.918  1.00 43.95           C
ATOM    973  OD1 ASP   121     219.314 181.205 209.780  1.00 43.95           O
ATOM    974  OD2 ASP   121     220.357 182.626 211.134  1.00 43.95           O
ATOM    975  C   ASP   121     219.672 178.629 210.763  1.00 43.95           C
ATOM    976  O   ASP   121     219.682 178.706 209.536  1.00 43.95           O
ATOM    977  N   ASN   122     220.513 177.825 211.435  1.00 51.42           N
ATOM    978  CA  ASN   122     221.558 177.107 210.768  1.00 51.42           C
ATOM    979  CB  ASN   122     222.362 176.204 211.719  1.00 51.42           C
ATOM    980  CG  ASN   122     223.207 177.090 212.620  1.00 51.42           C
ATOM    981  OD1 ASN   122     222.956 177.197 213.819  1.00 51.42           O
ATOM    982  ND2 ASN   122     224.239 177.744 212.024  1.00 51.42           N
ATOM    983  C   ASN   122     220.957 176.216 209.739  1.00 51.42           C
ATOM    984  O   ASN   122     221.475 176.110 208.629  1.00 51.42           O
ATOM    985  N   ARG   123     219.841 175.545 210.071  1.00127.01           N
ATOM    986  CA  ARG   123     219.308 174.649 209.097  1.00127.01           C
ATOM    987  CB  ARG   123     218.102 173.831 209.604  1.00127.01           C
ATOM    988  CG  ARG   123     216.915 174.658 210.095  1.00127.01           C
ATOM    989  CD  ARG   123     215.784 173.803 210.675  1.00127.01           C
ATOM    990  NE  ARG   123     216.302 173.135 211.904  1.00127.01           N
ATOM    991  CZ  ARG   123     216.836 171.880 211.836  1.00127.01           C
ATOM    992  NH1 ARG   123     216.899 171.227 210.638  1.00127.01           N
ATOM    993  NH2 ARG   123     217.307 171.277 212.967  1.00127.01           N
ATOM    994  C   ARG   123     218.925 175.418 207.872  1.00127.01           C
ATOM    995  O   ARG   123     219.302 175.034 206.769  1.00127.01           O
ATOM    996  N   GLU   124     218.219 176.554 208.021  1.00129.66           N
ATOM    997  CA  GLU   124     217.771 177.280 206.864  1.00129.66           C
ATOM    998  CB  GLU   124     216.880 178.479 207.172  1.00129.66           C
ATOM    999  CG  GLU   124     217.603 179.680 207.791  1.00129.66           C
ATOM   1000  CD  GLU   124     218.024 180.604 206.651  1.00129.66           C
ATOM   1001  OE1 GLU   124     217.139 180.957 205.826  1.00129.66           O
ATOM   1002  OE2 GLU   124     219.232 180.961 206.584  1.00129.66           O
ATOM   1003  C   GLU   124     218.929 177.850 206.127  1.00129.66           C
ATOM   1004  O   GLU   124     218.883 177.976 204.905  1.00129.66           O
ATOM   1005  N   MET   125     219.978 178.269 206.858  1.00 69.93           N
ATOM   1006  CA  MET   125     221.096 178.878 206.205  1.00 69.93           C
ATOM   1007  CB  MET   125     222.178 179.348 207.191  1.00 69.93           C
ATOM   1008  CG  MET   125     223.251 180.221 206.544  1.00 69.93           C
ATOM   1009  SD  MET   125     224.422 180.960 207.723  1.00 69.93           S
ATOM   1010  CE  MET   125     225.338 179.425 208.050  1.00 69.93           C
ATOM   1011  C   MET   125     221.707 177.875 205.280  1.00 69.93           C
ATOM   1012  O   MET   125     222.012 178.190 204.131  1.00 69.93           O
ATOM   1013  N   GLU   126     221.869 176.626 205.755  1.00 98.27           N
ATOM   1014  CA  GLU   126     222.442 175.576 204.965  1.00 98.27           C
ATOM   1015  CB  GLU   126     222.627 174.282 205.783  1.00 98.27           C
ATOM   1016  CG  GLU   126     223.248 173.118 205.009  1.00 98.27           C
ATOM   1017  CD  GLU   126     222.129 172.165 204.620  1.00 98.27           C
ATOM   1018  OE1 GLU   126     220.959 172.442 204.996  1.00 98.27           O
ATOM   1019  OE2 GLU   126     222.430 171.141 203.950  1.00 98.27           O
ATOM   1020  C   GLU   126     221.519 175.318 203.816  1.00 98.27           C
ATOM   1021  O   GLU   126     221.960 175.090 202.690  1.00 98.27           O
ATOM   1022  N   LEU   127     220.199 175.380 204.074  1.00 93.38           N
ATOM   1023  CA  LEU   127     219.228 175.181 203.039  1.00 93.38           C
ATOM   1024  CB  LEU   127     217.763 175.321 203.507  1.00 93.38           C
ATOM   1025  CG  LEU   127     217.071 174.049 204.040  1.00 93.38           C
ATOM   1026  CD1 LEU   127     217.810 173.377 205.202  1.00 93.38           C
ATOM   1027  CD2 LEU   127     215.601 174.352 204.374  1.00 93.38           C
ATOM   1028  C   LEU   127     219.421 176.229 202.005  1.00 93.38           C
ATOM   1029  O   LEU   127     219.309 175.957 200.812  1.00 93.38           O
ATOM   1030  N   LEU   128     219.735 177.457 202.437  1.00147.85           N
ATOM   1031  CA  LEU   128     219.831 178.540 201.517  1.00147.85           C
ATOM   1032  CB  LEU   128     220.300 179.813 202.237  1.00147.85           C
ATOM   1033  CG  LEU   128     220.224 181.055 201.352  1.00147.85           C
ATOM   1034  CD1 LEU   128     221.314 181.102 200.268  1.00147.85           C
ATOM   1035  CD2 LEU   128     218.815 181.112 200.766  1.00147.85           C
ATOM   1036  C   LEU   128     220.853 178.203 200.490  1.00147.85           C
ATOM   1037  O   LEU   128     220.592 178.267 199.290  1.00147.85           O
ATOM   1038  N   VAL   129     222.062 177.824 200.923  1.00129.83           N
ATOM   1039  CA  VAL   129     223.015 177.573 199.896  1.00129.83           C
ATOM   1040  CB  VAL   129     224.413 177.387 200.436  1.00129.83           C
ATOM   1041  CG1 VAL   129     224.417 176.305 201.531  1.00129.83           C
ATOM   1042  CG2 VAL   129     225.349 177.079 199.254  1.00129.83           C
ATOM   1043  C   VAL   129     222.629 176.382 199.065  1.00129.83           C
ATOM   1044  O   VAL   129     222.326 176.508 197.880  1.00129.83           O
ATOM   1045  N   ALA   130     222.624 175.183 199.675  1.00106.92           N
ATOM   1046  CA  ALA   130     222.428 173.966 198.938  1.00106.92           C
ATOM   1047  CB  ALA   130     222.933 172.741 199.720  1.00106.92           C
ATOM   1048  C   ALA   130     221.037 173.628 198.478  1.00106.92           C
ATOM   1049  O   ALA   130     220.806 173.452 197.281  1.00106.92           O
ATOM   1050  N   THR   131     220.056 173.618 199.407  1.00189.79           N
ATOM   1051  CA  THR   131     218.826 172.917 199.122  1.00189.79           C
ATOM   1052  CB  THR   131     218.350 172.067 200.275  1.00189.79           C
ATOM   1053  OG1 THR   131     217.184 171.342 199.909  1.00189.79           O
ATOM   1054  CG2 THR   131     218.100 172.928 201.518  1.00189.79           C
ATOM   1055  C   THR   131     217.712 173.756 198.578  1.00189.79           C
ATOM   1056  O   THR   131     217.834 174.288 197.477  1.00189.79           O
ATOM   1057  N   GLN   132     216.592 173.869 199.337  1.00 84.60           N
ATOM   1058  CA  GLN   132     215.382 174.496 198.874  1.00 84.60           C
ATOM   1059  CB  GLN   132     214.338 174.736 199.977  1.00 84.60           C
ATOM   1060  CG  GLN   132     213.726 173.470 200.578  1.00 84.60           C
ATOM   1061  CD  GLN   132     212.710 173.910 201.626  1.00 84.60           C
ATOM   1062  OE1 GLN   132     212.021 173.088 202.228  1.00 84.60           O
ATOM   1063  NE2 GLN   132     212.608 175.248 201.847  1.00 84.60           N
ATOM   1064  C   GLN   132     215.783 175.829 198.389  1.00 84.60           C
ATOM   1065  O   GLN   132     215.387 176.254 197.305  1.00 84.60           O
ATOM   1066  N   ALA   133     216.604 176.533 199.173  1.00204.37           N
ATOM   1067  CA  ALA   133     217.138 177.675 198.528  1.00204.37           C
ATOM   1068  CB  ALA   133     217.705 178.717 199.488  1.00204.37           C
ATOM   1069  C   ALA   133     218.261 177.072 197.764  1.00204.37           C
ATOM   1070  O   ALA   133     219.140 176.425 198.329  1.00204.37           O
ATOM   1071  N   TYR   134     218.243 177.221 196.437  1.00211.98           N
ATOM   1072  CA  TYR   134     219.283 176.610 195.686  1.00211.98           C
ATOM   1073  CB  TYR   134     218.758 176.090 194.349  1.00211.98           C
ATOM   1074  CG  TYR   134     217.688 175.080 194.563  1.00211.98           C
ATOM   1075  CD1 TYR   134     217.993 173.760 194.801  1.00211.98           C
ATOM   1076  CD2 TYR   134     216.367 175.462 194.503  1.00211.98           C
ATOM   1077  CE1 TYR   134     216.992 172.836 194.991  1.00211.98           C
ATOM   1078  CE2 TYR   134     215.363 174.544 194.688  1.00211.98           C
ATOM   1079  CZ  TYR   134     215.676 173.230 194.935  1.00211.98           C
ATOM   1080  OH  TYR   134     214.645 172.286 195.126  1.00211.98           O
ATOM   1081  C   TYR   134     220.188 177.719 195.287  1.00211.98           C
ATOM   1082  O   TYR   134     220.232 178.067 194.111  1.00211.98           O
ATOM   1083  N   THR   135     220.947 178.314 196.224  1.00131.34           N
ATOM   1084  CA  THR   135     221.780 179.367 195.733  1.00131.34           C
ATOM   1085  CB  THR   135     222.461 180.173 196.811  1.00131.34           C
ATOM   1086  OG1 THR   135     223.099 181.301 196.231  1.00131.34           O
ATOM   1087  CG2 THR   135     223.487 179.316 197.571  1.00131.34           C
ATOM   1088  C   THR   135     222.804 178.758 194.828  1.00131.34           C
ATOM   1089  O   THR   135     223.044 179.240 193.721  1.00131.34           O
ATOM   1090  N   ARG   136     223.428 177.661 195.295  1.00124.12           N
ATOM   1091  CA  ARG   136     224.456 176.973 194.577  1.00124.12           C
ATOM   1092  CB  ARG   136     225.072 175.839 195.408  1.00124.12           C
ATOM   1093  CG  ARG   136     225.907 174.879 194.562  1.00124.12           C
ATOM   1094  CD  ARG   136     226.138 173.523 195.229  1.00124.12           C
ATOM   1095  NE  ARG   136     226.792 172.644 194.218  1.00124.12           N
ATOM   1096  CZ  ARG   136     226.016 171.857 193.411  1.00124.12           C
ATOM   1097  NH1 ARG   136     224.655 171.876 193.530  1.00124.12           N
ATOM   1098  NH2 ARG   136     226.582 171.032 192.482  1.00124.12           N
ATOM   1099  C   ARG   136     223.924 176.311 193.352  1.00124.12           C
ATOM   1100  O   ARG   136     224.471 176.468 192.263  1.00124.12           O
ATOM   1101  N   THR   137     222.834 175.539 193.496  1.00144.12           N
ATOM   1102  CA  THR   137     222.417 174.779 192.361  1.00144.12           C
ATOM   1103  CB  THR   137     221.427 173.676 192.619  1.00144.12           C
ATOM   1104  OG1 THR   137     220.143 174.189 192.911  1.00144.12           O
ATOM   1105  CG2 THR   137     221.937 172.835 193.801  1.00144.12           C
ATOM   1106  C   THR   137     221.897 175.658 191.281  1.00144.12           C
ATOM   1107  O   THR   137     222.106 175.354 190.111  1.00144.12           O
ATOM   1108  N   ILE   138     221.194 176.755 191.637  1.00160.15           N
ATOM   1109  CA  ILE   138     220.581 177.611 190.658  1.00160.15           C
ATOM   1110  CB  ILE   138     219.728 178.690 191.293  1.00160.15           C
ATOM   1111  CG1 ILE   138     218.762 179.314 190.273  1.00160.15           C
ATOM   1112  CG2 ILE   138     220.637 179.729 191.970  1.00160.15           C
ATOM   1113  CD1 ILE   138     219.451 180.102 189.161  1.00160.15           C
ATOM   1114  C   ILE   138     221.630 178.227 189.795  1.00160.15           C
ATOM   1115  O   ILE   138     221.455 178.309 188.579  1.00160.15           O
ATOM   1116  N   THR   139     222.739 178.678 190.414  1.00145.87           N
ATOM   1117  CA  THR   139     223.795 179.338 189.712  1.00145.87           C
ATOM   1118  CB  THR   139     224.868 179.884 190.616  1.00145.87           C
ATOM   1119  OG1 THR   139     225.749 180.720 189.878  1.00145.87           O
ATOM   1120  CG2 THR   139     225.651 178.729 191.260  1.00145.87           C
ATOM   1121  C   THR   139     224.421 178.401 188.748  1.00145.87           C
ATOM   1122  O   THR   139     224.717 178.782 187.621  1.00145.87           O
ATOM   1123  N   LEU   140     224.638 177.144 189.159  1.00 69.34           N
ATOM   1124  CA  LEU   140     225.297 176.229 188.288  1.00 69.34           C
ATOM   1125  CB  LEU   140     225.574 174.870 188.955  1.00 69.34           C
ATOM   1126  CG  LEU   140     226.574 174.962 190.125  1.00 69.34           C
ATOM   1127  CD1 LEU   140     226.887 173.577 190.712  1.00 69.34           C
ATOM   1128  CD2 LEU   140     227.840 175.736 189.719  1.00 69.34           C
ATOM   1129  C   LEU   140     224.458 175.995 187.095  1.00 69.34           C
ATOM   1130  O   LEU   140     224.974 175.959 185.980  1.00 69.34           O
ATOM   1131  N   LEU   141     223.138 175.852 187.307  1.00170.62           N
ATOM   1132  CA  LEU   141     222.264 175.515 186.226  1.00170.62           C
ATOM   1133  CB  LEU   141     220.815 175.286 186.713  1.00170.62           C
ATOM   1134  CG  LEU   141     219.801 174.814 185.645  1.00170.62           C
ATOM   1135  CD1 LEU   141     219.465 175.913 184.626  1.00170.62           C
ATOM   1136  CD2 LEU   141     220.261 173.501 184.988  1.00170.62           C
ATOM   1137  C   LEU   141     222.268 176.573 185.223  1.00170.62           C
ATOM   1138  O   LEU   141     222.307 176.160 184.081  1.00170.62           O
ATOM   1139  N   ILE   142     222.209 177.881 185.611  1.00205.49           N
ATOM   1140  CA  ILE   142     222.188 179.060 184.754  1.00205.49           C
ATOM   1141  CB  ILE   142     221.902 180.341 185.491  1.00205.49           C
ATOM   1142  CG1 ILE   142     221.628 181.480 184.493  1.00205.49           C
ATOM   1143  CG2 ILE   142     223.073 180.632 186.442  1.00205.49           C
ATOM   1144  CD1 ILE   142     220.327 181.319 183.709  1.00205.49           C
ATOM   1145  C   ILE   142     223.479 179.255 183.991  1.00205.49           C
ATOM   1146  O   ILE   142     223.531 179.681 182.823  1.00205.49           O
ATOM   1147  N   TRP   143     224.601 178.980 184.638  1.00215.26           N
ATOM   1148  CA  TRP   143     225.777 179.064 183.851  1.00215.26           C
ATOM   1149  CB  TRP   143     227.072 178.918 184.663  1.00215.26           C
ATOM   1150  CG  TRP   143     228.295 179.084 183.797  1.00215.26           C
ATOM   1151  CD2 TRP   143     228.877 180.357 183.478  1.00215.26           C
ATOM   1152  CD1 TRP   143     229.038 178.143 183.146  1.00215.26           C
ATOM   1153  NE1 TRP   143     230.040 178.752 182.429  1.00215.26           N
ATOM   1154  CE2 TRP   143     229.955 180.114 182.629  1.00215.26           C
ATOM   1155  CE3 TRP   143     228.537 181.623 183.862  1.00215.26           C
ATOM   1156  CZ2 TRP   143     230.715 181.141 182.148  1.00215.26           C
ATOM   1157  CZ3 TRP   143     229.306 182.656 183.374  1.00215.26           C
ATOM   1158  CH2 TRP   143     230.374 182.419 182.534  1.00215.26           C
ATOM   1159  C   TRP   143     225.796 178.020 182.784  1.00215.26           C
ATOM   1160  O   TRP   143     226.229 178.316 181.673  1.00215.26           O
ATOM   1161  N   ILE   144     225.385 176.767 183.095  1.00148.17           N
ATOM   1162  CA  ILE   144     225.458 175.724 182.092  1.00148.17           C
ATOM   1163  CB  ILE   144     225.171 174.336 182.602  1.00148.17           C
ATOM   1164  CG1 ILE   144     225.743 173.305 181.616  1.00148.17           C
ATOM   1165  CG2 ILE   144     223.661 174.162 182.807  1.00148.17           C
ATOM   1166  CD1 ILE   144     225.731 171.874 182.156  1.00148.17           C
ATOM   1167  C   ILE   144     224.542 175.991 180.926  1.00148.17           C
ATOM   1168  O   ILE   144     224.992 175.814 179.796  1.00148.17           O
ATOM   1169  N   PRO   145     223.283 176.345 181.064  1.00243.65           N
ATOM   1170  CA  PRO   145     222.573 176.673 179.940  1.00243.65           C
ATOM   1171  CD  PRO   145     222.824 177.326 181.886  1.00243.65           C
ATOM   1172  CB  PRO   145     221.128 176.969 180.323  1.00243.65           C
ATOM   1173  CG  PRO   145     221.306 177.451 181.741  1.00243.65           C
ATOM   1174  C   PRO   145     223.176 177.831 179.141  1.00243.65           C
ATOM   1175  O   PRO   145     223.021 177.792 177.926  1.00243.65           O
ATOM   1176  N   SER   146     223.829 178.873 179.736  1.00154.84           N
ATOM   1177  CA  SER   146     224.374 179.972 178.981  1.00154.84           C
ATOM   1178  CB  SER   146     225.002 181.028 179.901  1.00154.84           C
ATOM   1179  OG  SER   146     224.059 181.411 180.887  1.00154.84           O
ATOM   1180  C   SER   146     225.469 179.453 178.112  1.00154.84           C
ATOM   1181  O   SER   146     225.591 179.869 176.966  1.00154.84           O
ATOM   1182  N   VAL   147     226.299 178.534 178.642  1.00 79.51           N
ATOM   1183  CA  VAL   147     227.407 177.959 177.919  1.00 79.51           C
ATOM   1184  CB  VAL   147     228.198 176.999 178.751  1.00 79.51           C
ATOM   1185  CG1 VAL   147     229.291 176.377 177.866  1.00 79.51           C
ATOM   1186  CG2 VAL   147     228.735 177.742 179.986  1.00 79.51           C
ATOM   1187  C   VAL   147     226.892 177.184 176.741  1.00 79.51           C
ATOM   1188  O   VAL   147     227.489 177.222 175.667  1.00 79.51           O
ATOM   1189  N   ILE   148     225.790 176.424 176.910  1.00132.06           N
ATOM   1190  CA  ILE   148     225.295 175.639 175.802  1.00132.06           C
ATOM   1191  CB  ILE   148     224.175 174.697 176.161  1.00132.06           C
ATOM   1192  CG1 ILE   148     223.999 173.663 175.038  1.00132.06           C
ATOM   1193  CG2 ILE   148     222.896 175.497 176.443  1.00132.06           C
ATOM   1194  CD1 ILE   148     223.105 172.485 175.423  1.00132.06           C
ATOM   1195  C   ILE   148     224.827 176.544 174.703  1.00132.06           C
ATOM   1196  O   ILE   148     225.029 176.267 173.516  1.00132.06           O
ATOM   1197  N   ALA   149     224.140 177.639 175.082  1.00 99.18           N
ATOM   1198  CA  ALA   149     223.630 178.536 174.088  1.00 99.18           C
ATOM   1199  CB  ALA   149     222.805 179.682 174.692  1.00 99.18           C
ATOM   1200  C   ALA   149     224.755 179.149 173.332  1.00 99.18           C
ATOM   1201  O   ALA   149     224.645 179.294 172.118  1.00 99.18           O
ATOM   1202  N   GLY   150     225.852 179.528 174.029  1.00126.52           N
ATOM   1203  CA  GLY   150     226.988 180.149 173.396  1.00126.52           C
ATOM   1204  C   GLY   150     227.580 179.185 172.407  1.00126.52           C
ATOM   1205  O   GLY   150     228.021 179.633 171.362  1.00126.52           O
ATOM   1206  N   LEU   151     227.652 177.861 172.697  1.00154.60           N
ATOM   1207  CA  LEU   151     228.249 176.882 171.792  1.00154.60           C
ATOM   1208  CB  LEU   151     228.302 175.475 172.436  1.00154.60           C
ATOM   1209  CG  LEU   151     229.114 174.382 171.697  1.00154.60           C
ATOM   1210  CD1 LEU   151     229.057 173.062 172.480  1.00154.60           C
ATOM   1211  CD2 LEU   151     228.687 174.181 170.234  1.00154.60           C
ATOM   1212  C   LEU   151     227.439 176.817 170.522  1.00154.60           C
ATOM   1213  O   LEU   151     227.971 176.700 169.412  1.00154.60           O
ATOM   1214  N   MET   152     226.104 176.841 170.653  1.00229.04           N
ATOM   1215  CA  MET   152     225.327 176.716 169.452  1.00229.04           C
ATOM   1216  CB  MET   152     223.831 176.578 169.772  1.00229.04           C
ATOM   1217  CG  MET   152     223.576 175.493 170.825  1.00229.04           C
ATOM   1218  SD  MET   152     224.417 173.912 170.508  1.00229.04           S
ATOM   1219  CE  MET   152     223.303 173.364 169.185  1.00229.04           C
ATOM   1220  C   MET   152     225.511 177.902 168.563  1.00229.04           C
ATOM   1221  O   MET   152     225.631 177.835 167.326  1.00229.04           O
ATOM   1222  N   ALA   153     225.539 179.055 169.233  1.00167.01           N
ATOM   1223  CA  ALA   153     225.636 180.254 168.496  1.00167.01           C
ATOM   1224  CB  ALA   153     225.629 181.515 169.379  1.00167.01           C
ATOM   1225  C   ALA   153     226.931 180.235 167.762  1.00167.01           C
ATOM   1226  O   ALA   153     226.879 180.726 166.655  1.00167.01           O
ATOM   1227  N   TYR   154     228.064 179.709 168.337  1.00222.38           N
ATOM   1228  CA  TYR   154     229.457 179.610 167.850  1.00222.38           C
ATOM   1229  CB  TYR   154     230.373 178.941 168.887  1.00222.38           C
ATOM   1230  CG  TYR   154     231.779 179.017 168.407  1.00222.38           C
ATOM   1231  CD1 TYR   154     232.252 178.129 167.470  1.00222.38           C
ATOM   1232  CD2 TYR   154     232.628 179.973 168.915  1.00222.38           C
ATOM   1233  CE1 TYR   154     233.554 178.205 167.036  1.00222.38           C
ATOM   1234  CE2 TYR   154     233.930 180.055 168.486  1.00222.38           C
ATOM   1235  CZ  TYR   154     234.392 179.170 167.544  1.00222.38           C
ATOM   1236  OH  TYR   154     235.728 179.253 167.101  1.00222.38           O
ATOM   1237  C   TYR   154     229.471 178.751 166.617  1.00222.38           C
ATOM   1238  O   TYR   154     230.240 178.940 165.676  1.00222.38           O
ATOM   1239  N   SER   155     228.680 177.685 166.583  1.00182.81           N
ATOM   1240  CA  SER   155     228.785 176.993 165.336  1.00182.81           C
ATOM   1241  CB  SER   155     227.994 175.671 165.330  1.00182.81           C
ATOM   1242  OG  SER   155     228.122 175.028 164.071  1.00182.81           O
ATOM   1243  C   SER   155     228.262 177.808 164.190  1.00182.81           C
ATOM   1244  O   SER   155     228.859 177.942 163.097  1.00182.81           O
ATOM   1245  N   ASP   156     227.116 178.428 164.489  1.00138.93           N
ATOM   1246  CA  ASP   156     226.486 179.124 163.431  1.00138.93           C
ATOM   1247  CB  ASP   156     225.154 179.758 163.862  1.00138.93           C
ATOM   1248  CG  ASP   156     224.166 178.640 164.159  1.00138.93           C
ATOM   1249  OD1 ASP   156     224.596 177.457 164.203  1.00138.93           O
ATOM   1250  OD2 ASP   156     222.964 178.963 164.354  1.00138.93           O
ATOM   1251  C   ASP   156     227.368 180.226 162.952  1.00138.93           C
ATOM   1252  O   ASP   156     227.482 180.495 161.755  1.00138.93           O
ATOM   1253  N   CYS   157     228.028 180.864 163.918  1.00249.20           N
ATOM   1254  CA  CYS   157     228.868 182.003 163.763  1.00249.20           C
ATOM   1255  CB  CYS   157     229.260 182.434 165.181  1.00249.20           C
ATOM   1256  SG  CYS   157     230.749 181.698 165.880  1.00249.20           S
ATOM   1257  C   CYS   157     230.016 181.612 162.920  1.00249.20           C
ATOM   1258  O   CYS   157     230.381 182.433 162.111  1.00249.20           O
ATOM   1259  N   ILE   158     230.594 180.393 163.008  1.00138.84           N
ATOM   1260  CA  ILE   158     231.737 180.096 162.162  1.00138.84           C
ATOM   1261  CB  ILE   158     232.252 178.695 162.324  1.00138.84           C
ATOM   1262  CG1 ILE   158     232.693 178.436 163.772  1.00138.84           C
ATOM   1263  CG2 ILE   158     233.377 178.491 161.296  1.00138.84           C
ATOM   1264  CD1 ILE   158     233.003 176.967 164.054  1.00138.84           C
ATOM   1265  C   ILE   158     231.304 180.213 160.755  1.00138.84           C
ATOM   1266  O   ILE   158     231.979 180.796 159.887  1.00138.84           O
ATOM   1267  N   TYR   159     230.100 179.678 160.525  1.00232.76           N
ATOM   1268  CA  TYR   159     229.714 179.695 159.159  1.00232.76           C
ATOM   1269  CB  TYR   159     228.335 179.053 158.907  1.00232.76           C
ATOM   1270  CG  TYR   159     228.428 177.569 159.024  1.00232.76           C
ATOM   1271  CD1 TYR   159     228.418 176.939 160.248  1.00232.76           C
ATOM   1272  CD2 TYR   159     228.524 176.801 157.886  1.00232.76           C
ATOM   1273  CE1 TYR   159     228.495 175.567 160.327  1.00232.76           C
ATOM   1274  CE2 TYR   159     228.600 175.431 157.957  1.00232.76           C
ATOM   1275  CZ  TYR   159     228.583 174.811 159.181  1.00232.76           C
ATOM   1276  OH  TYR   159     228.658 173.405 159.257  1.00232.76           O
ATOM   1277  C   TYR   159     229.637 181.113 158.598  1.00232.76           C
ATOM   1278  O   TYR   159     230.209 181.461 157.558  1.00232.76           O
ATOM   1279  N   ARG   160     229.045 181.983 159.409  1.00348.20           N
ATOM   1280  CA  ARG   160     228.734 183.383 159.262  1.00348.20           C
ATOM   1281  CB  ARG   160     228.408 183.752 160.726  1.00348.20           C
ATOM   1282  CG  ARG   160     227.182 183.184 161.464  1.00348.20           C
ATOM   1283  CD  ARG   160     226.929 183.898 162.810  1.00348.20           C
ATOM   1284  NE  ARG   160     226.139 183.014 163.723  1.00348.20           N
ATOM   1285  CZ  ARG   160     226.113 183.240 165.070  1.00348.20           C
ATOM   1286  NH1 ARG   160     226.998 184.107 165.638  1.00348.20           N
ATOM   1287  NH2 ARG   160     225.192 182.608 165.854  1.00348.20           N
ATOM   1288  C   ARG   160     230.055 184.194 159.011  1.00348.20           C
ATOM   1289  O   ARG   160     229.945 185.179 158.266  1.00348.20           O
ATOM   1290  N   SER   161     231.281 183.822 159.655  1.00345.08           N
ATOM   1291  CA  SER   161     232.755 184.256 159.802  1.00345.08           C
ATOM   1292  CB  SER   161     233.598 183.509 160.854  1.00345.08           C
ATOM   1293  OG  SER   161     234.037 182.257 160.351  1.00345.08           O
ATOM   1294  C   SER   161     233.464 183.924 158.603  1.00345.08           C
ATOM   1295  O   SER   161     234.705 183.791 158.383  1.00345.08           O
ATOM   1296  N   LEU   162     232.461 183.599 157.869  1.00416.09           N
ATOM   1297  CA  LEU   162     232.952 184.116 156.749  1.00416.09           C
ATOM   1298  CB  LEU   162     231.937 184.258 155.593  1.00416.09           C
ATOM   1299  CG  LEU   162     231.873 183.071 154.606  1.00416.09           C
ATOM   1300  CD1 LEU   162     233.087 183.081 153.663  1.00416.09           C
ATOM   1301  CD2 LEU   162     231.744 181.722 155.316  1.00416.09           C
ATOM   1302  C   LEU   162     233.566 185.650 157.073  1.00416.09           C
ATOM   1303  O   LEU   162     234.570 185.692 156.398  1.00416.09           O
ATOM   1304  N   PHE   163     233.225 186.826 157.910  1.00408.69           N
ATOM   1305  CA  PHE   163     234.179 188.020 158.242  1.00408.69           C
ATOM   1306  CB  PHE   163     234.356 189.035 157.103  1.00408.69           C
ATOM   1307  CG  PHE   163     235.462 188.454 156.295  1.00408.69           C
ATOM   1308  CD1 PHE   163     236.722 188.419 156.844  1.00408.69           C
ATOM   1309  CD2 PHE   163     235.280 187.959 155.026  1.00408.69           C
ATOM   1310  CE1 PHE   163     237.796 187.898 156.166  1.00408.69           C
ATOM   1311  CE2 PHE   163     236.354 187.435 154.342  1.00408.69           C
ATOM   1312  CZ  PHE   163     237.611 187.400 154.902  1.00408.69           C
ATOM   1313  C   PHE   163     234.160 188.866 159.602  1.00408.69           C
ATOM   1314  O   PHE   163     233.116 189.224 160.143  1.00408.69           O
ATOM   1315  N   LEU   164     235.393 189.286 160.121  1.00273.66           N
ATOM   1316  CA  LEU   164     236.066 190.010 161.262  1.00273.66           C
ATOM   1317  CB  LEU   164     236.799 191.274 160.749  1.00273.66           C
ATOM   1318  CG  LEU   164     238.167 190.961 160.121  1.00273.66           C
ATOM   1319  CD1 LEU   164     238.023 190.047 158.909  1.00273.66           C
ATOM   1320  CD2 LEU   164     238.941 192.242 159.777  1.00273.66           C
ATOM   1321  C   LEU   164     235.363 190.376 162.598  1.00273.66           C
ATOM   1322  O   LEU   164     234.146 190.454 162.673  1.00273.66           O
ATOM   1323  N   PRO   165     236.191 190.768 163.615  1.00291.46           N
ATOM   1324  CA  PRO   165     235.939 190.987 165.057  1.00291.46           C
ATOM   1325  CD  PRO   165     237.596 190.405 163.491  1.00291.46           C
ATOM   1326  CB  PRO   165     237.264 191.459 165.654  1.00291.46           C
ATOM   1327  CG  PRO   165     238.293 191.310 164.514  1.00291.46           C
ATOM   1328  C   PRO   165     234.762 191.690 165.660  1.00291.46           C
ATOM   1329  O   PRO   165     233.844 191.921 164.927  1.00291.46           O
ATOM   1330  N   LYS   166     234.713 191.836 167.004  1.00210.17           N
ATOM   1331  CA  LYS   166     233.668 192.095 167.981  1.00210.17           C
ATOM   1332  CB  LYS   166     234.260 192.080 169.400  1.00210.17           C
ATOM   1333  CG  LYS   166     235.052 190.796 169.686  1.00210.17           C
ATOM   1334  CD  LYS   166     236.396 190.722 168.949  1.00210.17           C
ATOM   1335  CE  LYS   166     237.021 189.328 168.888  1.00210.17           C
ATOM   1336  NZ  LYS   166     238.265 189.380 168.084  1.00210.17           N
ATOM   1337  C   LYS   166     232.821 193.335 167.842  1.00210.17           C
ATOM   1338  O   LYS   166     231.645 193.276 168.206  1.00210.17           O
ATOM   1339  N   SER   167     233.375 194.480 167.393  1.00163.37           N
ATOM   1340  CA  SER   167     232.691 195.742 167.251  1.00163.37           C
ATOM   1341  CB  SER   167     233.674 196.864 166.904  1.00163.37           C
ATOM   1342  OG  SER   167     234.445 196.503 165.769  1.00163.37           O
ATOM   1343  C   SER   167     231.703 195.645 166.153  1.00163.37           C
ATOM   1344  O   SER   167     230.551 196.081 166.222  1.00163.37           O
ATOM   1345  N   VAL   168     232.209 195.036 165.087  1.00246.24           N
ATOM   1346  CA  VAL   168     231.469 194.496 164.035  1.00246.24           C
ATOM   1347  CB  VAL   168     232.382 193.522 163.366  1.00246.24           C
ATOM   1348  CG1 VAL   168     231.767 192.561 162.343  1.00246.24           C
ATOM   1349  CG2 VAL   168     233.638 194.292 162.991  1.00246.24           C
ATOM   1350  C   VAL   168     230.589 193.725 164.876  1.00246.24           C
ATOM   1351  O   VAL   168     231.093 193.036 165.753  1.00246.24           O
ATOM   1352  N   PHE   169     229.279 193.850 164.705  1.00170.80           N
ATOM   1353  CA  PHE   169     228.566 193.203 165.731  1.00170.80           C
ATOM   1354  CB  PHE   169     228.064 194.207 166.791  1.00170.80           C
ATOM   1355  CG  PHE   169     227.606 193.422 167.960  1.00170.80           C
ATOM   1356  CD1 PHE   169     228.499 192.772 168.774  1.00170.80           C
ATOM   1357  CD2 PHE   169     226.264 193.347 168.228  1.00170.80           C
ATOM   1358  CE1 PHE   169     228.034 192.045 169.838  1.00170.80           C
ATOM   1359  CE2 PHE   169     225.799 192.626 169.294  1.00170.80           C
ATOM   1360  CZ  PHE   169     226.694 191.969 170.096  1.00170.80           C
ATOM   1361  C   PHE   169     227.446 192.448 165.103  1.00170.80           C
ATOM   1362  O   PHE   169     227.328 192.451 163.879  1.00170.80           O
ATOM   1363  N   ASN   170     226.664 191.724 165.946  1.00174.83           N
ATOM   1364  CA  ASN   170     225.561 190.905 165.556  1.00174.83           C
ATOM   1365  CB  ASN   170     224.477 190.692 166.640  1.00174.83           C
ATOM   1366  CG  ASN   170     224.716 189.559 167.633  1.00174.83           C
ATOM   1367  OD1 ASN   170     224.576 188.384 167.303  1.00174.83           O
ATOM   1368  ND2 ASN   170     225.065 189.899 168.898  1.00174.83           N
ATOM   1369  C   ASN   170     224.798 191.662 164.567  1.00174.83           C
ATOM   1370  O   ASN   170     224.789 192.891 164.638  1.00174.83           O
ATOM   1371  N   VAL   171     224.252 190.951 163.553  1.00194.28           N
ATOM   1372  CA  VAL   171     223.267 191.670 162.841  1.00194.28           C
ATOM   1373  CB  VAL   171     222.599 191.032 161.652  1.00194.28           C
ATOM   1374  CG1 VAL   171     221.400 191.922 161.271  1.00194.28           C
ATOM   1375  CG2 VAL   171     223.569 190.840 160.490  1.00194.28           C
ATOM   1376  C   VAL   171     222.204 191.776 163.865  1.00194.28           C
ATOM   1377  O   VAL   171     221.890 192.916 164.196  1.00194.28           O
ATOM   1378  N   PRO   172     221.687 190.695 164.483  1.00210.88           N
ATOM   1379  CA  PRO   172     221.963 189.296 164.237  1.00210.88           C
ATOM   1380  CD  PRO   172     220.309 190.734 164.893  1.00210.88           C
ATOM   1381  CB  PRO   172     221.358 188.598 165.437  1.00210.88           C
ATOM   1382  CG  PRO   172     220.079 189.427 165.679  1.00210.88           C
ATOM   1383  C   PRO   172     221.221 188.834 162.990  1.00210.88           C
ATOM   1384  O   PRO   172     219.987 188.834 162.918  1.00210.88           O
ATOM   1385  N   ALA   173     221.964 188.312 162.019  1.00114.63           N
ATOM   1386  CA  ALA   173     221.415 187.966 160.752  1.00114.63           C
ATOM   1387  CB  ALA   173     220.458 189.021 160.168  1.00114.63           C
ATOM   1388  C   ALA   173     222.634 187.947 159.907  1.00114.63           C
ATOM   1389  O   ALA   173     223.726 188.143 160.424  1.00114.63           O
ATOM   1390  N   VAL   174     222.497 187.642 158.610  1.00204.09           N
ATOM   1391  CA  VAL   174     223.601 187.637 157.696  1.00204.09           C
ATOM   1392  CB  VAL   174     224.360 186.369 157.752  1.00204.09           C
ATOM   1393  CG1 VAL   174     223.383 185.208 158.063  1.00204.09           C
ATOM   1394  CG2 VAL   174     225.003 186.192 156.364  1.00204.09           C
ATOM   1395  C   VAL   174     223.000 187.550 156.351  1.00204.09           C
ATOM   1396  O   VAL   174     222.250 186.621 156.072  1.00204.09           O
ATOM   1397  N   ARG   175     223.308 188.498 155.460  1.00274.00           N
ATOM   1398  CA  ARG   175     222.809 188.442 154.115  1.00274.00           C
ATOM   1399  CB  ARG   175     223.034 187.066 153.452  1.00274.00           C
ATOM   1400  CG  ARG   175     224.457 186.778 152.980  1.00274.00           C
ATOM   1401  CD  ARG   175     224.688 185.303 152.643  1.00274.00           C
ATOM   1402  NE  ARG   175     223.462 184.783 151.972  1.00274.00           N
ATOM   1403  CZ  ARG   175     223.507 183.587 151.319  1.00274.00           C
ATOM   1404  NH1 ARG   175     224.681 182.895 151.247  1.00274.00           N
ATOM   1405  NH2 ARG   175     222.380 183.082 150.739  1.00274.00           N
ATOM   1406  C   ARG   175     221.338 188.679 154.060  1.00274.00           C
ATOM   1407  O   ARG   175     220.831 189.164 153.051  1.00274.00           O
ATOM   1408  N   ARG   176     220.629 188.408 155.172  1.00185.39           N
ATOM   1409  CA  ARG   176     219.209 188.262 155.147  1.00185.39           C
ATOM   1410  CB  ARG   176     218.454 189.560 154.814  1.00185.39           C
ATOM   1411  CG  ARG   176     218.479 190.592 155.941  1.00185.39           C
ATOM   1412  CD  ARG   176     217.528 190.259 157.092  1.00185.39           C
ATOM   1413  NE  ARG   176     218.181 189.208 157.919  1.00185.39           N
ATOM   1414  CZ  ARG   176     217.522 188.044 158.187  1.00185.39           C
ATOM   1415  NH1 ARG   176     216.258 187.846 157.711  1.00185.39           N
ATOM   1416  NH2 ARG   176     218.127 187.077 158.937  1.00185.39           N
ATOM   1417  C   ARG   176     218.947 187.239 154.067  1.00185.39           C
ATOM   1418  O   ARG   176     217.952 187.325 153.352  1.00185.39           O
ATOM   1419  N   GLY   177     219.910 186.296 153.911  1.00108.76           N
ATOM   1420  CA  GLY   177     220.080 185.219 152.962  1.00108.76           C
ATOM   1421  C   GLY   177     219.242 184.015 153.192  1.00108.76           C
ATOM   1422  O   GLY   177     219.038 183.245 152.262  1.00108.76           O
ATOM   1423  N   GLU   178     218.830 183.745 154.437  1.00156.54           N
ATOM   1424  CA  GLU   178     218.109 182.542 154.728  1.00156.54           C
ATOM   1425  CB  GLU   178     216.953 182.273 153.754  1.00156.54           C
ATOM   1426  CG  GLU   178     215.757 183.209 153.940  1.00156.54           C
ATOM   1427  CD  GLU   178     216.070 184.521 153.242  1.00156.54           C
ATOM   1428  OE1 GLU   178     216.338 184.474 152.012  1.00156.54           O
ATOM   1429  OE2 GLU   178     216.045 185.583 153.920  1.00156.54           O
ATOM   1430  C   GLU   178     219.075 181.394 154.692  1.00156.54           C
ATOM   1431  O   GLU   178     218.682 180.248 154.882  1.00156.54           O
ATOM   1432  N   GLU   179     220.384 181.669 154.522  1.00167.92           N
ATOM   1433  CA  GLU   179     221.368 180.623 154.558  1.00167.92           C
ATOM   1434  CB  GLU   179     222.284 180.611 153.327  1.00167.92           C
ATOM   1435  CG  GLU   179     223.174 179.372 153.239  1.00167.92           C
ATOM   1436  CD  GLU   179     223.697 179.303 151.814  1.00167.92           C
ATOM   1437  OE1 GLU   179     223.204 180.096 150.968  1.00167.92           O
ATOM   1438  OE2 GLU   179     224.590 178.457 151.550  1.00167.92           O
ATOM   1439  C   GLU   179     222.197 180.866 155.770  1.00167.92           C
ATOM   1440  O   GLU   179     222.903 181.867 155.883  1.00167.92           O
ATOM   1441  N   HIS   180     222.067 179.969 156.765  1.00204.29           N
ATOM   1442  CA  HIS   180     222.705 180.218 158.020  1.00204.29           C
ATOM   1443  ND1 HIS   180     225.166 179.264 155.786  1.00204.29           N
ATOM   1444  CG  HIS   180     224.861 179.163 157.125  1.00204.29           C
ATOM   1445  CB  HIS   180     224.240 180.278 157.913  1.00204.29           C
ATOM   1446  NE2 HIS   180     225.799 177.235 156.427  1.00204.29           N
ATOM   1447  CD2 HIS   180     225.254 177.916 157.501  1.00204.29           C
ATOM   1448  CE1 HIS   180     225.725 178.084 155.419  1.00204.29           C
ATOM   1449  C   HIS   180     222.287 181.577 158.536  1.00204.29           C
ATOM   1450  O   HIS   180     223.190 182.296 158.964  1.00204.29           O
ATOM   1451  N   PRO   181     221.043 182.032 158.626  1.00270.11           N
ATOM   1452  CA  PRO   181     221.039 183.419 158.958  1.00270.11           C
ATOM   1453  CD  PRO   181     220.064 181.877 157.550  1.00270.11           C
ATOM   1454  CB  PRO   181     219.785 184.087 158.462  1.00270.11           C
ATOM   1455  CG  PRO   181     219.542 183.285 157.216  1.00270.11           C
ATOM   1456  C   PRO   181     221.508 184.093 160.171  1.00270.11           C
ATOM   1457  O   PRO   181     221.562 185.316 160.100  1.00270.11           O
ATOM   1458  N   ILE   182     221.822 183.447 161.287  1.00263.61           N
ATOM   1459  CA  ILE   182     222.317 184.400 162.228  1.00263.61           C
ATOM   1460  CB  ILE   182     222.107 184.050 163.673  1.00263.61           C
ATOM   1461  CG1 ILE   182     222.370 185.280 164.555  1.00263.61           C
ATOM   1462  CG2 ILE   182     222.996 182.857 164.034  1.00263.61           C
ATOM   1463  CD1 ILE   182     222.008 185.062 166.024  1.00263.61           C
ATOM   1464  C   ILE   182     223.754 184.468 161.959  1.00263.61           C
ATOM   1465  O   ILE   182     224.428 183.465 161.779  1.00263.61           O
ATOM   1466  N   LEU   183     224.191 185.698 161.757  1.00388.01           N
ATOM   1467  CA  LEU   183     225.534 186.143 161.618  1.00388.01           C
ATOM   1468  CB  LEU   183     225.969 186.599 160.211  1.00388.01           C
ATOM   1469  CG  LEU   183     226.719 185.596 159.332  1.00388.01           C
ATOM   1470  CD1 LEU   183     225.965 184.290 159.034  1.00388.01           C
ATOM   1471  CD2 LEU   183     227.350 186.284 158.120  1.00388.01           C
ATOM   1472  C   LEU   183     225.511 187.406 162.341  1.00388.01           C
ATOM   1473  O   LEU   183     224.700 187.596 163.244  1.00388.01           O
ATOM   1474  N   LEU   184     226.462 188.279 162.000  1.00380.98           N
ATOM   1475  CA  LEU   184     226.506 189.527 162.678  1.00380.98           C
ATOM   1476  CB  LEU   184     227.380 189.318 163.928  1.00380.98           C
ATOM   1477  CG  LEU   184     226.767 188.293 164.977  1.00380.98           C
ATOM   1478  CD1 LEU   184     227.014 186.814 164.720  1.00380.98           C
ATOM   1479  CD2 LEU   184     227.165 188.526 166.427  1.00380.98           C
ATOM   1480  C   LEU   184     226.868 190.650 161.678  1.00380.98           C
ATOM   1481  O   LEU   184     227.874 190.651 160.975  1.00380.98           O
ATOM   1482  N   PHE   185     226.010 191.687 161.642  1.00355.31           N
ATOM   1483  CA  PHE   185     225.780 192.710 160.640  1.00355.31           C
ATOM   1484  CB  PHE   185     224.670 193.626 161.204  1.00355.31           C
ATOM   1485  CG  PHE   185     223.680 194.173 160.229  1.00355.31           C
ATOM   1486  CD1 PHE   185     223.221 193.440 159.161  1.00355.31           C
ATOM   1487  CD2 PHE   185     223.080 195.384 160.472  1.00355.31           C
ATOM   1488  CE1 PHE   185     222.278 193.944 158.296  1.00355.31           C
ATOM   1489  CE2 PHE   185     222.133 195.900 159.621  1.00355.31           C
ATOM   1490  CZ  PHE   185     221.735 195.186 158.517  1.00355.31           C
ATOM   1491  C   PHE   185     226.859 193.593 160.156  1.00355.31           C
ATOM   1492  O   PHE   185     227.176 193.600 158.980  1.00355.31           O
ATOM   1493  N   GLN   186     227.482 194.392 160.991  1.00370.17           N
ATOM   1494  CA  GLN   186     228.391 195.294 160.384  1.00370.17           C
ATOM   1495  CB  GLN   186     228.220 196.762 160.724  1.00370.17           C
ATOM   1496  CG  GLN   186     228.988 197.606 159.723  1.00370.17           C
ATOM   1497  CD  GLN   186     228.599 199.046 159.954  1.00370.17           C
ATOM   1498  OE1 GLN   186     229.057 199.678 160.903  1.00370.17           O
ATOM   1499  NE2 GLN   186     227.729 199.578 159.056  1.00370.17           N
ATOM   1500  C   GLN   186     229.688 194.964 160.907  1.00370.17           C
ATOM   1501  O   GLN   186     229.779 194.285 161.914  1.00370.17           O
ATOM   1502  N   LEU   187     230.728 195.439 160.240  1.00396.83           N
ATOM   1503  CA  LEU   187     232.015 194.946 160.629  1.00396.83           C
ATOM   1504  CB  LEU   187     232.662 194.065 159.535  1.00396.83           C
ATOM   1505  CG  LEU   187     234.047 193.389 159.663  1.00396.83           C
ATOM   1506  CD1 LEU   187     234.004 192.122 160.517  1.00396.83           C
ATOM   1507  CD2 LEU   187     234.651 193.134 158.276  1.00396.83           C
ATOM   1508  C   LEU   187     232.865 196.123 160.644  1.00396.83           C
ATOM   1509  O   LEU   187     232.316 197.209 160.601  1.00396.83           O
ATOM   1510  N   PHE   188     234.189 195.934 160.811  1.00398.58           N
ATOM   1511  CA  PHE   188     235.106 196.995 160.712  1.00398.58           C
ATOM   1512  CB  PHE   188     236.509 196.784 161.265  1.00398.58           C
ATOM   1513  CG  PHE   188     237.067 198.117 160.924  1.00398.58           C
ATOM   1514  CD1 PHE   188     236.444 199.243 161.417  1.00398.58           C
ATOM   1515  CD2 PHE   188     238.162 198.257 160.108  1.00398.58           C
ATOM   1516  CE1 PHE   188     236.911 200.495 161.115  1.00398.58           C
ATOM   1517  CE2 PHE   188     238.639 199.513 159.802  1.00398.58           C
ATOM   1518  CZ  PHE   188     238.013 200.629 160.307  1.00398.58           C
ATOM   1519  C   PHE   188     235.253 197.405 159.312  1.00398.58           C
ATOM   1520  O   PHE   188     235.117 198.590 159.072  1.00398.58           O
ATOM   1521  N   PRO   189     235.558 196.615 158.333  1.00295.02           N
ATOM   1522  CA  PRO   189     235.281 197.146 157.042  1.00295.02           C
ATOM   1523  CD  PRO   189     236.642 195.650 158.322  1.00295.02           C
ATOM   1524  CB  PRO   189     236.012 196.237 156.050  1.00295.02           C
ATOM   1525  CG  PRO   189     236.541 195.064 156.905  1.00295.02           C
ATOM   1526  C   PRO   189     233.811 196.946 157.202  1.00295.02           C
ATOM   1527  O   PRO   189     233.341 195.833 157.002  1.00295.02           O
ATOM   1528  N   PHE   190     233.088 197.989 157.616  1.00303.27           N
ATOM   1529  CA  PHE   190     231.727 197.893 158.008  1.00303.27           C
ATOM   1530  CB  PHE   190     231.361 199.114 158.876  1.00303.27           C
ATOM   1531  CG  PHE   190     231.895 200.321 158.179  1.00303.27           C
ATOM   1532  CD1 PHE   190     233.200 200.697 158.403  1.00303.27           C
ATOM   1533  CD2 PHE   190     231.132 201.063 157.308  1.00303.27           C
ATOM   1534  CE1 PHE   190     233.741 201.790 157.779  1.00303.27           C
ATOM   1535  CE2 PHE   190     231.667 202.163 156.677  1.00303.27           C
ATOM   1536  CZ  PHE   190     232.973 202.526 156.912  1.00303.27           C
ATOM   1537  C   PHE   190     230.820 197.762 156.845  1.00303.27           C
ATOM   1538  O   PHE   190     229.935 196.908 156.835  1.00303.27           O
ATOM   1539  N   GLY   191     231.026 198.642 155.850  1.00111.03           N
ATOM   1540  CA  GLY   191     230.288 198.665 154.626  1.00111.03           C
ATOM   1541  C   GLY   191     230.667 197.438 153.894  1.00111.03           C
ATOM   1542  O   GLY   191     229.922 196.914 153.068  1.00111.03           O
ATOM   1543  N   GLU   192     231.920 197.039 154.131  1.00189.13           N
ATOM   1544  CA  GLU   192     232.552 195.899 153.566  1.00189.13           C
ATOM   1545  CB  GLU   192     234.078 195.897 153.744  1.00189.13           C
ATOM   1546  CG  GLU   192     234.779 196.997 152.939  1.00189.13           C
ATOM   1547  CD  GLU   192     234.636 198.319 153.688  1.00189.13           C
ATOM   1548  OE1 GLU   192     234.086 198.312 154.820  1.00189.13           O
ATOM   1549  OE2 GLU   192     235.086 199.360 153.141  1.00189.13           O
ATOM   1550  C   GLU   192     231.993 194.656 154.174  1.00189.13           C
ATOM   1551  O   GLU   192     232.019 193.628 153.514  1.00189.13           O
ATOM   1552  N   LEU   193     231.574 194.682 155.460  1.00271.43           N
ATOM   1553  CA  LEU   193     230.972 193.546 156.080  1.00271.43           C
ATOM   1554  CB  LEU   193     230.607 193.762 157.523  1.00271.43           C
ATOM   1555  CG  LEU   193     230.468 192.386 158.133  1.00271.43           C
ATOM   1556  CD1 LEU   193     231.834 191.679 158.037  1.00271.43           C
ATOM   1557  CD2 LEU   193     229.851 192.378 159.536  1.00271.43           C
ATOM   1558  C   LEU   193     229.658 193.383 155.490  1.00271.43           C
ATOM   1559  O   LEU   193     229.172 192.271 155.279  1.00271.43           O
ATOM   1560  N   CYS   194     229.047 194.552 155.279  1.00170.85           N
ATOM   1561  CA  CYS   194     227.773 194.579 154.684  1.00170.85           C
ATOM   1562  CB  CYS   194     227.315 196.005 154.343  1.00170.85           C
ATOM   1563  SG  CYS   194     227.276 197.074 155.805  1.00170.85           S
ATOM   1564  C   CYS   194     227.973 193.852 153.391  1.00170.85           C
ATOM   1565  O   CYS   194     227.190 192.982 153.027  1.00170.85           O
ATOM   1566  N   ASP   195     229.061 194.174 152.671  1.00121.75           N
ATOM   1567  CA  ASP   195     229.337 193.561 151.402  1.00121.75           C
ATOM   1568  CB  ASP   195     230.467 194.278 150.648  1.00121.75           C
ATOM   1569  CG  ASP   195     230.643 193.552 149.324  1.00121.75           C
ATOM   1570  OD1 ASP   195     229.823 193.806 148.402  1.00121.75           O
ATOM   1571  OD2 ASP   195     231.595 192.732 149.219  1.00121.75           O
ATOM   1572  C   ASP   195     229.731 192.098 151.476  1.00121.75           C
ATOM   1573  O   ASP   195     229.117 191.253 150.830  1.00121.75           O
ATOM   1574  N   ASN   196     230.696 191.738 152.346  1.00178.13           N
ATOM   1575  CA  ASN   196     231.434 190.501 152.226  1.00178.13           C
ATOM   1576  CB  ASN   196     232.441 190.288 153.372  1.00178.13           C
ATOM   1577  CG  ASN   196     233.595 191.260 153.178  1.00178.13           C
ATOM   1578  OD1 ASN   196     233.938 192.020 154.082  1.00178.13           O
ATOM   1579  ND2 ASN   196     234.218 191.229 151.970  1.00178.13           N
ATOM   1580  C   ASN   196     230.592 189.282 152.171  1.00178.13           C
ATOM   1581  O   ASN   196     230.606 188.553 151.181  1.00178.13           O
ATOM   1582  N   PHE   197     229.847 188.987 153.234  1.00213.85           N
ATOM   1583  CA  PHE   197     228.996 187.859 153.082  1.00213.85           C
ATOM   1584  CB  PHE   197     229.512 186.614 153.822  1.00213.85           C
ATOM   1585  CG  PHE   197     228.744 185.434 153.334  1.00213.85           C
ATOM   1586  CD1 PHE   197     229.035 184.866 152.112  1.00213.85           C
ATOM   1587  CD2 PHE   197     227.743 184.881 154.094  1.00213.85           C
ATOM   1588  CE1 PHE   197     228.340 183.774 151.646  1.00213.85           C
ATOM   1589  CE2 PHE   197     227.046 183.788 153.634  1.00213.85           C
ATOM   1590  CZ  PHE   197     227.340 183.232 152.412  1.00213.85           C
ATOM   1591  C   PHE   197     227.780 188.344 153.737  1.00213.85           C
ATOM   1592  O   PHE   197     227.290 187.741 154.689  1.00213.85           O
ATOM   1593  N   VAL   198     227.297 189.465 153.170  1.00264.49           N
ATOM   1594  CA  VAL   198     226.233 190.282 153.638  1.00264.49           C
ATOM   1595  CB  VAL   198     224.901 190.113 152.981  1.00264.49           C
ATOM   1596  CG1 VAL   198     223.925 191.112 153.635  1.00264.49           C
ATOM   1597  CG2 VAL   198     225.051 190.295 151.460  1.00264.49           C
ATOM   1598  C   VAL   198     226.188 190.271 155.147  1.00264.49           C
ATOM   1599  O   VAL   198     225.740 189.342 155.812  1.00264.49           O
ATOM   1600  N   VAL   199     226.756 191.324 155.737  1.00299.71           N
ATOM   1601  CA  VAL   199     226.769 191.586 157.156  1.00299.71           C
ATOM   1602  CB  VAL   199     225.409 192.003 157.667  1.00299.71           C
ATOM   1603  CG1 VAL   199     225.000 193.232 156.835  1.00299.71           C
ATOM   1604  CG2 VAL   199     224.402 190.844 157.652  1.00299.71           C
ATOM   1605  C   VAL   199     227.403 190.524 158.051  1.00299.71           C
ATOM   1606  O   VAL   199     226.745 189.904 158.884  1.00299.71           O
ATOM   1607  N   GLY   200     228.670 190.185 157.725  1.00441.47           N
ATOM   1608  CA  GLY   200     229.834 189.563 158.354  1.00441.47           C
ATOM   1609  C   GLY   200     229.933 189.326 159.812  1.00441.47           C
ATOM   1610  O   GLY   200     230.640 189.975 160.586  1.00441.47           O
ATOM   1611  N   TYR   201     229.405 188.221 160.203  1.00573.65           N
ATOM   1612  CA  TYR   201     229.263 187.904 161.570  1.00573.65           C
ATOM   1613  CB  TYR   201     228.730 186.464 161.690  1.00573.65           C
ATOM   1614  CG  TYR   201     229.703 185.726 162.554  1.00573.65           C
ATOM   1615  CD1 TYR   201     230.841 185.133 162.060  1.00573.65           C
ATOM   1616  CD2 TYR   201     229.504 185.613 163.888  1.00573.65           C
ATOM   1617  CE1 TYR   201     231.766 184.512 162.873  1.00573.65           C
ATOM   1618  CE2 TYR   201     230.412 185.000 164.672  1.00573.65           C
ATOM   1619  CZ  TYR   201     231.562 184.437 164.202  1.00573.65           C
ATOM   1620  OH  TYR   201     232.513 183.813 165.035  1.00573.65           O
ATOM   1621  C   TYR   201     230.470 187.979 162.430  1.00573.65           C
ATOM   1622  O   TYR   201     230.306 188.168 163.629  1.00573.65           O
ATOM   1623  N   LEU   202     231.684 187.877 161.870  1.00417.16           N
ATOM   1624  CA  LEU   202     232.716 187.236 162.636  1.00417.16           C
ATOM   1625  CB  LEU   202     234.124 187.343 162.073  1.00417.16           C
ATOM   1626  CG  LEU   202     235.181 186.639 162.932  1.00417.16           C
ATOM   1627  CD1 LEU   202     234.965 185.117 162.967  1.00417.16           C
ATOM   1628  CD2 LEU   202     236.594 187.041 162.486  1.00417.16           C
ATOM   1629  C   LEU   202     232.892 187.536 164.051  1.00417.16           C
ATOM   1630  O   LEU   202     232.311 186.913 164.924  1.00417.16           O
ATOM   1631  N   GLY   203     233.520 188.629 164.329  1.00226.82           N
ATOM   1632  CA  GLY   203     233.811 189.008 165.672  1.00226.82           C
ATOM   1633  C   GLY   203     232.541 189.181 166.354  1.00226.82           C
ATOM   1634  O   GLY   203     232.477 189.261 167.588  1.00226.82           O
ATOM   1635  N   PRO   204     231.529 189.389 165.557  1.00299.06           N
ATOM   1636  CA  PRO   204     230.423 189.365 166.383  1.00299.06           C
ATOM   1637  CD  PRO   204     231.442 190.521 164.631  1.00299.06           C
ATOM   1638  CB  PRO   204     229.425 190.335 165.846  1.00299.06           C
ATOM   1639  CG  PRO   204     229.952 190.795 164.489  1.00299.06           C
ATOM   1640  C   PRO   204     230.038 188.106 167.158  1.00299.06           C
ATOM   1641  O   PRO   204     229.298 188.257 168.126  1.00299.06           O
ATOM   1642  N   TRP   205     230.519 186.876 166.836  1.00173.51           N
ATOM   1643  CA  TRP   205     230.218 185.742 167.722  1.00173.51           C
ATOM   1644  CB  TRP   205     230.853 184.369 167.444  1.00173.51           C
ATOM   1645  CG  TRP   205     230.473 183.323 168.465  1.00173.51           C
ATOM   1646  CD2 TRP   205     231.341 182.869 169.516  1.00173.51           C
ATOM   1647  CD1 TRP   205     229.318 182.610 168.582  1.00173.51           C
ATOM   1648  NE1 TRP   205     229.406 181.745 169.646  1.00173.51           N
ATOM   1649  CE2 TRP   205     230.647 181.892 170.229  1.00173.51           C
ATOM   1650  CE3 TRP   205     232.614 183.232 169.853  1.00173.51           C
ATOM   1651  CZ2 TRP   205     231.216 181.263 171.299  1.00173.51           C
ATOM   1652  CZ3 TRP   205     233.186 182.596 170.933  1.00173.51           C
ATOM   1653  CH2 TRP   205     232.499 181.633 171.642  1.00173.51           C
ATOM   1654  C   TRP   205     230.827 185.977 169.060  1.00173.51           C
ATOM   1655  O   TRP   205     230.252 185.591 170.077  1.00173.51           O
ATOM   1656  N   TYR   206     232.063 186.512 169.077  1.00140.21           N
ATOM   1657  CA  TYR   206     232.768 186.687 170.332  1.00140.21           C
ATOM   1658  CB  TYR   206     234.188 187.242 170.125  1.00140.21           C
ATOM   1659  CG  TYR   206     234.817 187.416 171.464  1.00140.21           C
ATOM   1660  CD1 TYR   206     235.400 186.352 172.114  1.00140.21           C
ATOM   1661  CD2 TYR   206     234.822 188.652 172.065  1.00140.21           C
ATOM   1662  CE1 TYR   206     235.979 186.527 173.348  1.00140.21           C
ATOM   1663  CE2 TYR   206     235.401 188.832 173.299  1.00140.21           C
ATOM   1664  CZ  TYR   206     235.981 187.766 173.942  1.00140.21           C
ATOM   1665  OH  TYR   206     236.576 187.947 175.209  1.00140.21           O
ATOM   1666  C   TYR   206     232.029 187.656 171.159  1.00140.21           C
ATOM   1667  O   TYR   206     231.832 187.474 172.367  1.00140.21           O
ATOM   1668  N   ALA   207     231.598 188.736 170.500  1.00137.95           N
ATOM   1669  CA  ALA   207     230.949 189.699 171.309  1.00137.95           C
ATOM   1670  CB  ALA   207     230.668 190.995 170.546  1.00137.95           C
ATOM   1671  C   ALA   207     229.688 189.126 171.882  1.00137.95           C
ATOM   1672  O   ALA   207     229.357 189.455 173.017  1.00137.95           O
ATOM   1673  N   LEU   208     228.941 188.284 171.119  1.00175.40           N
ATOM   1674  CA  LEU   208     227.694 187.730 171.614  1.00175.40           C
ATOM   1675  CB  LEU   208     226.902 186.921 170.583  1.00175.40           C
ATOM   1676  CG  LEU   208     225.631 186.340 171.219  1.00175.40           C
ATOM   1677  CD1 LEU   208     224.809 187.444 171.894  1.00175.40           C
ATOM   1678  CD2 LEU   208     224.813 185.516 170.214  1.00175.40           C
ATOM   1679  C   LEU   208     227.924 186.853 172.796  1.00175.40           C
ATOM   1680  O   LEU   208     227.096 186.811 173.705  1.00175.40           O
ATOM   1681  N   GLY   209     229.015 186.071 172.798  1.00108.57           N
ATOM   1682  CA  GLY   209     229.227 185.224 173.939  1.00108.57           C
ATOM   1683  C   GLY   209     229.455 186.028 175.171  1.00108.57           C
ATOM   1684  O   GLY   209     228.940 185.706 176.249  1.00108.57           O
ATOM   1685  N   LEU   210     230.268 187.091 175.036  1.00229.89           N
ATOM   1686  CA  LEU   210     230.560 187.826 176.225  1.00229.89           C
ATOM   1687  CB  LEU   210     231.681 188.871 176.037  1.00229.89           C
ATOM   1688  CG  LEU   210     233.107 188.274 175.872  1.00229.89           C
ATOM   1689  CD1 LEU   210     233.660 187.652 177.162  1.00229.89           C
ATOM   1690  CD2 LEU   210     233.172 187.258 174.731  1.00229.89           C
ATOM   1691  C   LEU   210     229.325 188.471 176.763  1.00229.89           C
ATOM   1692  O   LEU   210     229.090 188.475 177.970  1.00229.89           O
ATOM   1693  N   GLY   211     228.480 189.027 175.882  1.00 98.05           N
ATOM   1694  CA  GLY   211     227.305 189.704 176.362  1.00 98.05           C
ATOM   1695  C   GLY   211     226.389 188.758 177.070  1.00 98.05           C
ATOM   1696  O   GLY   211     225.794 189.118 178.087  1.00 98.05           O
ATOM   1697  N   ILE   212     226.238 187.528 176.539  1.00249.47           N
ATOM   1698  CA  ILE   212     225.311 186.603 177.120  1.00249.47           C
ATOM   1699  CB  ILE   212     225.162 185.320 176.343  1.00249.47           C
ATOM   1700  CG1 ILE   212     223.934 184.539 176.846  1.00249.47           C
ATOM   1701  CG2 ILE   212     226.472 184.521 176.439  1.00249.47           C
ATOM   1702  CD1 ILE   212     222.601 185.230 176.554  1.00249.47           C
ATOM   1703  C   ILE   212     225.709 186.272 178.465  1.00249.47           C
ATOM   1704  O   ILE   212     224.778 186.115 179.230  1.00249.47           O
ATOM   1705  N   THR   213     227.025 186.075 178.732  1.00212.58           N
ATOM   1706  CA  THR   213     227.603 185.744 180.019  1.00212.58           C
ATOM   1707  CB  THR   213     229.044 185.352 179.909  1.00212.58           C
ATOM   1708  OG1 THR   213     229.797 186.426 179.376  1.00212.58           O
ATOM   1709  CG2 THR   213     229.161 184.124 178.988  1.00212.58           C
ATOM   1710  C   THR   213     227.498 186.879 181.022  1.00212.58           C
ATOM   1711  O   THR   213     227.290 186.663 182.229  1.00212.58           O
ATOM   1712  N   ALA   214     227.647 188.137 180.584  1.00143.79           N
ATOM   1713  CA  ALA   214     227.408 189.183 181.540  1.00143.79           C
ATOM   1714  CB  ALA   214     227.688 190.585 180.985  1.00143.79           C
ATOM   1715  C   ALA   214     225.995 189.277 181.982  1.00143.79           C
ATOM   1716  O   ALA   214     225.681 189.428 183.165  1.00143.79           O
ATOM   1717  N   ILE   215     225.080 189.223 181.014  1.00176.85           N
ATOM   1718  CA  ILE   215     223.729 189.347 181.447  1.00176.85           C
ATOM   1719  CB  ILE   215     222.765 189.418 180.297  1.00176.85           C
ATOM   1720  CG1 ILE   215     221.386 189.883 180.792  1.00176.85           C
ATOM   1721  CG2 ILE   215     222.744 188.054 179.590  1.00176.85           C
ATOM   1722  CD1 ILE   215     220.430 190.262 179.661  1.00176.85           C
ATOM   1723  C   ILE   215     223.272 188.235 182.354  1.00176.85           C
ATOM   1724  O   ILE   215     222.682 188.547 183.388  1.00176.85           O
ATOM   1725  N   PRO   216     223.474 186.971 182.050  1.00233.26           N
ATOM   1726  CA  PRO   216     223.094 185.971 182.923  1.00233.26           C
ATOM   1727  CD  PRO   216     224.701 186.512 181.714  1.00233.26           C
ATOM   1728  CB  PRO   216     223.433 184.627 182.331  1.00233.26           C
ATOM   1729  CG  PRO   216     224.787 184.973 181.785  1.00233.26           C
ATOM   1730  C   PRO   216     223.766 186.063 184.288  1.00233.26           C
ATOM   1731  O   PRO   216     223.133 185.588 185.216  1.00233.26           O
ATOM   1732  N   LEU   217     225.022 186.564 184.475  1.00155.42           N
ATOM   1733  CA  LEU   217     225.648 186.627 185.763  1.00155.42           C
ATOM   1734  CB  LEU   217     227.092 187.129 185.629  1.00155.42           C
ATOM   1735  CG  LEU   217     227.984 186.149 184.841  1.00155.42           C
ATOM   1736  CD1 LEU   217     229.456 186.592 184.840  1.00155.42           C
ATOM   1737  CD2 LEU   217     227.794 184.711 185.345  1.00155.42           C
ATOM   1738  C   LEU   217     224.888 187.573 186.613  1.00155.42           C
ATOM   1739  O   LEU   217     224.622 187.312 187.787  1.00155.42           O
ATOM   1740  N   TRP   218     224.510 188.711 186.017  1.00228.17           N
ATOM   1741  CA  TRP   218     223.810 189.670 186.805  1.00228.17           C
ATOM   1742  CB  TRP   218     223.584 191.015 186.096  1.00228.17           C
ATOM   1743  CG  TRP   218     222.757 191.956 186.936  1.00228.17           C
ATOM   1744  CD2 TRP   218     221.406 192.324 186.622  1.00228.17           C
ATOM   1745  CD1 TRP   218     223.077 192.607 188.092  1.00228.17           C
ATOM   1746  NE1 TRP   218     221.999 193.340 188.531  1.00228.17           N
ATOM   1747  CE2 TRP   218     220.967 193.179 187.632  1.00228.17           C
ATOM   1748  CE3 TRP   218     220.600 191.977 185.576  1.00228.17           C
ATOM   1749  CZ2 TRP   218     219.706 193.701 187.612  1.00228.17           C
ATOM   1750  CZ3 TRP   218     219.329 192.506 185.558  1.00228.17           C
ATOM   1751  CH2 TRP   218     218.891 193.350 186.559  1.00228.17           C
ATOM   1752  C   TRP   218     222.480 189.158 187.257  1.00228.17           C
ATOM   1753  O   TRP   218     222.060 189.336 188.407  1.00228.17           O
ATOM   1754  N   HIS   219     221.767 188.501 186.340  1.00120.57           N
ATOM   1755  CA  HIS   219     220.458 188.051 186.682  1.00120.57           C
ATOM   1756  ND1 HIS   219     218.866 187.741 183.170  1.00120.57           N
ATOM   1757  CG  HIS   219     219.459 188.211 184.321  1.00120.57           C
ATOM   1758  CB  HIS   219     219.736 187.346 185.518  1.00120.57           C
ATOM   1759  NE2 HIS   219     219.253 189.905 182.843  1.00120.57           N
ATOM   1760  CD2 HIS   219     219.690 189.535 184.103  1.00120.57           C
ATOM   1761  CE1 HIS   219     218.767 188.794 182.321  1.00120.57           C
ATOM   1762  C   HIS   219     220.537 187.048 187.786  1.00120.57           C
ATOM   1763  O   HIS   219     219.671 187.049 188.651  1.00120.57           O
ATOM   1764  N   THR   220     221.547 186.153 187.766  1.00197.08           N
ATOM   1765  CA  THR   220     221.719 185.109 188.746  1.00197.08           C
ATOM   1766  CB  THR   220     222.861 184.185 188.440  1.00197.08           C
ATOM   1767  OG1 THR   220     224.095 184.885 188.482  1.00197.08           O
ATOM   1768  CG2 THR   220     222.640 183.585 187.042  1.00197.08           C
ATOM   1769  C   THR   220     221.978 185.725 190.087  1.00197.08           C
ATOM   1770  O   THR   220     221.562 185.173 191.094  1.00197.08           O
ATOM   1771  N   PHE   221     222.720 186.845 190.167  1.00106.64           N
ATOM   1772  CA  PHE   221     223.001 187.473 191.438  1.00106.64           C
ATOM   1773  CB  PHE   221     223.889 188.707 191.212  1.00106.64           C
ATOM   1774  CG  PHE   221     224.442 189.190 192.502  1.00106.64           C
ATOM   1775  CD1 PHE   221     225.613 188.655 192.986  1.00106.64           C
ATOM   1776  CD2 PHE   221     223.804 190.177 193.215  1.00106.64           C
ATOM   1777  CE1 PHE   221     226.142 189.096 194.174  1.00106.64           C
ATOM   1778  CE2 PHE   221     224.328 190.622 194.405  1.00106.64           C
ATOM   1779  CZ  PHE   221     225.497 190.081 194.883  1.00106.64           C
ATOM   1780  C   PHE   221     221.718 187.936 192.047  1.00106.64           C
ATOM   1781  O   PHE   221     221.452 187.739 193.236  1.00106.64           O
ATOM   1782  N   ILE   222     220.875 188.573 191.223  1.00197.82           N
ATOM   1783  CA  ILE   222     219.668 189.086 191.785  1.00197.82           C
ATOM   1784  CB  ILE   222     218.896 189.971 190.837  1.00197.82           C
ATOM   1785  CG1 ILE   222     218.309 189.217 189.633  1.00197.82           C
ATOM   1786  CG2 ILE   222     219.844 191.105 190.419  1.00197.82           C
ATOM   1787  CD1 ILE   222     217.007 188.488 189.954  1.00197.82           C
ATOM   1788  C   ILE   222     218.794 187.968 192.287  1.00197.82           C
ATOM   1789  O   ILE   222     218.198 188.054 193.365  1.00197.82           O
ATOM   1790  N   THR   223     218.702 186.875 191.507  1.00184.42           N
ATOM   1791  CA  THR   223     217.834 185.779 191.840  1.00184.42           C
ATOM   1792  CB  THR   223     217.771 184.747 190.744  1.00184.42           C
ATOM   1793  OG1 THR   223     216.794 183.771 191.049  1.00184.42           O
ATOM   1794  CG2 THR   223     219.129 184.057 190.587  1.00184.42           C
ATOM   1795  C   THR   223     218.288 185.116 193.105  1.00184.42           C
ATOM   1796  O   THR   223     217.451 184.646 193.869  1.00184.42           O
ATOM   1797  N   CYS   224     219.616 184.999 193.330  1.00 94.08           N
ATOM   1798  CA  CYS   224     220.163 184.389 194.527  1.00 94.08           C
ATOM   1799  CB  CYS   224     221.698 184.269 194.488  1.00 94.08           C
ATOM   1800  SG  CYS   224     222.287 183.169 193.165  1.00 94.08           S
ATOM   1801  C   CYS   224     219.811 185.207 195.720  1.00 94.08           C
ATOM   1802  O   CYS   224     219.559 184.664 196.797  1.00 94.08           O
ATOM   1803  N   LEU   225     219.843 186.547 195.585  1.00108.61           N
ATOM   1804  CA  LEU   225     219.498 187.311 196.746  1.00108.61           C
ATOM   1805  CB  LEU   225     219.878 188.796 196.675  1.00108.61           C
ATOM   1806  CG  LEU   225     221.395 188.953 196.920  1.00108.61           C
ATOM   1807  CD1 LEU   225     222.217 188.286 195.811  1.00108.61           C
ATOM   1808  CD2 LEU   225     221.809 190.403 197.186  1.00108.61           C
ATOM   1809  C   LEU   225     218.061 187.099 197.126  1.00108.61           C
ATOM   1810  O   LEU   225     217.732 186.972 198.308  1.00108.61           O
ATOM   1811  N   MET   226     217.162 187.025 196.128  1.00101.56           N
ATOM   1812  CA  MET   226     215.775 186.832 196.427  1.00101.56           C
ATOM   1813  CB  MET   226     214.930 186.834 195.146  1.00101.56           C
ATOM   1814  CG  MET   226     215.077 188.136 194.356  1.00101.56           C
ATOM   1815  SD  MET   226     214.347 188.103 192.693  1.00101.56           S
ATOM   1816  CE  MET   226     212.635 188.063 193.294  1.00101.56           C
ATOM   1817  C   MET   226     215.569 185.496 197.104  1.00101.56           C
ATOM   1818  O   MET   226     214.753 185.380 198.015  1.00101.56           O
ATOM   1819  N   LYS   227     216.269 184.432 196.661  1.00192.67           N
ATOM   1820  CA  LYS   227     216.121 183.119 197.252  1.00192.67           C
ATOM   1821  CB  LYS   227     216.841 182.022 196.449  1.00192.67           C
ATOM   1822  CG  LYS   227     218.333 182.272 196.241  1.00192.67           C
ATOM   1823  CD  LYS   227     219.055 181.075 195.625  1.00192.67           C
ATOM   1824  CE  LYS   227     218.339 180.510 194.396  1.00192.67           C
ATOM   1825  NZ  LYS   227     218.240 181.547 193.345  1.00192.67           N
ATOM   1826  C   LYS   227     216.614 183.113 198.680  1.00192.67           C
ATOM   1827  O   LYS   227     216.094 182.374 199.518  1.00192.67           O
ATOM   1828  N   TYR   228     217.676 183.886 198.993  1.00 81.18           N
ATOM   1829  CA  TYR   228     218.197 183.928 200.342  1.00 81.18           C
ATOM   1830  CB  TYR   228     219.446 184.829 200.419  1.00 81.18           C
ATOM   1831  CG  TYR   228     220.038 184.784 201.785  1.00 81.18           C
ATOM   1832  CD1 TYR   228     220.963 183.817 202.103  1.00 81.18           C
ATOM   1833  CD2 TYR   228     219.682 185.707 202.744  1.00 81.18           C
ATOM   1834  CE1 TYR   228     221.522 183.765 203.358  1.00 81.18           C
ATOM   1835  CE2 TYR   228     220.237 185.660 204.001  1.00 81.18           C
ATOM   1836  CZ  TYR   228     221.159 184.687 204.310  1.00 81.18           C
ATOM   1837  OH  TYR   228     221.729 184.640 205.600  1.00 81.18           O
ATOM   1838  C   TYR   228     217.159 184.503 201.242  1.00 81.18           C
ATOM   1839  O   TYR   228     216.906 183.995 202.336  1.00 81.18           O
ATOM   1840  N   VAL   229     216.522 185.596 200.791  1.00141.90           N
ATOM   1841  CA  VAL   229     215.543 186.209 201.631  1.00141.90           C
ATOM   1842  CB  VAL   229     215.013 187.530 201.138  1.00141.90           C
ATOM   1843  CG1 VAL   229     216.194 188.504 201.020  1.00141.90           C
ATOM   1844  CG2 VAL   229     214.209 187.335 199.847  1.00141.90           C
ATOM   1845  C   VAL   229     214.383 185.275 201.834  1.00141.90           C
ATOM   1846  O   VAL   229     213.782 185.228 202.909  1.00141.90           O
ATOM   1847  N   ASN   230     214.018 184.526 200.779  1.00 92.84           N
ATOM   1848  CA  ASN   230     212.875 183.662 200.816  1.00 92.84           C
ATOM   1849  CB  ASN   230     212.655 182.994 199.458  1.00 92.84           C
ATOM   1850  CG  ASN   230     211.187 182.656 199.381  1.00 92.84           C
ATOM   1851  OD1 ASN   230     210.708 181.709 200.001  1.00 92.84           O
ATOM   1852  ND2 ASN   230     210.444 183.492 198.614  1.00 92.84           N
ATOM   1853  C   ASN   230     213.057 182.579 201.838  1.00 92.84           C
ATOM   1854  O   ASN   230     212.200 182.361 202.694  1.00 92.84           O
ATOM   1855  N   LEU   231     214.205 181.884 201.782  1.00141.98           N
ATOM   1856  CA  LEU   231     214.490 180.783 202.652  1.00141.98           C
ATOM   1857  CB  LEU   231     215.767 180.043 202.211  1.00141.98           C
ATOM   1858  CG  LEU   231     215.944 178.645 202.827  1.00141.98           C
ATOM   1859  CD1 LEU   231     216.143 178.717 204.341  1.00141.98           C
ATOM   1860  CD2 LEU   231     214.799 177.704 202.411  1.00141.98           C
ATOM   1861  C   LEU   231     214.642 181.349 204.028  1.00141.98           C
ATOM   1862  O   LEU   231     214.365 180.688 205.028  1.00141.98           O
ATOM   1863  N   LYS   232     215.131 182.602 204.093  1.00 61.50           N
ATOM   1864  CA  LYS   232     215.317 183.314 205.320  1.00 61.50           C
ATOM   1865  CB  LYS   232     215.970 184.682 205.069  1.00 61.50           C
ATOM   1866  CG  LYS   232     216.625 185.315 206.292  1.00 61.50           C
ATOM   1867  CD  LYS   232     217.612 186.415 205.898  1.00 61.50           C
ATOM   1868  CE  LYS   232     218.215 187.172 207.080  1.00 61.50           C
ATOM   1869  NZ  LYS   232     219.057 188.283 206.580  1.00 61.50           N
ATOM   1870  C   LYS   232     213.966 183.508 205.934  1.00 61.50           C
ATOM   1871  O   LYS   232     213.803 183.381 207.143  1.00 61.50           O
ATOM   1872  N   LEU   233     212.955 183.832 205.110  1.00 51.49           N
ATOM   1873  CA  LEU   233     211.608 183.982 205.581  1.00 51.49           C
ATOM   1874  CB  LEU   233     210.644 184.466 204.485  1.00 51.49           C
ATOM   1875  CG  LEU   233     210.972 185.878 203.966  1.00 51.49           C
ATOM   1876  CD1 LEU   233     209.972 186.327 202.886  1.00 51.49           C
ATOM   1877  CD2 LEU   233     211.093 186.882 205.125  1.00 51.49           C
ATOM   1878  C   LEU   233     211.155 182.630 206.023  1.00 51.49           C
ATOM   1879  O   LEU   233     210.393 182.496 206.980  1.00 51.49           O
ATOM   1880  N   GLN   234     211.626 181.585 205.317  1.00 49.29           N
ATOM   1881  CA  GLN   234     211.239 180.244 205.635  1.00 49.29           C
ATOM   1882  CB  GLN   234     211.900 179.184 204.739  1.00 49.29           C
ATOM   1883  CG  GLN   234     211.471 177.761 205.098  1.00 49.29           C
ATOM   1884  CD  GLN   234     209.985 177.636 204.803  1.00 49.29           C
ATOM   1885  OE1 GLN   234     209.408 178.464 204.101  1.00 49.29           O
ATOM   1886  NE2 GLN   234     209.342 176.575 205.359  1.00 49.29           N
ATOM   1887  C   GLN   234     211.652 179.965 207.046  1.00 49.29           C
ATOM   1888  O   GLN   234     210.902 179.337 207.791  1.00 49.29           O
ATOM   1889  N   ILE   235     212.861 180.398 207.467  1.00137.28           N
ATOM   1890  CA  ILE   235     213.147 180.221 208.864  1.00137.28           C
ATOM   1891  CB  ILE   235     214.536 180.467 209.384  1.00137.28           C
ATOM   1892  CG1 ILE   235     215.219 181.691 208.761  1.00137.28           C
ATOM   1893  CG2 ILE   235     215.255 179.125 209.494  1.00137.28           C
ATOM   1894  CD1 ILE   235     216.469 182.150 209.511  1.00137.28           C
ATOM   1895  C   ILE   235     212.230 181.033 209.703  1.00137.28           C
ATOM   1896  O   ILE   235     211.814 180.571 210.763  1.00137.28           O
ATOM   1897  N   LEU   236     211.880 182.253 209.266  1.00178.49           N
ATOM   1898  CA  LEU   236     211.020 183.063 210.079  1.00178.49           C
ATOM   1899  CB  LEU   236     210.585 184.412 209.463  1.00178.49           C
ATOM   1900  CG  LEU   236     211.579 185.586 209.570  1.00178.49           C
ATOM   1901  CD1 LEU   236     211.800 186.002 211.031  1.00178.49           C
ATOM   1902  CD2 LEU   236     212.884 185.319 208.826  1.00178.49           C
ATOM   1903  C   LEU   236     209.746 182.320 210.314  1.00178.49           C
ATOM   1904  O   LEU   236     209.109 182.498 211.349  1.00178.49           O
ATOM   1905  N   ASN   237     209.299 181.516 209.336  1.00 65.75           N
ATOM   1906  CA  ASN   237     208.082 180.778 209.513  1.00 65.75           C
ATOM   1907  CB  ASN   237     207.687 180.002 208.247  1.00 65.75           C
ATOM   1908  CG  ASN   237     207.404 181.009 207.142  1.00 65.75           C
ATOM   1909  OD1 ASN   237     208.175 181.138 206.192  1.00 65.75           O
ATOM   1910  ND2 ASN   237     206.270 181.749 207.268  1.00 65.75           N
ATOM   1911  C   ASN   237     208.239 179.763 210.621  1.00 65.75           C
ATOM   1912  O   ASN   237     207.392 179.655 211.506  1.00 65.75           O
ATOM   1913  N   LYS   238     209.363 179.022 210.621  1.00179.03           N
ATOM   1914  CA  LYS   238     209.630 177.898 211.486  1.00179.03           C
ATOM   1915  CB  LYS   238     210.966 177.209 211.155  1.00179.03           C
ATOM   1916  CG  LYS   238     211.195 175.904 211.920  1.00179.03           C
ATOM   1917  CD  LYS   238     210.248 174.782 211.493  1.00179.03           C
ATOM   1918  CE  LYS   238     210.549 174.232 210.096  1.00179.03           C
ATOM   1919  NZ  LYS   238     211.772 173.398 210.131  1.00179.03           N
ATOM   1920  C   LYS   238     209.691 178.276 212.935  1.00179.03           C
ATOM   1921  O   LYS   238     209.391 177.456 213.800  1.00179.03           O
ATOM   1922  N   ARG   239     210.138 179.502 213.243  1.00 61.51           N
ATOM   1923  CA  ARG   239     210.289 179.945 214.601  1.00 61.51           C
ATOM   1924  CB  ARG   239     210.963 181.326 214.712  1.00 61.51           C
ATOM   1925  CG  ARG   239     212.484 181.288 214.554  1.00 61.51           C
ATOM   1926  CD  ARG   239     213.135 182.673 214.557  1.00 61.51           C
ATOM   1927  NE  ARG   239     212.990 183.241 213.187  1.00 61.51           N
ATOM   1928  CZ  ARG   239     213.987 183.042 212.275  1.00 61.51           C
ATOM   1929  NH1 ARG   239     215.111 182.355 212.635  1.00 61.51           N
ATOM   1930  NH2 ARG   239     213.871 183.533 211.007  1.00 61.51           N
ATOM   1931  C   ARG   239     208.959 180.039 215.288  1.00 61.51           C
ATOM   1932  O   ARG   239     208.865 179.811 216.493  1.00 61.51           O
ATOM   1933  N   VAL   240     207.889 180.355 214.540  1.00112.46           N
ATOM   1934  CA  VAL   240     206.620 180.673 215.131  1.00112.46           C
ATOM   1935  CB  VAL   240     205.556 180.959 214.110  1.00112.46           C
ATOM   1936  CG1 VAL   240     205.986 182.180 213.281  1.00112.46           C
ATOM   1937  CG2 VAL   240     205.300 179.688 213.284  1.00112.46           C
ATOM   1938  C   VAL   240     206.100 179.576 216.015  1.00112.46           C
ATOM   1939  O   VAL   240     205.571 179.858 217.089  1.00112.46           O
ATOM   1940  N   GLU   241     206.192 178.301 215.597  1.00103.93           N
ATOM   1941  CA  GLU   241     205.655 177.251 216.419  1.00103.93           C
ATOM   1942  CB  GLU   241     205.705 175.876 215.722  1.00103.93           C
ATOM   1943  CG  GLU   241     205.049 174.742 216.512  1.00103.93           C
ATOM   1944  CD  GLU   241     206.114 174.066 217.364  1.00103.93           C
ATOM   1945  OE1 GLU   241     207.320 174.369 217.158  1.00103.93           O
ATOM   1946  OE2 GLU   241     205.735 173.229 218.226  1.00103.93           O
ATOM   1947  C   GLU   241     206.418 177.147 217.710  1.00103.93           C
ATOM   1948  O   GLU   241     205.829 177.083 218.786  1.00103.93           O
ATOM   1949  N   GLU   242     207.760 177.144 217.649  1.00 81.99           N
ATOM   1950  CA  GLU   242     208.540 176.983 218.842  1.00 81.99           C
ATOM   1951  CB  GLU   242     210.040 176.800 218.564  1.00 81.99           C
ATOM   1952  CG  GLU   242     210.681 177.971 217.817  1.00 81.99           C
ATOM   1953  CD  GLU   242     212.163 177.662 217.667  1.00 81.99           C
ATOM   1954  OE1 GLU   242     212.580 176.551 218.093  1.00 81.99           O
ATOM   1955  OE2 GLU   242     212.900 178.533 217.133  1.00 81.99           O
ATOM   1956  C   GLU   242     208.380 178.175 219.728  1.00 81.99           C
ATOM   1957  O   GLU   242     208.348 178.049 220.952  1.00 81.99           O
ATOM   1958  N   MET   243     208.287 179.375 219.128  1.00 69.58           N
ATOM   1959  CA  MET   243     208.197 180.581 219.896  1.00 69.58           C
ATOM   1960  CB  MET   243     208.192 181.854 219.030  1.00 69.58           C
ATOM   1961  CG  MET   243     206.951 182.032 218.151  1.00 69.58           C
ATOM   1962  SD  MET   243     206.878 183.637 217.297  1.00 69.58           S
ATOM   1963  CE  MET   243     208.325 183.312 216.248  1.00 69.58           C
ATOM   1964  C   MET   243     206.938 180.579 220.704  1.00 69.58           C
ATOM   1965  O   MET   243     206.941 180.991 221.863  1.00 69.58           O
ATOM   1966  N   ASP   244     205.828 180.095 220.115  1.00110.06           N
ATOM   1967  CA  ASP   244     204.546 180.136 220.763  1.00110.06           C
ATOM   1968  CB  ASP   244     203.372 179.681 219.866  1.00110.06           C
ATOM   1969  CG  ASP   244     203.437 178.203 219.496  1.00110.06           C
ATOM   1970  OD1 ASP   244     203.452 177.334 220.408  1.00110.06           O
ATOM   1971  OD2 ASP   244     203.460 177.922 218.268  1.00110.06           O
ATOM   1972  C   ASP   244     204.551 179.283 221.992  1.00110.06           C
ATOM   1973  O   ASP   244     203.846 179.575 222.957  1.00110.06           O
ATOM   1974  N   ILE   245     205.348 178.202 221.985  1.00 90.85           N
ATOM   1975  CA  ILE   245     205.377 177.266 223.071  1.00 90.85           C
ATOM   1976  CB  ILE   245     206.337 176.137 222.838  1.00 90.85           C
ATOM   1977  CG1 ILE   245     205.901 175.284 221.635  1.00 90.85           C
ATOM   1978  CG2 ILE   245     206.446 175.345 224.150  1.00 90.85           C
ATOM   1979  CD1 ILE   245     204.561 174.575 221.835  1.00 90.85           C
ATOM   1980  C   ILE   245     205.822 177.945 224.330  1.00 90.85           C
ATOM   1981  O   ILE   245     205.303 177.659 225.408  1.00 90.85           O
ATOM   1982  N   THR   246     206.807 178.857 224.238  1.00106.18           N
ATOM   1983  CA  THR   246     207.353 179.467 225.421  1.00106.18           C
ATOM   1984  CB  THR   246     208.481 180.419 225.134  1.00106.18           C
ATOM   1985  OG1 THR   246     209.105 180.815 226.347  1.00106.18           O
ATOM   1986  CG2 THR   246     207.934 181.647 224.390  1.00106.18           C
ATOM   1987  C   THR   246     206.289 180.231 226.150  1.00106.18           C
ATOM   1988  O   THR   246     206.251 180.242 227.379  1.00106.18           O
ATOM   1989  N   ARG   247     205.403 180.893 225.390  1.00112.97           N
ATOM   1990  CA  ARG   247     204.338 181.723 225.873  1.00112.97           C
ATOM   1991  CB  ARG   247     203.636 182.486 224.739  1.00112.97           C
ATOM   1992  CG  ARG   247     204.554 183.490 224.044  1.00112.97           C
ATOM   1993  CD  ARG   247     204.736 184.795 224.822  1.00112.97           C
ATOM   1994  NE  ARG   247     205.650 185.659 224.021  1.00112.97           N
ATOM   1995  CZ  ARG   247     205.846 186.963 224.368  1.00112.97           C
ATOM   1996  NH1 ARG   247     205.236 187.459 225.483  1.00112.97           N
ATOM   1997  NH2 ARG   247     206.660 187.758 223.611  1.00112.97           N
ATOM   1998  C   ARG   247     203.302 180.894 226.570  1.00112.97           C
ATOM   1999  O   ARG   247     202.503 181.416 227.346  1.00112.97           O
ATOM   2000  N   LEU   248     203.278 179.583 226.277  1.00 85.48           N
ATOM   2001  CA  LEU   248     202.282 178.652 226.726  1.00 85.48           C
ATOM   2002  CB  LEU   248     202.612 177.189 226.385  1.00 85.48           C
ATOM   2003  CG  LEU   248     202.637 176.896 224.875  1.00 85.48           C
ATOM   2004  CD1 LEU   248     202.953 175.416 224.609  1.00 85.48           C
ATOM   2005  CD2 LEU   248     201.343 177.364 224.192  1.00 85.48           C
ATOM   2006  C   LEU   248     202.035 178.707 228.206  1.00 85.48           C
ATOM   2007  O   LEU   248     202.639 179.465 228.965  1.00 85.48           O
ATOM   2008  N   ASN   249     201.097 177.824 228.608  1.00 92.98           N
ATOM   2009  CA  ASN   249     200.431 177.679 229.870  1.00 92.98           C
ATOM   2010  CB  ASN   249     200.163 176.205 230.228  1.00 92.98           C
ATOM   2011  CG  ASN   249     199.189 175.633 229.204  1.00 92.98           C
ATOM   2012  OD1 ASN   249     198.046 176.075 229.093  1.00 92.98           O
ATOM   2013  ND2 ASN   249     199.658 174.622 228.424  1.00 92.98           N
ATOM   2014  C   ASN   249     201.171 178.302 231.002  1.00 92.98           C
ATOM   2015  O   ASN   249     202.257 177.878 231.397  1.00 92.98           O
ATOM   2016  N   SER   250     200.540 179.359 231.549  1.00133.80           N
ATOM   2017  CA  SER   250     200.994 180.042 232.717  1.00133.80           C
ATOM   2018  CB  SER   250     201.767 181.337 232.413  1.00133.80           C
ATOM   2019  OG  SER   250     202.152 181.971 233.623  1.00133.80           O
ATOM   2020  C   SER   250     199.743 180.431 233.436  1.00133.80           C
ATOM   2021  O   SER   250     198.811 180.962 232.832  1.00133.80           O
ATOM   2022  N   LYS   251     199.674 180.154 234.750  1.00 97.09           N
ATOM   2023  CA  LYS   251     198.488 180.506 235.474  1.00 97.09           C
ATOM   2024  CB  LYS   251     198.514 180.049 236.942  1.00 97.09           C
ATOM   2025  CG  LYS   251     197.174 180.214 237.664  1.00 97.09           C
ATOM   2026  CD  LYS   251     197.104 179.472 239.002  1.00 97.09           C
ATOM   2027  CE  LYS   251     195.747 179.594 239.699  1.00 97.09           C
ATOM   2028  NZ  LYS   251     195.763 178.853 240.981  1.00 97.09           N
ATOM   2029  C   LYS   251     198.401 181.994 235.459  1.00 97.09           C
ATOM   2030  O   LYS   251     197.334 182.569 235.254  1.00 97.09           O
ATOM   2031  N   LEU   252     199.557 182.655 235.650  1.00255.51           N
ATOM   2032  CA  LEU   252     199.581 184.084 235.687  1.00255.51           C
ATOM   2033  CB  LEU   252     200.951 184.670 236.067  1.00255.51           C
ATOM   2034  CG  LEU   252     200.986 186.211 236.095  1.00255.51           C
ATOM   2035  CD1 LEU   252     200.085 186.782 237.200  1.00255.51           C
ATOM   2036  CD2 LEU   252     202.431 186.733 236.170  1.00255.51           C
ATOM   2037  C   LEU   252     199.256 184.592 234.327  1.00255.51           C
ATOM   2038  O   LEU   252     199.664 184.022 233.316  1.00255.51           O
ATOM   2039  N   VAL   253     198.479 185.688 234.285  1.00 49.67           N
ATOM   2040  CA  VAL   253     198.154 186.304 233.039  1.00 49.67           C
ATOM   2041  CB  VAL   253     196.727 186.755 232.932  1.00 49.67           C
ATOM   2042  CG1 VAL   253     196.562 187.540 231.618  1.00 49.67           C
ATOM   2043  CG2 VAL   253     195.818 185.519 233.039  1.00 49.67           C
ATOM   2044  C   VAL   253     199.012 187.516 232.976  1.00 49.67           C
ATOM   2045  O   VAL   253     199.283 188.144 233.998  1.00 49.67           O
ATOM   2046  N   ILE   254     199.483 187.872 231.771  1.00 86.74           N
ATOM   2047  CA  ILE   254     200.361 188.996 231.713  1.00 86.74           C
ATOM   2048  CB  ILE   254     201.582 188.747 230.874  1.00 86.74           C
ATOM   2049  CG1 ILE   254     202.424 187.611 231.483  1.00 86.74           C
ATOM   2050  CG2 ILE   254     202.353 190.071 230.748  1.00 86.74           C
ATOM   2051  CD1 ILE   254     202.979 187.935 232.872  1.00 86.74           C
ATOM   2052  C   ILE   254     199.616 190.148 231.131  1.00 86.74           C
ATOM   2053  O   ILE   254     199.095 190.084 230.019  1.00 86.74           O
ATOM   2054  N   GLY   255     199.536 191.234 231.920  1.00 85.79           N
ATOM   2055  CA  GLY   255     198.921 192.460 231.512  1.00 85.79           C
ATOM   2056  C   GLY   255     200.076 193.312 231.125  1.00 85.79           C
ATOM   2057  O   GLY   255     200.850 192.942 230.243  1.00 85.79           O
ATOM   2058  N   ARG   256     200.219 194.491 231.759  1.00266.18           N
ATOM   2059  CA  ARG   256     201.392 195.251 231.464  1.00266.18           C
ATOM   2060  CB  ARG   256     201.517 196.565 232.246  1.00266.18           C
ATOM   2061  CG  ARG   256     202.872 197.235 232.025  1.00266.18           C
ATOM   2062  CD  ARG   256     203.084 197.733 230.595  1.00266.18           C
ATOM   2063  NE  ARG   256     204.527 198.076 230.461  1.00266.18           N
ATOM   2064  CZ  ARG   256     204.996 199.253 230.964  1.00266.18           C
ATOM   2065  NH1 ARG   256     204.146 200.105 231.608  1.00266.18           N
ATOM   2066  NH2 ARG   256     206.318 199.571 230.843  1.00266.18           N
ATOM   2067  C   ARG   256     202.529 194.377 231.865  1.00266.18           C
ATOM   2068  O   ARG   256     202.430 193.621 232.829  1.00266.18           O
ATOM   2069  N   LEU   257     203.643 194.450 231.117  1.00263.36           N
ATOM   2070  CA  LEU   257     204.730 193.559 231.374  1.00263.36           C
ATOM   2071  CB  LEU   257     205.798 193.553 230.272  1.00263.36           C
ATOM   2072  CG  LEU   257     205.259 193.035 228.929  1.00263.36           C
ATOM   2073  CD1 LEU   257     204.825 191.563 229.038  1.00263.36           C
ATOM   2074  CD2 LEU   257     204.163 193.953 228.368  1.00263.36           C
ATOM   2075  C   LEU   257     205.400 193.912 232.657  1.00263.36           C
ATOM   2076  O   LEU   257     205.493 195.076 233.045  1.00263.36           O
ATOM   2077  N   THR   258     205.857 192.859 233.360  1.00298.31           N
ATOM   2078  CA  THR   258     206.589 192.977 234.582  1.00298.31           C
ATOM   2079  CB  THR   258     205.802 192.569 235.793  1.00298.31           C
ATOM   2080  OG1 THR   258     205.427 191.203 235.698  1.00298.31           O
ATOM   2081  CG2 THR   258     204.549 193.458 235.880  1.00298.31           C
ATOM   2082  C   THR   258     207.739 192.039 234.426  1.00298.31           C
ATOM   2083  O   THR   258     207.761 191.232 233.498  1.00298.31           O
ATOM   2084  N   ALA   259     208.747 192.127 235.311  1.00240.83           N
ATOM   2085  CA  ALA   259     209.886 191.275 235.127  1.00240.83           C
ATOM   2086  CB  ALA   259     211.108 191.693 235.962  1.00240.83           C
ATOM   2087  C   ALA   259     209.550 189.862 235.493  1.00240.83           C
ATOM   2088  O   ALA   259     208.899 189.599 236.503  1.00240.83           O
ATOM   2089  N   SER   260     209.988 188.918 234.636  1.00236.11           N
ATOM   2090  CA  SER   260     209.881 187.512 234.886  1.00236.11           C
ATOM   2091  CB  SER   260     208.481 186.905 234.673  1.00236.11           C
ATOM   2092  OG  SER   260     208.168 186.819 233.293  1.00236.11           O
ATOM   2093  C   SER   260     210.819 186.874 233.916  1.00236.11           C
ATOM   2094  O   SER   260     211.070 187.418 232.841  1.00236.11           O
ATOM   2095  N   GLU   261     211.384 185.710 234.272  1.00 51.86           N
ATOM   2096  CA  GLU   261     212.322 185.106 233.375  1.00 51.86           C
ATOM   2097  CB  GLU   261     213.044 183.884 233.976  1.00 51.86           C
ATOM   2098  CG  GLU   261     213.991 184.254 235.126  1.00 51.86           C
ATOM   2099  CD  GLU   261     214.756 183.008 235.557  1.00 51.86           C
ATOM   2100  OE1 GLU   261     215.539 182.480 234.723  1.00 51.86           O
ATOM   2101  OE2 GLU   261     214.572 182.569 236.724  1.00 51.86           O
ATOM   2102  C   GLU   261     211.605 184.688 232.131  1.00 51.86           C
ATOM   2103  O   GLU   261     212.116 184.863 231.027  1.00 51.86           O
ATOM   2104  N   LEU   262     210.389 184.130 232.277  1.00117.87           N
ATOM   2105  CA  LEU   262     209.664 183.662 231.132  1.00117.87           C
ATOM   2106  CB  LEU   262     208.361 182.933 231.506  1.00117.87           C
ATOM   2107  CG  LEU   262     207.583 182.425 230.279  1.00117.87           C
ATOM   2108  CD1 LEU   262     208.413 181.389 229.506  1.00117.87           C
ATOM   2109  CD2 LEU   262     206.196 181.889 230.662  1.00117.87           C
ATOM   2110  C   LEU   262     209.298 184.824 230.265  1.00117.87           C
ATOM   2111  O   LEU   262     209.476 184.779 229.048  1.00117.87           O
ATOM   2112  N   THR   263     208.799 185.917 230.871  1.00 93.36           N
ATOM   2113  CA  THR   263     208.372 187.022 230.067  1.00 93.36           C
ATOM   2114  CB  THR   263     207.737 188.150 230.840  1.00 93.36           C
ATOM   2115  OG1 THR   263     207.068 189.022 229.942  1.00 93.36           O
ATOM   2116  CG2 THR   263     208.807 188.940 231.620  1.00 93.36           C
ATOM   2117  C   THR   263     209.563 187.557 229.351  1.00 93.36           C
ATOM   2118  O   THR   263     209.478 187.922 228.182  1.00 93.36           O
ATOM   2119  N   PHE   264     210.717 187.611 230.036  1.00 35.58           N
ATOM   2120  CA  PHE   264     211.889 188.144 229.417  1.00 35.58           C
ATOM   2121  CB  PHE   264     213.096 188.234 230.362  1.00 35.58           C
ATOM   2122  CG  PHE   264     214.137 189.009 229.628  1.00 35.58           C
ATOM   2123  CD1 PHE   264     214.074 190.384 229.587  1.00 35.58           C
ATOM   2124  CD2 PHE   264     215.168 188.370 228.981  1.00 35.58           C
ATOM   2125  CE1 PHE   264     215.024 191.113 228.914  1.00 35.58           C
ATOM   2126  CE2 PHE   264     216.120 189.096 228.307  1.00 35.58           C
ATOM   2127  CZ  PHE   264     216.051 190.466 228.272  1.00 35.58           C
ATOM   2128  C   PHE   264     212.263 187.239 228.287  1.00 35.58           C
ATOM   2129  O   PHE   264     212.651 187.699 227.216  1.00 35.58           O
ATOM   2130  N   TRP   265     212.154 185.915 228.503  1.00120.11           N
ATOM   2131  CA  TRP   265     212.536 184.952 227.510  1.00120.11           C
ATOM   2132  CB  TRP   265     212.393 183.506 228.020  1.00120.11           C
ATOM   2133  CG  TRP   265     213.024 182.462 227.131  1.00120.11           C
ATOM   2134  CD2 TRP   265     214.423 182.144 227.164  1.00120.11           C
ATOM   2135  CD1 TRP   265     212.467 181.667 226.173  1.00120.11           C
ATOM   2136  NE1 TRP   265     213.435 180.870 225.607  1.00120.11           N
ATOM   2137  CE2 TRP   265     214.645 181.155 226.206  1.00120.11           C
ATOM   2138  CE3 TRP   265     215.442 182.638 227.928  1.00120.11           C
ATOM   2139  CZ2 TRP   265     215.895 180.645 225.998  1.00120.11           C
ATOM   2140  CZ3 TRP   265     216.701 182.121 227.717  1.00120.11           C
ATOM   2141  CH2 TRP   265     216.924 181.143 226.769  1.00120.11           C
ATOM   2142  C   TRP   265     211.649 185.127 226.315  1.00120.11           C
ATOM   2143  O   TRP   265     212.117 185.132 225.176  1.00120.11           O
ATOM   2144  N   GLN   266     210.334 185.291 226.555  1.00 40.78           N
ATOM   2145  CA  GLN   266     209.377 185.460 225.497  1.00 40.78           C
ATOM   2146  CB  GLN   266     207.943 185.615 226.038  1.00 40.78           C
ATOM   2147  CG  GLN   266     207.435 184.387 226.800  1.00 40.78           C
ATOM   2148  CD  GLN   266     206.145 184.774 227.513  1.00 40.78           C
ATOM   2149  OE1 GLN   266     205.234 183.962 227.668  1.00 40.78           O
ATOM   2150  NE2 GLN   266     206.069 186.052 227.970  1.00 40.78           N
ATOM   2151  C   GLN   266     209.710 186.726 224.774  1.00 40.78           C
ATOM   2152  O   GLN   266     209.631 186.791 223.548  1.00 40.78           O
ATOM   2153  N   MET   267     210.091 187.774 225.527  1.00 84.26           N
ATOM   2154  CA  MET   267     210.430 189.040 224.942  1.00 84.26           C
ATOM   2155  CB  MET   267     210.787 190.113 225.984  1.00 84.26           C
ATOM   2156  CG  MET   267     209.580 190.597 226.781  1.00 84.26           C
ATOM   2157  SD  MET   267     208.370 191.509 225.781  1.00 84.26           S
ATOM   2158  CE  MET   267     207.235 191.740 227.175  1.00 84.26           C
ATOM   2159  C   MET   267     211.636 188.858 224.082  1.00 84.26           C
ATOM   2160  O   MET   267     211.722 189.430 222.996  1.00 84.26           O
ATOM   2161  N   GLN   268     212.604 188.049 224.549  1.00 36.06           N
ATOM   2162  CA  GLN   268     213.801 187.840 223.789  1.00 36.06           C
ATOM   2163  CB  GLN   268     214.815 186.891 224.455  1.00 36.06           C
ATOM   2164  CG  GLN   268     215.509 187.449 225.700  1.00 36.06           C
ATOM   2165  CD  GLN   268     216.478 186.378 226.184  1.00 36.06           C
ATOM   2166  OE1 GLN   268     216.537 185.286 225.622  1.00 36.06           O
ATOM   2167  NE2 GLN   268     217.265 186.691 227.248  1.00 36.06           N
ATOM   2168  C   GLN   268     213.399 187.197 222.507  1.00 36.06           C
ATOM   2169  O   GLN   268     213.961 187.494 221.456  1.00 36.06           O
ATOM   2170  N   LEU   269     212.412 186.286 222.574  1.00136.25           N
ATOM   2171  CA  LEU   269     211.935 185.609 221.406  1.00136.25           C
ATOM   2172  CB  LEU   269     210.797 184.617 221.737  1.00136.25           C
ATOM   2173  CG  LEU   269     209.990 184.065 220.534  1.00136.25           C
ATOM   2174  CD1 LEU   269     208.928 185.062 220.028  1.00136.25           C
ATOM   2175  CD2 LEU   269     210.918 183.593 219.410  1.00136.25           C
ATOM   2176  C   LEU   269     211.388 186.613 220.455  1.00136.25           C
ATOM   2177  O   LEU   269     211.687 186.573 219.264  1.00136.25           O
ATOM   2178  N   PHE   270     210.566 187.542 220.967  1.00 94.49           N
ATOM   2179  CA  PHE   270     209.928 188.535 220.157  1.00 94.49           C
ATOM   2180  CB  PHE   270     209.003 189.428 221.003  1.00 94.49           C
ATOM   2181  CG  PHE   270     208.371 190.463 220.139  1.00 94.49           C
ATOM   2182  CD1 PHE   270     207.284 190.155 219.357  1.00 94.49           C
ATOM   2183  CD2 PHE   270     208.861 191.749 220.128  1.00 94.49           C
ATOM   2184  CE1 PHE   270     206.700 191.115 218.567  1.00 94.49           C
ATOM   2185  CE2 PHE   270     208.281 192.714 219.340  1.00 94.49           C
ATOM   2186  CZ  PHE   270     207.198 192.396 218.557  1.00 94.49           C
ATOM   2187  C   PHE   270     210.965 189.414 219.538  1.00 94.49           C
ATOM   2188  O   PHE   270     210.940 189.665 218.333  1.00 94.49           O
ATOM   2189  N   LYS   271     211.937 189.872 220.347  1.00 65.44           N
ATOM   2190  CA  LYS   271     212.906 190.805 219.855  1.00 65.44           C
ATOM   2191  CB  LYS   271     213.961 191.214 220.900  1.00 65.44           C
ATOM   2192  CG  LYS   271     213.418 192.082 222.037  1.00 65.44           C
ATOM   2193  CD  LYS   271     214.430 192.312 223.163  1.00 65.44           C
ATOM   2194  CE  LYS   271     213.920 193.218 224.286  1.00 65.44           C
ATOM   2195  NZ  LYS   271     214.977 193.400 225.306  1.00 65.44           N
ATOM   2196  C   LYS   271     213.640 190.188 218.713  1.00 65.44           C
ATOM   2197  O   LYS   271     213.876 190.841 217.699  1.00 65.44           O
ATOM   2198  N   GLU   272     214.020 188.906 218.836  1.00 47.74           N
ATOM   2199  CA  GLU   272     214.763 188.290 217.779  1.00 47.74           C
ATOM   2200  CB  GLU   272     215.173 186.844 218.091  1.00 47.74           C
ATOM   2201  CG  GLU   272     215.968 186.194 216.957  1.00 47.74           C
ATOM   2202  CD  GLU   272     215.980 184.694 217.204  1.00 47.74           C
ATOM   2203  OE1 GLU   272     215.336 184.260 218.196  1.00 47.74           O
ATOM   2204  OE2 GLU   272     216.619 183.962 216.402  1.00 47.74           O
ATOM   2205  C   GLU   272     213.921 188.210 216.546  1.00 47.74           C
ATOM   2206  O   GLU   272     214.387 188.523 215.452  1.00 47.74           O
ATOM   2207  N   PHE   273     212.646 187.801 216.698  1.00 56.94           N
ATOM   2208  CA  PHE   273     211.811 187.537 215.561  1.00 56.94           C
ATOM   2209  CB  PHE   273     210.439 186.958 215.959  1.00 56.94           C
ATOM   2210  CG  PHE   273     209.843 186.314 214.752  1.00 56.94           C
ATOM   2211  CD1 PHE   273     210.230 185.040 214.399  1.00 56.94           C
ATOM   2212  CD2 PHE   273     208.904 186.959 213.982  1.00 56.94           C
ATOM   2213  CE1 PHE   273     209.699 184.417 213.295  1.00 56.94           C
ATOM   2214  CE2 PHE   273     208.367 186.342 212.875  1.00 56.94           C
ATOM   2215  CZ  PHE   273     208.765 185.072 212.530  1.00 56.94           C
ATOM   2216  C   PHE   273     211.579 188.793 214.781  1.00 56.94           C
ATOM   2217  O   PHE   273     211.725 188.805 213.560  1.00 56.94           O
ATOM   2218  N   VAL   274     211.211 189.889 215.469  1.00 37.52           N
ATOM   2219  CA  VAL   274     210.904 191.115 214.793  1.00 37.52           C
ATOM   2220  CB  VAL   274     210.407 192.180 215.727  1.00 37.52           C
ATOM   2221  CG1 VAL   274     210.199 193.474 214.921  1.00 37.52           C
ATOM   2222  CG2 VAL   274     209.136 191.667 216.428  1.00 37.52           C
ATOM   2223  C   VAL   274     212.118 191.662 214.111  1.00 37.52           C
ATOM   2224  O   VAL   274     212.066 192.015 212.935  1.00 37.52           O
ATOM   2225  N   LYS   275     213.255 191.735 214.826  1.00124.59           N
ATOM   2226  CA  LYS   275     214.419 192.339 214.247  1.00124.59           C
ATOM   2227  CB  LYS   275     215.556 192.620 215.245  1.00124.59           C
ATOM   2228  CG  LYS   275     216.200 191.401 215.892  1.00124.59           C
ATOM   2229  CD  LYS   275     217.459 191.774 216.674  1.00124.59           C
ATOM   2230  CE  LYS   275     217.182 192.484 218.001  1.00124.59           C
ATOM   2231  NZ  LYS   275     218.451 192.693 218.736  1.00124.59           N
ATOM   2232  C   LYS   275     214.898 191.521 213.094  1.00124.59           C
ATOM   2233  O   LYS   275     215.473 192.061 212.152  1.00124.59           O
ATOM   2234  N   GLU   276     214.724 190.187 213.149  1.00 66.17           N
ATOM   2235  CA  GLU   276     215.092 189.391 212.013  1.00 66.17           C
ATOM   2236  CB  GLU   276     214.923 187.881 212.245  1.00 66.17           C
ATOM   2237  CG  GLU   276     215.941 187.295 213.221  1.00 66.17           C
ATOM   2238  CD  GLU   276     215.658 185.807 213.350  1.00 66.17           C
ATOM   2239  OE1 GLU   276     214.538 185.456 213.807  1.00 66.17           O
ATOM   2240  OE2 GLU   276     216.557 185.001 212.986  1.00 66.17           O
ATOM   2241  C   GLU   276     214.177 189.765 210.888  1.00 66.17           C
ATOM   2242  O   GLU   276     214.594 189.893 209.740  1.00 66.17           O
ATOM   2243  N   GLN   277     212.886 189.964 211.196  1.00 35.73           N
ATOM   2244  CA  GLN   277     211.931 190.304 210.186  1.00 35.73           C
ATOM   2245  CB  GLN   277     210.506 190.422 210.753  1.00 35.73           C
ATOM   2246  CG  GLN   277     209.450 190.803 209.712  1.00 35.73           C
ATOM   2247  CD  GLN   277     208.101 190.855 210.416  1.00 35.73           C
ATOM   2248  OE1 GLN   277     207.874 190.149 211.397  1.00 35.73           O
ATOM   2249  NE2 GLN   277     207.176 191.712 209.907  1.00 35.73           N
ATOM   2250  C   GLN   277     212.315 191.626 209.610  1.00 35.73           C
ATOM   2251  O   GLN   277     212.217 191.843 208.404  1.00 35.73           O
ATOM   2252  N   LEU   278     212.760 192.555 210.472  1.00123.10           N
ATOM   2253  CA  LEU   278     213.154 193.858 210.033  1.00123.10           C
ATOM   2254  CB  LEU   278     213.504 194.800 211.204  1.00123.10           C
ATOM   2255  CG  LEU   278     213.822 196.259 210.803  1.00123.10           C
ATOM   2256  CD1 LEU   278     215.171 196.390 210.079  1.00123.10           C
ATOM   2257  CD2 LEU   278     212.658 196.883 210.012  1.00123.10           C
ATOM   2258  C   LEU   278     214.362 193.718 209.157  1.00123.10           C
ATOM   2259  O   LEU   278     214.479 194.416 208.152  1.00123.10           O
ATOM   2260  N   ARG   279     215.302 192.815 209.512  1.00148.07           N
ATOM   2261  CA  ARG   279     216.514 192.715 208.743  1.00148.07           C
ATOM   2262  CB  ARG   279     217.601 191.768 209.287  1.00148.07           C
ATOM   2263  CG  ARG   279     217.242 190.286 209.211  1.00148.07           C
ATOM   2264  CD  ARG   279     218.436 189.346 209.381  1.00148.07           C
ATOM   2265  NE  ARG   279     218.434 188.837 210.781  1.00148.07           N
ATOM   2266  CZ  ARG   279     218.656 187.508 211.008  1.00148.07           C
ATOM   2267  NH1 ARG   279     218.855 186.655 209.960  1.00148.07           N
ATOM   2268  NH2 ARG   279     218.672 187.018 212.282  1.00148.07           N
ATOM   2269  C   ARG   279     216.194 192.216 207.372  1.00148.07           C
ATOM   2270  O   ARG   279     216.824 192.629 206.403  1.00148.07           O
ATOM   2271  N   ILE   280     215.218 191.296 207.256  1.00 99.06           N
ATOM   2272  CA  ILE   280     214.862 190.739 205.982  1.00 99.06           C
ATOM   2273  CB  ILE   280     213.698 189.799 206.074  1.00 99.06           C
ATOM   2274  CG1 ILE   280     213.963 188.689 207.100  1.00 99.06           C
ATOM   2275  CG2 ILE   280     213.414 189.280 204.658  1.00 99.06           C
ATOM   2276  CD1 ILE   280     215.190 187.844 206.783  1.00 99.06           C
ATOM   2277  C   ILE   280     214.381 191.869 205.141  1.00 99.06           C
ATOM   2278  O   ILE   280     214.741 191.989 203.971  1.00 99.06           O
ATOM   2279  N   ARG   281     213.546 192.732 205.747  1.00127.76           N
ATOM   2280  CA  ARG   281     212.979 193.848 205.058  1.00127.76           C
ATOM   2281  CB  ARG   281     212.040 194.689 205.939  1.00127.76           C
ATOM   2282  CG  ARG   281     211.389 195.842 205.175  1.00127.76           C
ATOM   2283  CD  ARG   281     210.395 195.367 204.115  1.00127.76           C
ATOM   2284  NE  ARG   281     209.877 196.572 203.410  1.00127.76           N
ATOM   2285  CZ  ARG   281     208.955 196.428 202.414  1.00127.76           C
ATOM   2286  NH1 ARG   281     208.507 195.183 202.076  1.00127.76           N
ATOM   2287  NH2 ARG   281     208.474 197.527 201.764  1.00127.76           N
ATOM   2288  C   ARG   281     214.101 194.737 204.634  1.00127.76           C
ATOM   2289  O   ARG   281     214.082 195.298 203.541  1.00127.76           O
ATOM   2290  N   LYS   282     215.122 194.900 205.496  1.00109.85           N
ATOM   2291  CA  LYS   282     216.204 195.766 205.142  1.00109.85           C
ATOM   2292  CB  LYS   282     217.257 195.942 206.247  1.00109.85           C
ATOM   2293  CG  LYS   282     216.735 196.679 207.480  1.00109.85           C
ATOM   2294  CD  LYS   282     217.793 196.836 208.572  1.00109.85           C
ATOM   2295  CE  LYS   282     218.499 195.530 208.934  1.00109.85           C
ATOM   2296  NZ  LYS   282     219.660 195.816 209.807  1.00109.85           N
ATOM   2297  C   LYS   282     216.899 195.208 203.942  1.00109.85           C
ATOM   2298  O   LYS   282     217.335 195.959 203.072  1.00109.85           O
ATOM   2299  N   PHE   283     217.050 193.874 203.878  1.00 75.72           N
ATOM   2300  CA  PHE   283     217.725 193.233 202.781  1.00 75.72           C
ATOM   2301  CB  PHE   283     217.886 191.721 203.026  1.00 75.72           C
ATOM   2302  CG  PHE   283     218.782 191.143 201.989  1.00 75.72           C
ATOM   2303  CD1 PHE   283     220.145 191.155 202.162  1.00 75.72           C
ATOM   2304  CD2 PHE   283     218.274 190.582 200.847  1.00 75.72           C
ATOM   2305  CE1 PHE   283     220.993 190.623 201.221  1.00 75.72           C
ATOM   2306  CE2 PHE   283     219.118 190.046 199.903  1.00 75.72           C
ATOM   2307  CZ  PHE   283     220.480 190.061 200.080  1.00 75.72           C
ATOM   2308  C   PHE   283     216.919 193.412 201.530  1.00 75.72           C
ATOM   2309  O   PHE   283     217.440 193.813 200.488  1.00 75.72           O
ATOM   2310  N   VAL   284     215.604 193.140 201.623  1.00132.92           N
ATOM   2311  CA  VAL   284     214.725 193.186 200.492  1.00132.92           C
ATOM   2312  CB  VAL   284     213.326 192.742 200.821  1.00132.92           C
ATOM   2313  CG1 VAL   284     212.667 193.770 201.755  1.00132.92           C
ATOM   2314  CG2 VAL   284     212.568 192.511 199.505  1.00132.92           C
ATOM   2315  C   VAL   284     214.674 194.591 199.983  1.00132.92           C
ATOM   2316  O   VAL   284     214.630 194.812 198.777  1.00132.92           O
ATOM   2317  N   GLN   285     214.673 195.580 200.897  1.00146.32           N
ATOM   2318  CA  GLN   285     214.627 196.968 200.534  1.00146.32           C
ATOM   2319  CB  GLN   285     214.505 197.889 201.764  1.00146.32           C
ATOM   2320  CG  GLN   285     214.192 199.352 201.432  1.00146.32           C
ATOM   2321  CD  GLN   285     215.465 200.030 200.944  1.00146.32           C
ATOM   2322  OE1 GLN   285     216.567 199.696 201.375  1.00146.32           O
ATOM   2323  NE2 GLN   285     215.313 201.007 200.010  1.00146.32           N
ATOM   2324  C   GLN   285     215.897 197.315 199.804  1.00146.32           C
ATOM   2325  O   GLN   285     215.919 198.202 198.955  1.00146.32           O
ATOM   2326  N   GLU   286     217.030 196.700 200.179  1.00146.12           N
ATOM   2327  CA  GLU   286     218.254 196.972 199.473  1.00146.12           C
ATOM   2328  CB  GLU   286     219.507 196.478 200.217  1.00146.12           C
ATOM   2329  CG  GLU   286     220.803 196.774 199.458  1.00146.12           C
ATOM   2330  CD  GLU   286     221.033 198.278 199.470  1.00146.12           C
ATOM   2331  OE1 GLU   286     220.625 198.930 200.468  1.00146.12           O
ATOM   2332  OE2 GLU   286     221.621 198.797 198.484  1.00146.12           O
ATOM   2333  C   GLU   286     218.264 196.331 198.111  1.00146.12           C
ATOM   2334  O   GLU   286     218.666 196.947 197.124  1.00146.12           O
ATOM   2335  N   LEU   287     217.799 195.066 198.034  1.00102.46           N
ATOM   2336  CA  LEU   287     217.787 194.279 196.830  1.00102.46           C
ATOM   2337  CB  LEU   287     217.044 192.944 197.015  1.00102.46           C
ATOM   2338  CG  LEU   287     217.733 191.923 197.924  1.00102.46           C
ATOM   2339  CD1 LEU   287     216.891 190.648 198.069  1.00102.46           C
ATOM   2340  CD2 LEU   287     219.143 191.620 197.415  1.00102.46           C
ATOM   2341  C   LEU   287     216.935 194.997 195.872  1.00102.46           C
ATOM   2342  O   LEU   287     217.194 195.008 194.676  1.00102.46           O
ATOM   2343  N   GLN   288     215.839 195.553 196.385  1.00165.40           N
ATOM   2344  CA  GLN   288     214.944 196.298 195.575  1.00165.40           C
ATOM   2345  CB  GLN   288     213.621 196.605 196.293  1.00165.40           C
ATOM   2346  CG  GLN   288     213.746 197.605 197.437  1.00165.40           C
ATOM   2347  CD  GLN   288     212.425 197.734 198.182  1.00165.40           C
ATOM   2348  OE1 GLN   288     212.150 198.760 198.803  1.00165.40           O
ATOM   2349  NE2 GLN   288     211.589 196.663 198.135  1.00165.40           N
ATOM   2350  C   GLN   288     215.629 197.568 195.190  1.00165.40           C
ATOM   2351  O   GLN   288     215.317 198.175 194.176  1.00165.40           O
ATOM   2352  N   TYR   289     216.567 198.059 196.006  1.00116.96           N
ATOM   2353  CA  TYR   289     217.110 199.335 195.646  1.00116.96           C
ATOM   2354  CB  TYR   289     218.139 199.813 196.686  1.00116.96           C
ATOM   2355  CG  TYR   289     218.561 201.200 196.354  1.00116.96           C
ATOM   2356  CD1 TYR   289     217.814 202.268 196.791  1.00116.96           C
ATOM   2357  CD2 TYR   289     219.697 201.435 195.616  1.00116.96           C
ATOM   2358  CE1 TYR   289     218.193 203.554 196.497  1.00116.96           C
ATOM   2359  CE2 TYR   289     220.081 202.722 195.317  1.00116.96           C
ATOM   2360  CZ  TYR   289     219.328 203.783 195.760  1.00116.96           C
ATOM   2361  OH  TYR   289     219.717 205.106 195.460  1.00116.96           O
ATOM   2362  C   TYR   289     217.814 199.311 194.306  1.00116.96           C
ATOM   2363  O   TYR   289     217.455 200.074 193.418  1.00116.96           O
ATOM   2364  N   LEU   290     218.903 198.538 194.123  1.00322.93           N
ATOM   2365  CA  LEU   290     219.556 198.519 192.811  1.00322.93           C
ATOM   2366  CB  LEU   290     220.984 197.962 192.908  1.00322.93           C
ATOM   2367  CG  LEU   290     221.808 198.558 194.061  1.00322.93           C
ATOM   2368  CD1 LEU   290     221.343 198.001 195.419  1.00322.93           C
ATOM   2369  CD2 LEU   290     223.308 198.368 193.821  1.00322.93           C
ATOM   2370  C   LEU   290     218.915 197.700 191.812  1.00322.93           C
ATOM   2371  O   LEU   290     218.758 197.999 190.618  1.00322.93           O
ATOM   2372  N   ILE   291     218.588 196.554 192.370  1.00208.39           N
ATOM   2373  CA  ILE   291     218.157 195.548 191.529  1.00208.39           C
ATOM   2374  CB  ILE   291     217.911 194.219 192.178  1.00208.39           C
ATOM   2375  CG1 ILE   291     219.186 193.727 192.885  1.00208.39           C
ATOM   2376  CG2 ILE   291     217.395 193.254 191.100  1.00208.39           C
ATOM   2377  CD1 ILE   291     220.385 193.589 191.950  1.00208.39           C
ATOM   2378  C   ILE   291     216.906 196.004 190.894  1.00208.39           C
ATOM   2379  O   ILE   291     216.723 195.612 189.762  1.00208.39           O
ATOM   2380  N   CYS   292     216.019 196.783 191.572  1.00173.97           N
ATOM   2381  CA  CYS   292     214.714 197.140 191.034  1.00173.97           C
ATOM   2382  CB  CYS   292     213.790 197.985 191.935  1.00173.97           C
ATOM   2383  SG  CYS   292     214.234 199.751 192.047  1.00173.97           S
ATOM   2384  C   CYS   292     214.829 197.903 189.755  1.00173.97           C
ATOM   2385  O   CYS   292     214.057 197.681 188.820  1.00173.97           O
ATOM   2386  N   VAL   293     215.760 198.865 189.696  1.00134.83           N
ATOM   2387  CA  VAL   293     215.870 199.649 188.512  1.00134.83           C
ATOM   2388  CB  VAL   293     216.678 200.908 188.691  1.00134.83           C
ATOM   2389  CG1 VAL   293     216.726 201.653 187.345  1.00134.83           C
ATOM   2390  CG2 VAL   293     216.060 201.719 189.842  1.00134.83           C
ATOM   2391  C   VAL   293     216.322 198.840 187.339  1.00134.83           C
ATOM   2392  O   VAL   293     215.764 198.900 186.227  1.00134.83           O
ATOM   2393  N   PRO   294     217.342 198.070 187.608  1.00170.82           N
ATOM   2394  CA  PRO   294     217.701 197.216 186.552  1.00170.82           C
ATOM   2395  CD  PRO   294     218.589 198.717 187.964  1.00170.82           C
ATOM   2396  CB  PRO   294     219.030 196.574 186.933  1.00170.82           C
ATOM   2397  CG  PRO   294     219.599 197.556 187.967  1.00170.82           C
ATOM   2398  C   PRO   294     216.641 196.270 186.067  1.00170.82           C
ATOM   2399  O   PRO   294     216.624 196.010 184.866  1.00170.82           O
ATOM   2400  N   VAL   295     215.757 195.756 186.950  1.00136.63           N
ATOM   2401  CA  VAL   295     214.717 194.828 186.583  1.00136.63           C
ATOM   2402  CB  VAL   295     213.937 194.338 187.768  1.00136.63           C
ATOM   2403  CG1 VAL   295     212.826 193.394 187.275  1.00136.63           C
ATOM   2404  CG2 VAL   295     214.917 193.688 188.757  1.00136.63           C
ATOM   2405  C   VAL   295     213.756 195.509 185.674  1.00136.63           C
ATOM   2406  O   VAL   295     213.247 194.885 184.750  1.00136.63           O
ATOM   2407  N   MET   296     213.443 196.795 185.936  1.00167.22           N
ATOM   2408  CA  MET   296     212.507 197.492 185.100  1.00167.22           C
ATOM   2409  CB  MET   296     212.351 198.968 185.492  1.00167.22           C
ATOM   2410  CG  MET   296     211.506 199.748 184.484  1.00167.22           C
ATOM   2411  SD  MET   296     211.377 201.535 184.787  1.00167.22           S
ATOM   2412  CE  MET   296     210.683 201.887 183.144  1.00167.22           C
ATOM   2413  C   MET   296     213.008 197.551 183.710  1.00167.22           C
ATOM   2414  O   MET   296     212.289 197.276 182.741  1.00167.22           O
ATOM   2415  N   ALA   297     214.292 197.905 183.605  1.00102.91           N
ATOM   2416  CA  ALA   297     214.845 198.104 182.307  1.00102.91           C
ATOM   2417  CB  ALA   297     216.303 198.592 182.357  1.00102.91           C
ATOM   2418  C   ALA   297     214.831 196.830 181.530  1.00102.91           C
ATOM   2419  O   ALA   297     214.523 196.811 180.335  1.00102.91           O
ATOM   2420  N   ASP   298     215.180 195.724 182.208  1.00146.39           N
ATOM   2421  CA  ASP   298     215.286 194.461 181.544  1.00146.39           C
ATOM   2422  CB  ASP   298     215.822 193.360 182.476  1.00146.39           C
ATOM   2423  CG  ASP   298     216.219 192.158 181.632  1.00146.39           C
ATOM   2424  OD1 ASP   298     216.035 192.210 180.387  1.00146.39           O
ATOM   2425  OD2 ASP   298     216.718 191.167 182.228  1.00146.39           O
ATOM   2426  C   ASP   298     213.938 194.034 181.053  1.00146.39           C
ATOM   2427  O   ASP   298     213.857 193.446 179.980  1.00146.39           O
ATOM   2428  N   PHE   299     212.854 194.291 181.822  1.00132.82           N
ATOM   2429  CA  PHE   299     211.522 193.894 181.421  1.00132.82           C
ATOM   2430  CB  PHE   299     210.475 194.213 182.498  1.00132.82           C
ATOM   2431  CG  PHE   299     209.135 193.891 181.935  1.00132.82           C
ATOM   2432  CD1 PHE   299     208.649 192.604 181.947  1.00132.82           C
ATOM   2433  CD2 PHE   299     208.363 194.892 181.394  1.00132.82           C
ATOM   2434  CE1 PHE   299     207.409 192.319 181.424  1.00132.82           C
ATOM   2435  CE2 PHE   299     207.123 194.614 180.870  1.00132.82           C
ATOM   2436  CZ  PHE   299     206.644 193.326 180.884  1.00132.82           C
ATOM   2437  C   PHE   299     211.111 194.594 180.182  1.00132.82           C
ATOM   2438  O   PHE   299     210.505 194.001 179.284  1.00132.82           O
ATOM   2439  N   ILE   300     211.409 195.899 180.115  1.00168.43           N
ATOM   2440  CA  ILE   300     210.967 196.586 178.941  1.00168.43           C
ATOM   2441  CB  ILE   300     211.187 198.075 178.979  1.00168.43           C
ATOM   2442  CG1 ILE   300     210.457 198.727 177.792  1.00168.43           C
ATOM   2443  CG2 ILE   300     212.695 198.373 179.019  1.00168.43           C
ATOM   2444  CD1 ILE   300     210.332 200.246 177.904  1.00168.43           C
ATOM   2445  C   ILE   300     211.626 196.050 177.714  1.00168.43           C
ATOM   2446  O   ILE   300     211.006 195.838 176.659  1.00168.43           O
ATOM   2447  N   ILE   301     212.933 195.812 177.848  1.00133.37           N
ATOM   2448  CA  ILE   301     213.672 195.403 176.704  1.00133.37           C
ATOM   2449  CB  ILE   301     215.150 195.313 176.970  1.00133.37           C
ATOM   2450  CG1 ILE   301     215.941 195.323 175.656  1.00133.37           C
ATOM   2451  CG2 ILE   301     215.427 194.071 177.827  1.00133.37           C
ATOM   2452  CD1 ILE   301     217.427 195.598 175.876  1.00133.37           C
ATOM   2453  C   ILE   301     213.176 194.083 176.212  1.00133.37           C
ATOM   2454  O   ILE   301     213.089 193.889 175.007  1.00133.37           O
ATOM   2455  N   PHE   302     212.853 193.147 177.127  1.00240.51           N
ATOM   2456  CA  PHE   302     212.393 191.814 176.832  1.00240.51           C
ATOM   2457  CB  PHE   302     212.154 191.003 178.121  1.00240.51           C
ATOM   2458  CG  PHE   302     211.479 189.720 177.774  1.00240.51           C
ATOM   2459  CD1 PHE   302     212.194 188.609 177.389  1.00240.51           C
ATOM   2460  CD2 PHE   302     210.107 189.638 177.841  1.00240.51           C
ATOM   2461  CE1 PHE   302     211.544 187.437 177.074  1.00240.51           C
ATOM   2462  CE2 PHE   302     209.452 188.472 177.528  1.00240.51           C
ATOM   2463  CZ  PHE   302     210.173 187.368 177.143  1.00240.51           C
ATOM   2464  C   PHE   302     211.098 191.888 176.087  1.00240.51           C
ATOM   2465  O   PHE   302     210.855 191.068 175.209  1.00240.51           O
ATOM   2466  N   SER   303     210.194 192.817 176.449  1.00155.00           N
ATOM   2467  CA  SER   303     208.938 192.890 175.743  1.00155.00           C
ATOM   2468  CB  SER   303     208.021 193.989 176.299  1.00155.00           C
ATOM   2469  OG  SER   303     206.805 194.018 175.570  1.00155.00           O
ATOM   2470  C   SER   303     209.166 193.228 174.308  1.00155.00           C
ATOM   2471  O   SER   303     208.576 192.649 173.381  1.00155.00           O
ATOM   2472  N   VAL   304     210.054 194.208 174.100  1.00150.52           N
ATOM   2473  CA  VAL   304     210.218 194.611 172.746  1.00150.52           C
ATOM   2474  CB  VAL   304     211.080 195.831 172.561  1.00150.52           C
ATOM   2475  CG1 VAL   304     212.547 195.482 172.848  1.00150.52           C
ATOM   2476  CG2 VAL   304     210.843 196.363 171.138  1.00150.52           C
ATOM   2477  C   VAL   304     210.791 193.501 171.925  1.00150.52           C
ATOM   2478  O   VAL   304     210.400 193.260 170.775  1.00150.52           O
ATOM   2479  N   LEU   305     211.751 192.790 172.532  1.00212.82           N
ATOM   2480  CA  LEU   305     212.465 191.771 171.833  1.00212.82           C
ATOM   2481  CB  LEU   305     213.582 191.168 172.713  1.00212.82           C
ATOM   2482  CG  LEU   305     214.722 190.408 171.989  1.00212.82           C
ATOM   2483  CD1 LEU   305     215.629 189.706 173.010  1.00212.82           C
ATOM   2484  CD2 LEU   305     214.252 189.468 170.871  1.00212.82           C
ATOM   2485  C   LEU   305     211.487 190.687 171.473  1.00212.82           C
ATOM   2486  O   LEU   305     211.646 190.125 170.400  1.00212.82           O
ATOM   2487  N   ILE   306     210.484 190.347 172.335  1.00163.02           N
ATOM   2488  CA  ILE   306     209.514 189.280 172.089  1.00163.02           C
ATOM   2489  CB  ILE   306     208.580 188.993 173.239  1.00163.02           C
ATOM   2490  CG1 ILE   306     207.924 187.617 173.039  1.00163.02           C
ATOM   2491  CG2 ILE   306     207.542 190.117 173.364  1.00163.02           C
ATOM   2492  CD1 ILE   306     207.164 187.127 174.270  1.00163.02           C
ATOM   2493  C   ILE   306     208.691 189.611 170.892  1.00163.02           C
ATOM   2494  O   ILE   306     208.330 188.746 170.091  1.00163.02           O
ATOM   2495  N   CYS   307     208.312 190.887 170.764  1.00135.41           N
ATOM   2496  CA  CYS   307     207.513 191.206 169.626  1.00135.41           C
ATOM   2497  CB  CYS   307     207.075 192.678 169.637  1.00135.41           C
ATOM   2498  SG  CYS   307     206.185 193.104 171.162  1.00135.41           S
ATOM   2499  C   CYS   307     208.271 190.979 168.354  1.00135.41           C
ATOM   2500  O   CYS   307     207.779 190.423 167.359  1.00135.41           O
ATOM   2501  N   PHE   308     209.532 191.417 168.375  1.00122.48           N
ATOM   2502  CA  PHE   308     210.316 191.304 167.189  1.00122.48           C
ATOM   2503  CB  PHE   308     211.691 191.995 167.259  1.00122.48           C
ATOM   2504  CG  PHE   308     211.509 193.443 166.948  1.00122.48           C
ATOM   2505  CD1 PHE   308     211.236 194.368 167.929  1.00122.48           C
ATOM   2506  CD2 PHE   308     211.616 193.873 165.644  1.00122.48           C
ATOM   2507  CE1 PHE   308     211.076 195.697 167.609  1.00122.48           C
ATOM   2508  CE2 PHE   308     211.457 195.199 165.317  1.00122.48           C
ATOM   2509  CZ  PHE   308     211.187 196.115 166.305  1.00122.48           C
ATOM   2510  C   PHE   308     210.538 189.862 166.827  1.00122.48           C
ATOM   2511  O   PHE   308     210.564 189.544 165.641  1.00122.48           O
ATOM   2512  N   LEU   309     210.764 188.973 167.824  1.00137.01           N
ATOM   2513  CA  LEU   309     210.996 187.559 167.620  1.00137.01           C
ATOM   2514  CB  LEU   309     211.346 186.780 168.901  1.00137.01           C
ATOM   2515  CG  LEU   309     212.717 187.149 169.499  1.00137.01           C
ATOM   2516  CD1 LEU   309     213.115 186.179 170.622  1.00137.01           C
ATOM   2517  CD2 LEU   309     213.790 187.262 168.405  1.00137.01           C
ATOM   2518  C   LEU   309     209.774 186.928 167.020  1.00137.01           C
ATOM   2519  O   LEU   309     209.906 186.008 166.216  1.00137.01           O
ATOM   2520  N   PHE   310     208.546 187.341 167.413  1.00210.17           N
ATOM   2521  CA  PHE   310     207.424 186.711 166.776  1.00210.17           C
ATOM   2522  CB  PHE   310     206.014 186.861 167.404  1.00210.17           C
ATOM   2523  CG  PHE   310     205.311 185.997 166.424  1.00210.17           C
ATOM   2524  CD1 PHE   310     205.761 184.706 166.268  1.00210.17           C
ATOM   2525  CD2 PHE   310     204.278 186.436 165.635  1.00210.17           C
ATOM   2526  CE1 PHE   310     205.205 183.860 165.340  1.00210.17           C
ATOM   2527  CE2 PHE   310     203.719 185.584 164.711  1.00210.17           C
ATOM   2528  CZ  PHE   310     204.178 184.298 164.547  1.00210.17           C
ATOM   2529  C   PHE   310     207.398 187.058 165.310  1.00210.17           C
ATOM   2530  O   PHE   310     207.112 186.229 164.438  1.00210.17           O
ATOM   2531  N   PHE   311     207.718 188.316 164.980  1.00110.70           N
ATOM   2532  CA  PHE   311     207.673 188.665 163.591  1.00110.70           C
ATOM   2533  CB  PHE   311     207.980 190.148 163.329  1.00110.70           C
ATOM   2534  CG  PHE   311     207.716 190.384 161.882  1.00110.70           C
ATOM   2535  CD1 PHE   311     206.425 190.543 161.435  1.00110.70           C
ATOM   2536  CD2 PHE   311     208.747 190.447 160.973  1.00110.70           C
ATOM   2537  CE1 PHE   311     206.164 190.761 160.104  1.00110.70           C
ATOM   2538  CE2 PHE   311     208.494 190.665 159.639  1.00110.70           C
ATOM   2539  CZ  PHE   311     207.200 190.822 159.203  1.00110.70           C
ATOM   2540  C   PHE   311     208.683 187.844 162.806  1.00110.70           C
ATOM   2541  O   PHE   311     208.406 187.399 161.689  1.00110.70           O
ATOM   2542  N   ALA   312     209.901 187.653 163.359  1.00 94.41           N
ATOM   2543  CA  ALA   312     210.967 186.916 162.712  1.00 94.41           C
ATOM   2544  CB  ALA   312     212.266 186.903 163.536  1.00 94.41           C
ATOM   2545  C   ALA   312     210.561 185.473 162.512  1.00 94.41           C
ATOM   2546  O   ALA   312     210.964 184.857 161.527  1.00 94.41           O
ATOM   2547  N   LEU   313     209.822 184.862 163.470  1.00 91.71           N
ATOM   2548  CA  LEU   313     209.393 183.480 163.358  1.00 91.71           C
ATOM   2549  CB  LEU   313     208.592 183.006 164.588  1.00 91.71           C
ATOM   2550  CG  LEU   313     209.380 183.040 165.912  1.00 91.71           C
ATOM   2551  CD1 LEU   313     208.527 182.528 167.085  1.00 91.71           C
ATOM   2552  CD2 LEU   313     210.721 182.303 165.786  1.00 91.71           C
ATOM   2553  C   LEU   313     208.479 183.373 162.187  1.00 91.71           C
ATOM   2554  O   LEU   313     208.519 182.409 161.421  1.00 91.71           O
ATOM   2555  N   THR   314     207.610 184.379 162.014  1.00 90.38           N
ATOM   2556  CA  THR   314     206.688 184.250 160.932  1.00 90.38           C
ATOM   2557  CB  THR   314     205.742 185.399 160.781  1.00 90.38           C
ATOM   2558  OG1 THR   314     206.413 186.554 160.306  1.00 90.38           O
ATOM   2559  CG2 THR   314     205.167 185.699 162.158  1.00 90.38           C
ATOM   2560  C   THR   314     207.466 184.220 159.649  1.00 90.38           C
ATOM   2561  O   THR   314     207.172 183.432 158.750  1.00 90.38           O
ATOM   2562  N   VAL   315     208.492 185.086 159.533  1.00188.39           N
ATOM   2563  CA  VAL   315     209.207 185.217 158.293  1.00188.39           C
ATOM   2564  CB  VAL   315     210.166 186.375 158.240  1.00188.39           C
ATOM   2565  CG1 VAL   315     211.391 186.079 159.118  1.00188.39           C
ATOM   2566  CG2 VAL   315     210.519 186.627 156.763  1.00188.39           C
ATOM   2567  C   VAL   315     209.982 183.981 157.879  1.00188.39           C
ATOM   2568  O   VAL   315     210.073 183.747 156.693  1.00188.39           O
ATOM   2569  N   GLY   316     210.592 183.153 158.753  1.00 98.24           N
ATOM   2570  CA  GLY   316     211.506 182.109 158.293  1.00 98.24           C
ATOM   2571  C   GLY   316     210.955 181.221 157.208  1.00 98.24           C
ATOM   2572  O   GLY   316     210.185 180.295 157.463  1.00 98.24           O
ATOM   2573  N   VAL   317     211.338 181.510 155.943  1.00 77.18           N
ATOM   2574  CA  VAL   317     210.929 180.689 154.840  1.00 77.18           C
ATOM   2575  CB  VAL   317     210.946 181.426 153.524  1.00 77.18           C
ATOM   2576  CG1 VAL   317     210.505 180.469 152.405  1.00 77.18           C
ATOM   2577  CG2 VAL   317     210.078 182.688 153.665  1.00 77.18           C
ATOM   2578  C   VAL   317     211.734 179.413 154.757  1.00 77.18           C
ATOM   2579  O   VAL   317     211.139 178.339 154.681  1.00 77.18           O
ATOM   2580  N   PRO   318     213.053 179.447 154.754  1.00 90.21           N
ATOM   2581  CA  PRO   318     213.755 178.189 154.650  1.00 90.21           C
ATOM   2582  CD  PRO   318     213.755 180.478 154.000  1.00 90.21           C
ATOM   2583  CB  PRO   318     214.851 178.374 153.604  1.00 90.21           C
ATOM   2584  CG  PRO   318     215.117 179.878 153.624  1.00 90.21           C
ATOM   2585  C   PRO   318     214.305 177.715 155.952  1.00 90.21           C
ATOM   2586  O   PRO   318     214.307 178.468 156.924  1.00 90.21           O
ATOM   2587  N   SER   319     214.814 176.468 155.984  1.00 50.54           N
ATOM   2588  CA  SER   319     215.444 176.012 157.183  1.00 50.54           C
ATOM   2589  CB  SER   319     215.149 174.538 157.517  1.00 50.54           C
ATOM   2590  OG  SER   319     215.665 173.690 156.503  1.00 50.54           O
ATOM   2591  C   SER   319     216.913 176.141 156.946  1.00 50.54           C
ATOM   2592  O   SER   319     217.473 175.489 156.067  1.00 50.54           O
ATOM   2593  N   LYS   320     217.571 177.024 157.720  1.00166.40           N
ATOM   2594  CA  LYS   320     218.986 177.199 157.602  1.00166.40           C
ATOM   2595  CB  LYS   320     219.412 178.161 156.490  1.00166.40           C
ATOM   2596  CG  LYS   320     219.168 177.548 155.105  1.00166.40           C
ATOM   2597  CD  LYS   320     219.912 176.223 154.895  1.00166.40           C
ATOM   2598  CE  LYS   320     219.476 175.430 153.657  1.00166.40           C
ATOM   2599  NZ  LYS   320     219.884 176.132 152.420  1.00166.40           N
ATOM   2600  C   LYS   320     219.452 177.688 158.919  1.00166.40           C
ATOM   2601  O   LYS   320     218.763 177.484 159.914  1.00166.40           O
ATOM   2602  N   MET   321     220.630 178.333 159.001  1.00158.17           N
ATOM   2603  CA  MET   321     220.973 178.703 160.338  1.00158.17           C
ATOM   2604  CB  MET   321     222.447 179.025 160.649  1.00158.17           C
ATOM   2605  CG  MET   321     223.346 177.785 160.553  1.00158.17           C
ATOM   2606  SD  MET   321     225.112 178.070 160.892  1.00158.17           S
ATOM   2607  CE  MET   321     225.582 176.319 160.763  1.00158.17           C
ATOM   2608  C   MET   321     220.038 179.762 160.850  1.00158.17           C
ATOM   2609  O   MET   321     219.961 179.958 162.058  1.00158.17           O
ATOM   2610  N   ASP   322     219.338 180.500 159.957  1.00138.70           N
ATOM   2611  CA  ASP   322     218.414 181.561 160.323  1.00138.70           C
ATOM   2612  CB  ASP   322     217.569 182.183 159.185  1.00138.70           C
ATOM   2613  CG  ASP   322     216.837 181.134 158.352  1.00138.70           C
ATOM   2614  OD1 ASP   322     217.414 180.033 158.149  1.00138.70           O
ATOM   2615  OD2 ASP   322     215.695 181.422 157.904  1.00138.70           O
ATOM   2616  C   ASP   322     217.337 181.069 161.214  1.00138.70           C
ATOM   2617  O   ASP   322     216.998 181.718 162.202  1.00138.70           O
ATOM   2618  N   TYR   323     216.764 179.908 160.877  1.00185.82           N
ATOM   2619  CA  TYR   323     215.657 179.403 161.618  1.00185.82           C
ATOM   2620  CB  TYR   323     215.181 178.033 161.101  1.00185.82           C
ATOM   2621  CG  TYR   323     213.844 177.719 161.692  1.00185.82           C
ATOM   2622  CD1 TYR   323     213.726 177.082 162.906  1.00185.82           C
ATOM   2623  CD2 TYR   323     212.698 178.071 161.015  1.00185.82           C
ATOM   2624  CE1 TYR   323     212.486 176.799 163.431  1.00185.82           C
ATOM   2625  CE2 TYR   323     211.456 177.790 161.533  1.00185.82           C
ATOM   2626  CZ  TYR   323     211.348 177.152 162.745  1.00185.82           C
ATOM   2627  OH  TYR   323     210.074 176.862 163.278  1.00185.82           O
ATOM   2628  C   TYR   323     216.226 179.200 162.961  1.00185.82           C
ATOM   2629  O   TYR   323     215.594 179.496 163.972  1.00185.82           O
ATOM   2630  N   PHE   324     217.478 178.717 162.963  1.00106.16           N
ATOM   2631  CA  PHE   324     218.195 178.430 164.153  1.00106.16           C
ATOM   2632  CB  PHE   324     219.561 177.765 163.916  1.00106.16           C
ATOM   2633  CG  PHE   324     219.277 176.357 163.514  1.00106.16           C
ATOM   2634  CD1 PHE   324     219.098 176.017 162.196  1.00106.16           C
ATOM   2635  CD2 PHE   324     219.175 175.366 164.464  1.00106.16           C
ATOM   2636  CE1 PHE   324     218.832 174.721 161.822  1.00106.16           C
ATOM   2637  CE2 PHE   324     218.909 174.066 164.098  1.00106.16           C
ATOM   2638  CZ  PHE   324     218.738 173.738 162.775  1.00106.16           C
ATOM   2639  C   PHE   324     218.385 179.680 164.954  1.00106.16           C
ATOM   2640  O   PHE   324     218.305 179.616 166.170  1.00106.16           O
ATOM   2641  N   PHE   325     218.674 180.831 164.315  1.00222.96           N
ATOM   2642  CA  PHE   325     218.889 182.127 164.926  1.00222.96           C
ATOM   2643  CB  PHE   325     219.230 183.123 163.797  1.00222.96           C
ATOM   2644  CG  PHE   325     218.683 184.485 164.049  1.00222.96           C
ATOM   2645  CD1 PHE   325     219.367 185.439 164.760  1.00222.96           C
ATOM   2646  CD2 PHE   325     217.449 184.800 163.526  1.00222.96           C
ATOM   2647  CE1 PHE   325     218.810 186.682 164.948  1.00222.96           C
ATOM   2648  CE2 PHE   325     216.887 186.038 163.711  1.00222.96           C
ATOM   2649  CZ  PHE   325     217.574 186.983 164.428  1.00222.96           C
ATOM   2650  C   PHE   325     217.671 182.589 165.649  1.00222.96           C
ATOM   2651  O   PHE   325     217.748 183.048 166.793  1.00222.96           O
ATOM   2652  N   MET   326     216.511 182.474 164.984  1.00131.52           N
ATOM   2653  CA  MET   326     215.297 182.934 165.569  1.00131.52           C
ATOM   2654  CB  MET   326     214.081 182.691 164.666  1.00131.52           C
ATOM   2655  CG  MET   326     214.193 183.297 163.271  1.00131.52           C
ATOM   2656  SD  MET   326     212.842 182.794 162.168  1.00131.52           S
ATOM   2657  CE  MET   326     213.179 181.013 162.279  1.00131.52           C
ATOM   2658  C   MET   326     215.007 182.158 166.786  1.00131.52           C
ATOM   2659  O   MET   326     214.679 182.732 167.820  1.00131.52           O
ATOM   2660  N   PHE   327     215.170 180.831 166.686  1.00135.20           N
ATOM   2661  CA  PHE   327     214.830 179.952 167.758  1.00135.20           C
ATOM   2662  CB  PHE   327     215.038 178.471 167.391  1.00135.20           C
ATOM   2663  CG  PHE   327     214.970 177.690 168.658  1.00135.20           C
ATOM   2664  CD1 PHE   327     213.765 177.304 169.197  1.00135.20           C
ATOM   2665  CD2 PHE   327     216.131 177.345 169.311  1.00135.20           C
ATOM   2666  CE1 PHE   327     213.723 176.584 170.368  1.00135.20           C
ATOM   2667  CE2 PHE   327     216.095 176.626 170.481  1.00135.20           C
ATOM   2668  CZ  PHE   327     214.888 176.243 171.013  1.00135.20           C
ATOM   2669  C   PHE   327     215.679 180.243 168.940  1.00135.20           C
ATOM   2670  O   PHE   327     215.172 180.255 170.056  1.00135.20           O
ATOM   2671  N   ILE   328     216.989 180.471 168.727  1.00108.94           N
ATOM   2672  CA  ILE   328     217.901 180.688 169.818  1.00108.94           C
ATOM   2673  CB  ILE   328     219.319 180.864 169.349  1.00108.94           C
ATOM   2674  CG1 ILE   328     219.820 179.601 168.625  1.00108.94           C
ATOM   2675  CG2 ILE   328     220.174 181.257 170.565  1.00108.94           C
ATOM   2676  CD1 ILE   328     221.148 179.804 167.892  1.00108.94           C
ATOM   2677  C   ILE   328     217.547 181.919 170.564  1.00108.94           C
ATOM   2678  O   ILE   328     217.569 181.933 171.798  1.00108.94           O
ATOM   2679  N   TYR   329     217.226 182.991 169.823  1.00141.37           N
ATOM   2680  CA  TYR   329     216.927 184.208 170.503  1.00141.37           C
ATOM   2681  CB  TYR   329     216.668 185.417 169.589  1.00141.37           C
ATOM   2682  CG  TYR   329     217.971 186.050 169.251  1.00141.37           C
ATOM   2683  CD1 TYR   329     218.617 186.795 170.210  1.00141.37           C
ATOM   2684  CD2 TYR   329     218.535 185.935 168.005  1.00141.37           C
ATOM   2685  CE1 TYR   329     219.816 187.410 169.942  1.00141.37           C
ATOM   2686  CE2 TYR   329     219.735 186.550 167.735  1.00141.37           C
ATOM   2687  CZ  TYR   329     220.379 187.287 168.696  1.00141.37           C
ATOM   2688  OH  TYR   329     221.608 187.911 168.396  1.00141.37           O
ATOM   2689  C   TYR   329     215.733 184.071 171.358  1.00141.37           C
ATOM   2690  O   TYR   329     215.741 184.544 172.496  1.00141.37           O
ATOM   2691  N   LEU   330     214.688 183.422 170.815  1.00167.42           N
ATOM   2692  CA  LEU   330     213.437 183.341 171.503  1.00167.42           C
ATOM   2693  CB  LEU   330     212.339 182.684 170.630  1.00167.42           C
ATOM   2694  CG  LEU   330     210.888 182.733 171.170  1.00167.42           C
ATOM   2695  CD1 LEU   330     209.919 182.119 170.148  1.00167.42           C
ATOM   2696  CD2 LEU   330     210.719 182.079 172.552  1.00167.42           C
ATOM   2697  C   LEU   330     213.604 182.570 172.754  1.00167.42           C
ATOM   2698  O   LEU   330     213.066 182.966 173.785  1.00167.42           O
ATOM   2699  N   PHE   331     214.359 181.461 172.697  1.00 97.88           N
ATOM   2700  CA  PHE   331     214.499 180.641 173.859  1.00 97.88           C
ATOM   2701  CB  PHE   331     215.323 179.364 173.614  1.00 97.88           C
ATOM   2702  CG  PHE   331     215.390 178.627 174.912  1.00 97.88           C
ATOM   2703  CD1 PHE   331     216.413 178.870 175.801  1.00 97.88           C
ATOM   2704  CD2 PHE   331     214.431 177.700 175.248  1.00 97.88           C
ATOM   2705  CE1 PHE   331     216.487 178.202 177.000  1.00 97.88           C
ATOM   2706  CE2 PHE   331     214.498 177.026 176.446  1.00 97.88           C
ATOM   2707  CZ  PHE   331     215.526 177.276 177.324  1.00 97.88           C
ATOM   2708  C   PHE   331     215.174 181.398 174.933  1.00 97.88           C
ATOM   2709  O   PHE   331     214.775 181.291 176.090  1.00 97.88           O
ATOM   2710  N   VAL   332     216.232 182.150 174.586  1.00113.11           N
ATOM   2711  CA  VAL   332     216.970 182.839 175.605  1.00113.11           C
ATOM   2712  CB  VAL   332     218.188 183.526 175.063  1.00113.11           C
ATOM   2713  CG1 VAL   332     218.868 184.302 176.205  1.00113.11           C
ATOM   2714  CG2 VAL   332     219.088 182.468 174.400  1.00113.11           C
ATOM   2715  C   VAL   332     216.144 183.873 176.290  1.00113.11           C
ATOM   2716  O   VAL   332     216.199 184.022 177.517  1.00113.11           O
ATOM   2717  N   MET   333     215.372 184.636 175.497  1.00179.50           N
ATOM   2718  CA  MET   333     214.616 185.684 176.109  1.00179.50           C
ATOM   2719  CB  MET   333     213.850 186.574 175.115  1.00179.50           C
ATOM   2720  CG  MET   333     212.785 185.835 174.303  1.00179.50           C
ATOM   2721  SD  MET   333     211.443 186.901 173.688  1.00179.50           S
ATOM   2722  CE  MET   333     212.516 188.054 172.788  1.00179.50           C
ATOM   2723  C   MET   333     213.607 185.148 177.057  1.00179.50           C
ATOM   2724  O   MET   333     213.430 185.682 178.157  1.00179.50           O
ATOM   2725  N   ALA   334     212.923 184.069 176.638  1.00116.50           N
ATOM   2726  CA  ALA   334     211.888 183.508 177.448  1.00116.50           C
ATOM   2727  CB  ALA   334     211.153 182.332 176.781  1.00116.50           C
ATOM   2728  C   ALA   334     212.456 183.001 178.727  1.00116.50           C
ATOM   2729  O   ALA   334     211.811 183.157 179.757  1.00116.50           O
ATOM   2730  N   GLY   335     213.650 182.366 178.694  1.00 90.23           N
ATOM   2731  CA  GLY   335     214.260 181.795 179.876  1.00 90.23           C
ATOM   2732  C   GLY   335     214.576 182.863 180.869  1.00 90.23           C
ATOM   2733  O   GLY   335     214.425 182.661 182.077  1.00 90.23           O
ATOM   2734  N   ILE   336     215.070 184.017 180.382  1.00171.00           N
ATOM   2735  CA  ILE   336     215.440 185.047 181.311  1.00171.00           C
ATOM   2736  CB  ILE   336     216.059 186.239 180.639  1.00171.00           C
ATOM   2737  CG1 ILE   336     217.405 185.855 180.003  1.00171.00           C
ATOM   2738  CG2 ILE   336     216.166 187.369 181.674  1.00171.00           C
ATOM   2739  CD1 ILE   336     218.437 185.380 181.023  1.00171.00           C
ATOM   2740  C   ILE   336     214.248 185.532 182.033  1.00171.00           C
ATOM   2741  O   ILE   336     214.247 185.708 183.261  1.00171.00           O
ATOM   2742  N   LEU   337     213.188 185.751 181.245  1.00151.96           N
ATOM   2743  CA  LEU   337     212.063 186.324 181.873  1.00151.96           C
ATOM   2744  CB  LEU   337     210.913 186.753 180.966  1.00151.96           C
ATOM   2745  CG  LEU   337     209.904 187.522 181.832  1.00151.96           C
ATOM   2746  CD1 LEU   337     210.574 188.743 182.483  1.00151.96           C
ATOM   2747  CD2 LEU   337     208.650 187.906 181.056  1.00151.96           C
ATOM   2748  C   LEU   337     211.489 185.400 182.886  1.00151.96           C
ATOM   2749  O   LEU   337     211.084 185.876 183.935  1.00151.96           O
ATOM   2750  N   TRP   338     211.440 184.080 182.606  1.00148.83           N
ATOM   2751  CA  TRP   338     210.882 183.044 183.449  1.00148.83           C
ATOM   2752  CB  TRP   338     211.045 181.712 182.692  1.00148.83           C
ATOM   2753  CG  TRP   338     210.966 180.412 183.447  1.00148.83           C
ATOM   2754  CD2 TRP   338     212.134 179.779 183.990  1.00148.83           C
ATOM   2755  CD1 TRP   338     209.918 179.581 183.701  1.00148.83           C
ATOM   2756  NE1 TRP   338     210.362 178.463 184.373  1.00148.83           N
ATOM   2757  CE2 TRP   338     211.726 178.573 184.554  1.00148.83           C
ATOM   2758  CE3 TRP   338     213.443 180.170 184.004  1.00148.83           C
ATOM   2759  CZ2 TRP   338     212.628 177.734 185.146  1.00148.83           C
ATOM   2760  CZ3 TRP   338     214.348 179.329 184.609  1.00148.83           C
ATOM   2761  CH2 TRP   338     213.948 178.133 185.169  1.00148.83           C
ATOM   2762  C   TRP   338     211.628 182.999 184.743  1.00148.83           C
ATOM   2763  O   TRP   338     211.012 182.851 185.797  1.00148.83           O
ATOM   2764  N   ILE   339     212.970 183.108 184.712  1.00212.77           N
ATOM   2765  CA  ILE   339     213.701 183.029 185.949  1.00212.77           C
ATOM   2766  CB  ILE   339     215.194 182.964 185.724  1.00212.77           C
ATOM   2767  CG1 ILE   339     215.944 182.511 186.994  1.00212.77           C
ATOM   2768  CG2 ILE   339     215.671 184.309 185.151  1.00212.77           C
ATOM   2769  CD1 ILE   339     215.914 183.500 188.159  1.00212.77           C
ATOM   2770  C   ILE   339     213.363 184.163 186.856  1.00212.77           C
ATOM   2771  O   ILE   339     213.127 183.988 188.060  1.00212.77           O
ATOM   2772  N   TYR   340     213.310 185.366 186.272  1.00159.71           N
ATOM   2773  CA  TYR   340     213.048 186.504 187.080  1.00159.71           C
ATOM   2774  CB  TYR   340     213.080 187.823 186.292  1.00159.71           C
ATOM   2775  CG  TYR   340     214.469 188.344 186.299  1.00159.71           C
ATOM   2776  CD1 TYR   340     214.837 189.150 187.345  1.00159.71           C
ATOM   2777  CD2 TYR   340     215.385 188.058 185.312  1.00159.71           C
ATOM   2778  CE1 TYR   340     216.099 189.674 187.420  1.00159.71           C
ATOM   2779  CE2 TYR   340     216.657 188.581 185.384  1.00159.71           C
ATOM   2780  CZ  TYR   340     217.013 189.391 186.440  1.00159.71           C
ATOM   2781  OH  TYR   340     218.310 189.937 186.531  1.00159.71           O
ATOM   2782  C   TYR   340     211.713 186.429 187.715  1.00159.71           C
ATOM   2783  O   TYR   340     211.590 186.749 188.897  1.00159.71           O
ATOM   2784  N   HIS   341     210.693 186.021 186.936  1.00207.44           N
ATOM   2785  CA  HIS   341     209.332 186.008 187.388  1.00207.44           C
ATOM   2786  ND1 HIS   341     207.047 183.560 187.008  1.00207.44           N
ATOM   2787  CG  HIS   341     207.931 184.210 186.176  1.00207.44           C
ATOM   2788  CB  HIS   341     208.282 185.663 186.311  1.00207.44           C
ATOM   2789  NE2 HIS   341     207.686 182.078 185.481  1.00207.44           N
ATOM   2790  CD2 HIS   341     208.314 183.289 185.250  1.00207.44           C
ATOM   2791  CE1 HIS   341     206.936 182.289 186.547  1.00207.44           C
ATOM   2792  C   HIS   341     209.163 185.030 188.479  1.00207.44           C
ATOM   2793  O   HIS   341     208.391 185.293 189.392  1.00207.44           O
ATOM   2794  N   TRP   342     209.825 183.862 188.389  1.00111.00           N
ATOM   2795  CA  TRP   342     209.666 182.878 189.418  1.00111.00           C
ATOM   2796  CB  TRP   342     210.391 181.549 189.132  1.00111.00           C
ATOM   2797  CG  TRP   342     209.692 180.645 188.142  1.00111.00           C
ATOM   2798  CD2 TRP   342     208.831 179.565 188.533  1.00111.00           C
ATOM   2799  CD1 TRP   342     209.730 180.632 186.779  1.00111.00           C
ATOM   2800  NE1 TRP   342     208.932 179.621 186.298  1.00111.00           N
ATOM   2801  CE2 TRP   342     208.378 178.953 187.366  1.00111.00           C
ATOM   2802  CE3 TRP   342     208.451 179.119 189.765  1.00111.00           C
ATOM   2803  CZ2 TRP   342     207.537 177.878 187.414  1.00111.00           C
ATOM   2804  CZ3 TRP   342     207.602 178.037 189.812  1.00111.00           C
ATOM   2805  CH2 TRP   342     207.154 177.428 188.659  1.00111.00           C
ATOM   2806  C   TRP   342     210.178 183.394 190.695  1.00111.00           C
ATOM   2807  O   TRP   342     209.524 183.238 191.724  1.00111.00           O
ATOM   2808  N   HIS   343     211.368 184.013 190.667  1.00168.97           N
ATOM   2809  CA  HIS   343     211.900 184.444 191.912  1.00168.97           C
ATOM   2810  ND1 HIS   343     214.257 182.676 190.762  1.00168.97           N
ATOM   2811  CG  HIS   343     214.125 183.486 191.867  1.00168.97           C
ATOM   2812  CB  HIS   343     213.385 184.786 191.867  1.00168.97           C
ATOM   2813  NE2 HIS   343     215.271 181.626 192.437  1.00168.97           N
ATOM   2814  CD2 HIS   343     214.751 182.829 192.881  1.00168.97           C
ATOM   2815  CE1 HIS   343     214.950 181.578 191.158  1.00168.97           C
ATOM   2816  C   HIS   343     211.087 185.523 192.536  1.00168.97           C
ATOM   2817  O   HIS   343     210.901 185.543 193.755  1.00168.97           O
ATOM   2818  N   ALA   344     210.594 186.467 191.721  1.00115.59           N
ATOM   2819  CA  ALA   344     209.804 187.509 192.300  1.00115.59           C
ATOM   2820  CB  ALA   344     209.471 188.631 191.303  1.00115.59           C
ATOM   2821  C   ALA   344     208.523 186.984 192.907  1.00115.59           C
ATOM   2822  O   ALA   344     208.094 187.460 193.960  1.00115.59           O
ATOM   2823  N   THR   345     207.852 186.012 192.248  1.00105.98           N
ATOM   2824  CA  THR   345     206.610 185.468 192.761  1.00105.98           C
ATOM   2825  CB  THR   345     205.945 184.514 191.809  1.00105.98           C
ATOM   2826  OG1 THR   345     205.657 185.166 190.580  1.00105.98           O
ATOM   2827  CG2 THR   345     204.647 184.001 192.455  1.00105.98           C
ATOM   2828  C   THR   345     206.848 184.738 194.043  1.00105.98           C
ATOM   2829  O   THR   345     205.992 184.742 194.922  1.00105.98           O
ATOM   2830  N   LEU   346     207.983 184.028 194.165  1.00176.79           N
ATOM   2831  CA  LEU   346     208.263 183.303 195.386  1.00176.79           C
ATOM   2832  CB  LEU   346     209.519 182.419 195.283  1.00176.79           C
ATOM   2833  CG  LEU   346     209.792 181.603 196.555  1.00176.79           C
ATOM   2834  CD1 LEU   346     208.658 180.601 196.806  1.00176.79           C
ATOM   2835  CD2 LEU   346     211.180 180.950 196.524  1.00176.79           C
ATOM   2836  C   LEU   346     208.443 184.279 196.498  1.00176.79           C
ATOM   2837  O   LEU   346     208.040 184.021 197.635  1.00176.79           O
ATOM   2838  N   ILE   347     209.084 185.431 196.215  1.00136.43           N
ATOM   2839  CA  ILE   347     209.244 186.310 197.336  1.00136.43           C
ATOM   2840  CB  ILE   347     210.088 187.530 197.114  1.00136.43           C
ATOM   2841  CG1 ILE   347     210.399 188.140 198.490  1.00136.43           C
ATOM   2842  CG2 ILE   347     209.369 188.489 196.155  1.00136.43           C
ATOM   2843  CD1 ILE   347     211.519 189.173 198.487  1.00136.43           C
ATOM   2844  C   ILE   347     207.885 186.756 197.801  1.00136.43           C
ATOM   2845  O   ILE   347     207.643 186.834 199.010  1.00136.43           O
ATOM   2846  N   VAL   348     206.976 187.094 196.852  1.00124.62           N
ATOM   2847  CA  VAL   348     205.662 187.532 197.246  1.00124.62           C
ATOM   2848  CB  VAL   348     204.844 188.118 196.123  1.00124.62           C
ATOM   2849  CG1 VAL   348     204.502 187.028 195.099  1.00124.62           C
ATOM   2850  CG2 VAL   348     203.605 188.791 196.739  1.00124.62           C
ATOM   2851  C   VAL   348     204.893 186.409 197.866  1.00124.62           C
ATOM   2852  O   VAL   348     204.220 186.587 198.879  1.00124.62           O
ATOM   2853  N   GLU   349     204.980 185.208 197.275  1.00 47.04           N
ATOM   2854  CA  GLU   349     204.240 184.090 197.776  1.00 47.04           C
ATOM   2855  CB  GLU   349     204.446 182.807 196.951  1.00 47.04           C
ATOM   2856  CG  GLU   349     203.606 181.624 197.442  1.00 47.04           C
ATOM   2857  CD  GLU   349     203.924 180.423 196.562  1.00 47.04           C
ATOM   2858  OE1 GLU   349     205.110 180.289 196.156  1.00 47.04           O
ATOM   2859  OE2 GLU   349     202.989 179.626 196.284  1.00 47.04           O
ATOM   2860  C   GLU   349     204.717 183.789 199.162  1.00 47.04           C
ATOM   2861  O   GLU   349     203.923 183.486 200.051  1.00 47.04           O
ATOM   2862  N   CYS   350     206.045 183.853 199.371  1.00 91.12           N
ATOM   2863  CA  CYS   350     206.624 183.522 200.643  1.00 91.12           C
ATOM   2864  CB  CYS   350     208.160 183.482 200.594  1.00 91.12           C
ATOM   2865  SG  CYS   350     208.885 183.006 202.191  1.00 91.12           S
ATOM   2866  C   CYS   350     206.229 184.513 201.698  1.00 91.12           C
ATOM   2867  O   CYS   350     205.893 184.127 202.817  1.00 91.12           O
ATOM   2868  N   HIS   351     206.250 185.820 201.365  1.00 91.46           N
ATOM   2869  CA  HIS   351     206.003 186.839 202.350  1.00 91.46           C
ATOM   2870  ND1 HIS   351     207.109 189.193 204.073  1.00 91.46           N
ATOM   2871  CG  HIS   351     206.229 189.241 203.016  1.00 91.46           C
ATOM   2872  CB  HIS   351     206.264 188.276 201.866  1.00 91.46           C
ATOM   2873  NE2 HIS   351     205.728 190.888 204.475  1.00 91.46           N
ATOM   2874  CD2 HIS   351     205.391 190.281 203.277  1.00 91.46           C
ATOM   2875  CE1 HIS   351     206.768 190.201 204.914  1.00 91.46           C
ATOM   2876  C   HIS   351     204.598 186.770 202.867  1.00 91.46           C
ATOM   2877  O   HIS   351     204.363 186.959 204.059  1.00 91.46           O
ATOM   2878  N   ASP   352     203.621 186.520 201.979  1.00 84.24           N
ATOM   2879  CA  ASP   352     202.239 186.455 202.366  1.00 84.24           C
ATOM   2880  CB  ASP   352     201.308 186.289 201.148  1.00 84.24           C
ATOM   2881  CG  ASP   352     199.863 186.559 201.555  1.00 84.24           C
ATOM   2882  OD1 ASP   352     199.418 186.022 202.604  1.00 84.24           O
ATOM   2883  OD2 ASP   352     199.183 187.317 200.813  1.00 84.24           O
ATOM   2884  C   ASP   352     202.069 185.264 203.262  1.00 84.24           C
ATOM   2885  O   ASP   352     201.253 185.266 204.182  1.00 84.24           O
ATOM   2886  N   GLU   353     202.886 184.225 203.020  1.00 94.42           N
ATOM   2887  CA  GLU   353     202.831 182.954 203.684  1.00 94.42           C
ATOM   2888  CB  GLU   353     203.873 181.966 203.127  1.00 94.42           C
ATOM   2889  CG  GLU   353     203.784 180.555 203.712  1.00 94.42           C
ATOM   2890  CD  GLU   353     204.809 179.692 202.986  1.00 94.42           C
ATOM   2891  OE1 GLU   353     204.788 179.682 201.726  1.00 94.42           O
ATOM   2892  OE2 GLU   353     205.630 179.036 203.681  1.00 94.42           O
ATOM   2893  C   GLU   353     203.074 183.108 205.156  1.00 94.42           C
ATOM   2894  O   GLU   353     202.603 182.293 205.946  1.00 94.42           O
ATOM   2895  N   LEU   354     203.834 184.134 205.573  1.00102.52           N
ATOM   2896  CA  LEU   354     204.150 184.295 206.964  1.00102.52           C
ATOM   2897  CB  LEU   354     205.044 185.537 207.205  1.00102.52           C
ATOM   2898  CG  LEU   354     205.601 185.759 208.635  1.00102.52           C
ATOM   2899  CD1 LEU   354     206.458 187.033 208.674  1.00102.52           C
ATOM   2900  CD2 LEU   354     204.523 185.789 209.731  1.00102.52           C
ATOM   2901  C   LEU   354     202.860 184.459 207.718  1.00102.52           C
ATOM   2902  O   LEU   354     202.702 183.915 208.811  1.00102.52           O
ATOM   2903  N   SER   355     201.897 185.209 207.157  1.00 32.08           N
ATOM   2904  CA  SER   355     200.668 185.452 207.856  1.00 32.08           C
ATOM   2905  CB  SER   355     199.688 186.324 207.055  1.00 32.08           C
ATOM   2906  OG  SER   355     198.497 186.529 207.801  1.00 32.08           O
ATOM   2907  C   SER   355     199.996 184.146 208.126  1.00 32.08           C
ATOM   2908  O   SER   355     199.461 183.930 209.212  1.00 32.08           O
ATOM   2909  N   LEU   356     199.998 183.237 207.138  1.00125.49           N
ATOM   2910  CA  LEU   356     199.374 181.960 207.315  1.00125.49           C
ATOM   2911  CB  LEU   356     199.393 181.107 206.035  1.00125.49           C
ATOM   2912  CG  LEU   356     198.567 181.720 204.889  1.00125.49           C
ATOM   2913  CD1 LEU   356     199.146 183.072 204.442  1.00125.49           C
ATOM   2914  CD2 LEU   356     198.398 180.727 203.729  1.00125.49           C
ATOM   2915  C   LEU   356     200.120 181.204 208.367  1.00125.49           C
ATOM   2916  O   LEU   356     199.522 180.553 209.221  1.00125.49           O
ATOM   2917  N   ALA   357     201.463 181.283 208.320  1.00 42.44           N
ATOM   2918  CA  ALA   357     202.340 180.575 209.210  1.00 42.44           C
ATOM   2919  CB  ALA   357     203.825 180.762 208.852  1.00 42.44           C
ATOM   2920  C   ALA   357     202.160 181.051 210.613  1.00 42.44           C
ATOM   2921  O   ALA   357     202.238 180.263 211.555  1.00 42.44           O
ATOM   2922  N   TYR   358     201.946 182.363 210.804  1.00120.09           N
ATOM   2923  CA  TYR   358     201.845 182.848 212.146  1.00120.09           C
ATOM   2924  CB  TYR   358     201.880 184.370 212.337  1.00120.09           C
ATOM   2925  CG  TYR   358     202.403 184.456 213.732  1.00120.09           C
ATOM   2926  CD1 TYR   358     203.760 184.356 213.943  1.00120.09           C
ATOM   2927  CD2 TYR   358     201.576 184.595 214.822  1.00120.09           C
ATOM   2928  CE1 TYR   358     204.286 184.413 215.212  1.00120.09           C
ATOM   2929  CE2 TYR   358     202.095 184.654 216.096  1.00120.09           C
ATOM   2930  CZ  TYR   358     203.453 184.564 216.293  1.00120.09           C
ATOM   2931  OH  TYR   358     203.987 184.621 217.596  1.00120.09           O
ATOM   2932  C   TYR   358     200.589 182.299 212.749  1.00120.09           C
ATOM   2933  O   TYR   358     200.477 182.172 213.966  1.00120.09           O
ATOM   2934  N   PHE   359     199.574 182.046 211.904  1.00112.25           N
ATOM   2935  CA  PHE   359     198.321 181.474 212.314  1.00112.25           C
ATOM   2936  CB  PHE   359     197.336 181.378 211.136  1.00112.25           C
ATOM   2937  CG  PHE   359     196.028 180.885 211.644  1.00112.25           C
ATOM   2938  CD1 PHE   359     195.774 179.537 211.743  1.00112.25           C
ATOM   2939  CD2 PHE   359     195.055 181.779 212.029  1.00112.25           C
ATOM   2940  CE1 PHE   359     194.562 179.087 212.214  1.00112.25           C
ATOM   2941  CE2 PHE   359     193.842 181.334 212.499  1.00112.25           C
ATOM   2942  CZ  PHE   359     193.594 179.986 212.592  1.00112.25           C
ATOM   2943  C   PHE   359     198.555 180.067 212.802  1.00112.25           C
ATOM   2944  O   PHE   359     197.972 179.625 213.791  1.00112.25           O
ATOM   2945  N   SER   360     199.457 179.348 212.112  1.00120.36           N
ATOM   2946  CA  SER   360     199.761 177.948 212.248  1.00120.36           C
ATOM   2947  CB  SER   360     200.717 177.490 211.129  1.00120.36           C
ATOM   2948  OG  SER   360     201.012 176.107 211.243  1.00120.36           O
ATOM   2949  C   SER   360     200.388 177.617 213.577  1.00120.36           C
ATOM   2950  O   SER   360     200.820 176.485 213.782  1.00120.36           O
ATOM   2951  N   CYS   361     200.507 178.576 214.511  1.00 47.91           N
ATOM   2952  CA  CYS   361     201.079 178.229 215.783  1.00 47.91           C
ATOM   2953  CB  CYS   361     202.109 179.254 216.285  1.00 47.91           C
ATOM   2954  SG  CYS   361     201.390 180.916 216.429  1.00 47.91           S
ATOM   2955  C   CYS   361     199.961 178.179 216.777  1.00 47.91           C
ATOM   2956  O   CYS   361     198.846 178.606 216.483  1.00 47.91           O
ATOM   2957  N   GLY   362     200.224 177.640 217.987  1.00 45.74           N
ATOM   2958  CA  GLY   362     199.163 177.539 218.947  1.00 45.74           C
ATOM   2959  C   GLY   362     199.017 178.867 219.613  1.00 45.74           C
ATOM   2960  O   GLY   362     199.427 179.070 220.755  1.00 45.74           O
ATOM   2961  N   TRP   363     198.392 179.802 218.881  1.00 86.82           N
ATOM   2962  CA  TRP   363     198.114 181.143 219.291  1.00 86.82           C
ATOM   2963  CB  TRP   363     197.647 182.016 218.112  1.00 86.82           C
ATOM   2964  CG  TRP   363     196.435 181.514 217.371  1.00 86.82           C
ATOM   2965  CD2 TRP   363     195.093 181.959 217.618  1.00 86.82           C
ATOM   2966  CD1 TRP   363     196.365 180.623 216.340  1.00 86.82           C
ATOM   2967  NE1 TRP   363     195.061 180.483 215.929  1.00 86.82           N
ATOM   2968  CE2 TRP   363     194.268 181.302 216.706  1.00 86.82           C
ATOM   2969  CE3 TRP   363     194.591 182.846 218.526  1.00 86.82           C
ATOM   2970  CZ2 TRP   363     192.919 181.525 216.689  1.00 86.82           C
ATOM   2971  CZ3 TRP   363     193.232 183.066 218.510  1.00 86.82           C
ATOM   2972  CH2 TRP   363     192.413 182.418 217.608  1.00 86.82           C
ATOM   2973  C   TRP   363     197.056 181.150 220.335  1.00 86.82           C
ATOM   2974  O   TRP   363     197.044 182.010 221.215  1.00 86.82           O
ATOM   2975  N   TYR   364     196.141 180.170 220.260  1.00 80.27           N
ATOM   2976  CA  TYR   364     195.003 180.151 221.123  1.00 80.27           C
ATOM   2977  CB  TYR   364     194.056 178.957 220.867  1.00 80.27           C
ATOM   2978  CG  TYR   364     194.769 177.668 221.115  1.00 80.27           C
ATOM   2979  CD1 TYR   364     194.849 177.138 222.382  1.00 80.27           C
ATOM   2980  CD2 TYR   364     195.349 176.982 220.072  1.00 80.27           C
ATOM   2981  CE1 TYR   364     195.504 175.949 222.604  1.00 80.27           C
ATOM   2982  CE2 TYR   364     196.005 175.792 220.286  1.00 80.27           C
ATOM   2983  CZ  TYR   364     196.083 175.275 221.555  1.00 80.27           C
ATOM   2984  OH  TYR   364     196.754 174.055 221.781  1.00 80.27           O
ATOM   2985  C   TYR   364     195.461 180.121 222.538  1.00 80.27           C
ATOM   2986  O   TYR   364     194.844 180.757 223.392  1.00 80.27           O
ATOM   2987  N   ASN   365     196.527 179.363 222.850  1.00129.64           N
ATOM   2988  CA  ASN   365     196.956 179.396 224.214  1.00129.64           C
ATOM   2989  CB  ASN   365     196.989 177.999 224.867  1.00129.64           C
ATOM   2990  CG  ASN   365     197.927 177.095 224.072  1.00129.64           C
ATOM   2991  OD1 ASN   365     198.121 177.281 222.871  1.00129.64           O
ATOM   2992  ND2 ASN   365     198.521 176.080 224.756  1.00129.64           N
ATOM   2993  C   ASN   365     198.324 180.004 224.302  1.00129.64           C
ATOM   2994  O   ASN   365     199.251 179.377 224.813  1.00129.64           O
ATOM   2995  N   PHE   366     198.488 181.264 223.838  1.00151.17           N
ATOM   2996  CA  PHE   366     199.754 181.921 224.022  1.00151.17           C
ATOM   2997  CB  PHE   366     200.214 183.063 223.084  1.00151.17           C
ATOM   2998  CG  PHE   366     200.376 182.854 221.621  1.00151.17           C
ATOM   2999  CD1 PHE   366     201.206 181.898 221.091  1.00151.17           C
ATOM   3000  CD2 PHE   366     199.668 183.670 220.769  1.00151.17           C
ATOM   3001  CE1 PHE   366     201.322 181.780 219.725  1.00151.17           C
ATOM   3002  CE2 PHE   366     199.788 183.556 219.406  1.00151.17           C
ATOM   3003  CZ  PHE   366     200.625 182.605 218.877  1.00151.17           C
ATOM   3004  C   PHE   366     199.520 182.817 225.187  1.00151.17           C
ATOM   3005  O   PHE   366     198.434 182.850 225.763  1.00151.17           O
ATOM   3006  N   GLU   367     200.574 183.566 225.561  1.00 77.57           N
ATOM   3007  CA  GLU   367     200.440 184.589 226.549  1.00 77.57           C
ATOM   3008  CB  GLU   367     201.773 185.043 227.164  1.00 77.57           C
ATOM   3009  CG  GLU   367     202.320 184.065 228.204  1.00 77.57           C
ATOM   3010  CD  GLU   367     201.531 184.299 229.487  1.00 77.57           C
ATOM   3011  OE1 GLU   367     200.845 185.353 229.569  1.00 77.57           O
ATOM   3012  OE2 GLU   367     201.606 183.435 230.400  1.00 77.57           O
ATOM   3013  C   GLU   367     199.838 185.759 225.839  1.00 77.57           C
ATOM   3014  O   GLU   367     199.798 185.800 224.610  1.00 77.57           O
ATOM   3015  N   MET   368     199.324 186.732 226.609  1.00 95.94           N
ATOM   3016  CA  MET   368     198.695 187.887 226.040  1.00 95.94           C
ATOM   3017  CB  MET   368     198.155 188.854 227.108  1.00 95.94           C
ATOM   3018  CG  MET   368     197.034 188.260 227.962  1.00 95.94           C
ATOM   3019  SD  MET   368     195.502 187.899 227.049  1.00 95.94           S
ATOM   3020  CE  MET   368     194.972 189.632 226.929  1.00 95.94           C
ATOM   3021  C   MET   368     199.695 188.638 225.220  1.00 95.94           C
ATOM   3022  O   MET   368     199.365 189.111 224.133  1.00 95.94           O
ATOM   3023  N   PRO   369     200.907 188.784 225.681  1.00 98.83           N
ATOM   3024  CA  PRO   369     201.871 189.492 224.889  1.00 98.83           C
ATOM   3025  CD  PRO   369     201.186 188.902 227.105  1.00 98.83           C
ATOM   3026  CB  PRO   369     203.075 189.711 225.803  1.00 98.83           C
ATOM   3027  CG  PRO   369     202.451 189.772 227.210  1.00 98.83           C
ATOM   3028  C   PRO   369     202.175 188.761 223.624  1.00 98.83           C
ATOM   3029  O   PRO   369     202.580 189.400 222.654  1.00 98.83           O
ATOM   3030  N   LEU   370     202.055 187.420 223.630  1.00130.17           N
ATOM   3031  CA  LEU   370     202.320 186.659 222.446  1.00130.17           C
ATOM   3032  CB  LEU   370     202.486 185.152 222.715  1.00130.17           C
ATOM   3033  CG  LEU   370     203.213 184.392 221.580  1.00130.17           C
ATOM   3034  CD1 LEU   370     202.467 184.446 220.247  1.00130.17           C
ATOM   3035  CD2 LEU   370     204.666 184.875 221.445  1.00130.17           C
ATOM   3036  C   LEU   370     201.184 186.866 221.487  1.00130.17           C
ATOM   3037  O   LEU   370     201.385 186.956 220.278  1.00130.17           O
ATOM   3038  N   GLN   371     199.944 186.949 222.013  1.00107.98           N
ATOM   3039  CA  GLN   371     198.775 187.101 221.186  1.00107.98           C
ATOM   3040  CB  GLN   371     197.468 187.117 221.996  1.00107.98           C
ATOM   3041  CG  GLN   371     196.219 187.274 221.127  1.00107.98           C
ATOM   3042  CD  GLN   371     195.952 185.950 220.421  1.00107.98           C
ATOM   3043  OE1 GLN   371     195.679 184.934 221.060  1.00107.98           O
ATOM   3044  NE2 GLN   371     196.027 185.964 219.064  1.00107.98           N
ATOM   3045  C   GLN   371     198.867 188.408 220.466  1.00107.98           C
ATOM   3046  O   GLN   371     198.548 188.502 219.282  1.00107.98           O
ATOM   3047  N   LYS   372     199.332 189.456 221.171  1.00129.33           N
ATOM   3048  CA  LYS   372     199.451 190.759 220.583  1.00129.33           C
ATOM   3049  CB  LYS   372     199.982 191.812 221.570  1.00129.33           C
ATOM   3050  CG  LYS   372     200.236 193.173 220.914  1.00129.33           C
ATOM   3051  CD  LYS   372     200.418 194.325 221.905  1.00129.33           C
ATOM   3052  CE  LYS   372     200.915 193.891 223.285  1.00129.33           C
ATOM   3053  NZ  LYS   372     199.772 193.475 224.131  1.00129.33           N
ATOM   3054  C   LYS   372     200.422 190.662 219.454  1.00129.33           C
ATOM   3055  O   LYS   372     200.291 191.370 218.460  1.00129.33           O
ATOM   3056  N   MET   373     201.437 189.791 219.594  1.00 60.28           N
ATOM   3057  CA  MET   373     202.449 189.656 218.589  1.00 60.28           C
ATOM   3058  CB  MET   373     203.521 188.615 218.964  1.00 60.28           C
ATOM   3059  CG  MET   373     204.617 188.449 217.908  1.00 60.28           C
ATOM   3060  SD  MET   373     205.892 187.223 218.333  1.00 60.28           S
ATOM   3061  CE  MET   373     206.790 187.359 216.761  1.00 60.28           C
ATOM   3062  C   MET   373     201.824 189.208 217.304  1.00 60.28           C
ATOM   3063  O   MET   373     202.143 189.735 216.240  1.00 60.28           O
ATOM   3064  N   LEU   374     200.893 188.238 217.368  1.00 53.33           N
ATOM   3065  CA  LEU   374     200.253 187.703 216.198  1.00 53.33           C
ATOM   3066  CB  LEU   374     199.222 186.613 216.548  1.00 53.33           C
ATOM   3067  CG  LEU   374     198.249 186.268 215.400  1.00 53.33           C
ATOM   3068  CD1 LEU   374     198.973 185.784 214.136  1.00 53.33           C
ATOM   3069  CD2 LEU   374     197.158 185.294 215.875  1.00 53.33           C
ATOM   3070  C   LEU   374     199.501 188.768 215.476  1.00 53.33           C
ATOM   3071  O   LEU   374     199.539 188.839 214.249  1.00 53.33           O
ATOM   3072  N   VAL   375     198.799 189.632 216.223  1.00 31.47           N
ATOM   3073  CA  VAL   375     197.969 190.620 215.605  1.00 31.47           C
ATOM   3074  CB  VAL   375     197.296 191.516 216.602  1.00 31.47           C
ATOM   3075  CG1 VAL   375     196.451 192.552 215.841  1.00 31.47           C
ATOM   3076  CG2 VAL   375     196.491 190.646 217.580  1.00 31.47           C
ATOM   3077  C   VAL   375     198.806 191.501 214.733  1.00 31.47           C
ATOM   3078  O   VAL   375     198.432 191.785 213.596  1.00 31.47           O
ATOM   3079  N   PHE   376     199.963 191.963 215.243  1.00 91.97           N
ATOM   3080  CA  PHE   376     200.782 192.863 214.480  1.00 91.97           C
ATOM   3081  CB  PHE   376     202.008 193.400 215.242  1.00 91.97           C
ATOM   3082  CG  PHE   376     201.563 194.355 216.293  1.00 91.97           C
ATOM   3083  CD1 PHE   376     201.397 195.688 215.993  1.00 91.97           C
ATOM   3084  CD2 PHE   376     201.315 193.924 217.575  1.00 91.97           C
ATOM   3085  CE1 PHE   376     200.990 196.577 216.958  1.00 91.97           C
ATOM   3086  CE2 PHE   376     200.909 194.808 218.546  1.00 91.97           C
ATOM   3087  CZ  PHE   376     200.746 196.137 218.236  1.00 91.97           C
ATOM   3088  C   PHE   376     201.326 192.184 213.264  1.00 91.97           C
ATOM   3089  O   PHE   376     201.277 192.737 212.167  1.00 91.97           O
ATOM   3090  N   MET   377     201.838 190.951 213.427  1.00 98.39           N
ATOM   3091  CA  MET   377     202.526 190.270 212.370  1.00 98.39           C
ATOM   3092  CB  MET   377     203.080 188.905 212.813  1.00 98.39           C
ATOM   3093  CG  MET   377     204.075 189.026 213.969  1.00 98.39           C
ATOM   3094  SD  MET   377     205.540 190.035 213.597  1.00 98.39           S
ATOM   3095  CE  MET   377     206.102 190.124 215.323  1.00 98.39           C
ATOM   3096  C   MET   377     201.606 190.046 211.213  1.00 98.39           C
ATOM   3097  O   MET   377     201.992 190.247 210.063  1.00 98.39           O
ATOM   3098  N   MET   378     200.351 189.657 211.488  1.00110.73           N
ATOM   3099  CA  MET   378     199.403 189.366 210.454  1.00110.73           C
ATOM   3100  CB  MET   378     198.042 188.918 211.020  1.00110.73           C
ATOM   3101  CG  MET   378     197.020 188.462 209.972  1.00110.73           C
ATOM   3102  SD  MET   378     196.300 189.791 208.964  1.00110.73           S
ATOM   3103  CE  MET   378     195.120 188.706 208.109  1.00110.73           C
ATOM   3104  C   MET   378     199.191 190.612 209.656  1.00110.73           C
ATOM   3105  O   MET   378     199.013 190.554 208.442  1.00110.73           O
ATOM   3106  N   MET   379     199.176 191.781 210.319  1.00 65.54           N
ATOM   3107  CA  MET   379     198.962 192.997 209.591  1.00 65.54           C
ATOM   3108  CB  MET   379     198.827 194.231 210.498  1.00 65.54           C
ATOM   3109  CG  MET   379     197.570 194.209 211.370  1.00 65.54           C
ATOM   3110  SD  MET   379     197.363 195.659 212.447  1.00 65.54           S
ATOM   3111  CE  MET   379     195.774 195.122 213.144  1.00 65.54           C
ATOM   3112  C   MET   379     200.105 193.251 208.647  1.00 65.54           C
ATOM   3113  O   MET   379     199.882 193.665 207.511  1.00 65.54           O
ATOM   3114  N   HIS   380     201.357 193.035 209.105  1.00 89.13           N
ATOM   3115  CA  HIS   380     202.553 193.293 208.338  1.00 89.13           C
ATOM   3116  ND1 HIS   380     203.457 194.147 211.582  1.00 89.13           N
ATOM   3117  CG  HIS   380     203.769 194.372 210.260  1.00 89.13           C
ATOM   3118  CB  HIS   380     203.820 193.296 209.212  1.00 89.13           C
ATOM   3119  NE2 HIS   380     203.793 196.334 211.375  1.00 89.13           N
ATOM   3120  CD2 HIS   380     203.974 195.715 210.151  1.00 89.13           C
ATOM   3121  CE1 HIS   380     203.485 195.353 212.203  1.00 89.13           C
ATOM   3122  C   HIS   380     202.739 192.299 207.227  1.00 89.13           C
ATOM   3123  O   HIS   380     203.223 192.645 206.151  1.00 89.13           O
ATOM   3124  N   ALA   381     202.385 191.027 207.484  1.00 64.40           N
ATOM   3125  CA  ALA   381     202.496 189.918 206.575  1.00 64.40           C
ATOM   3126  CB  ALA   381     202.080 188.578 207.210  1.00 64.40           C
ATOM   3127  C   ALA   381     201.604 190.149 205.403  1.00 64.40           C
ATOM   3128  O   ALA   381     201.832 189.576 204.339  1.00 64.40           O
ATOM   3129  N   GLN   382     200.510 190.915 205.605  1.00 91.94           N
ATOM   3130  CA  GLN   382     199.541 191.210 204.581  1.00 91.94           C
ATOM   3131  CB  GLN   382     198.393 192.116 205.069  1.00 91.94           C
ATOM   3132  CG  GLN   382     197.491 191.513 206.144  1.00 91.94           C
ATOM   3133  CD  GLN   382     196.435 192.559 206.480  1.00 91.94           C
ATOM   3134  OE1 GLN   382     196.142 193.443 205.676  1.00 91.94           O
ATOM   3135  NE2 GLN   382     195.854 192.463 207.706  1.00 91.94           N
ATOM   3136  C   GLN   382     200.185 191.981 203.470  1.00 91.94           C
ATOM   3137  O   GLN   382     199.923 191.709 202.301  1.00 91.94           O
ATOM   3138  N   ARG   383     201.032 192.977 203.796  1.00150.17           N
ATOM   3139  CA  ARG   383     201.661 193.739 202.756  1.00150.17           C
ATOM   3140  CB  ARG   383     202.188 195.101 203.243  1.00150.17           C
ATOM   3141  CG  ARG   383     203.053 195.838 202.217  1.00150.17           C
ATOM   3142  CD  ARG   383     202.282 196.354 201.001  1.00150.17           C
ATOM   3143  NE  ARG   383     201.577 197.601 201.415  1.00150.17           N
ATOM   3144  CZ  ARG   383     201.383 198.607 200.513  1.00150.17           C
ATOM   3145  NH1 ARG   383     201.815 198.464 199.226  1.00150.17           N
ATOM   3146  NH2 ARG   383     200.758 199.758 200.897  1.00150.17           N
ATOM   3147  C   ARG   383     202.843 192.949 202.319  1.00150.17           C
ATOM   3148  O   ARG   383     203.907 192.994 202.934  1.00150.17           O
ATOM   3149  N   PRO   384     202.662 192.240 201.242  1.00113.73           N
ATOM   3150  CA  PRO   384     203.660 191.346 200.732  1.00113.73           C
ATOM   3151  CD  PRO   384     201.686 192.606 200.230  1.00113.73           C
ATOM   3152  CB  PRO   384     203.053 190.754 199.465  1.00113.73           C
ATOM   3153  CG  PRO   384     202.166 191.904 198.947  1.00113.73           C
ATOM   3154  C   PRO   384     204.906 192.091 200.394  1.00113.73           C
ATOM   3155  O   PRO   384     204.815 193.213 199.897  1.00113.73           O
ATOM   3156  N   MET   385     206.081 191.481 200.636  1.00 84.97           N
ATOM   3157  CA  MET   385     207.281 192.145 200.257  1.00 84.97           C
ATOM   3158  CB  MET   385     208.511 191.801 201.121  1.00 84.97           C
ATOM   3159  CG  MET   385     208.427 192.294 202.567  1.00 84.97           C
ATOM   3160  SD  MET   385     209.938 192.031 203.546  1.00 84.97           S
ATOM   3161  CE  MET   385     209.762 190.227 203.648  1.00 84.97           C
ATOM   3162  C   MET   385     207.577 191.664 198.884  1.00 84.97           C
ATOM   3163  O   MET   385     207.980 190.521 198.674  1.00 84.97           O
ATOM   3164  N   LYS   386     207.345 192.525 197.888  1.00153.08           N
ATOM   3165  CA  LYS   386     207.723 192.118 196.584  1.00153.08           C
ATOM   3166  CB  LYS   386     206.577 192.195 195.570  1.00153.08           C
ATOM   3167  CG  LYS   386     205.471 191.181 195.872  1.00153.08           C
ATOM   3168  CD  LYS   386     204.140 191.476 195.178  1.00153.08           C
ATOM   3169  CE  LYS   386     203.269 192.477 195.939  1.00153.08           C
ATOM   3170  NZ  LYS   386     201.998 192.685 195.214  1.00153.08           N
ATOM   3171  C   LYS   386     208.827 193.048 196.310  1.00153.08           C
ATOM   3172  O   LYS   386     208.919 194.073 196.989  1.00153.08           O
ATOM   3173  N   MET   387     209.745 192.732 195.380  1.00268.40           N
ATOM   3174  CA  MET   387     210.732 193.743 195.438  1.00268.40           C
ATOM   3175  CB  MET   387     212.192 193.460 195.029  1.00268.40           C
ATOM   3176  CG  MET   387     212.998 192.629 196.026  1.00268.40           C
ATOM   3177  SD  MET   387     212.527 190.884 196.153  1.00268.40           S
ATOM   3178  CE  MET   387     213.875 190.502 197.315  1.00268.40           C
ATOM   3179  C   MET   387     210.247 194.949 194.790  1.00268.40           C
ATOM   3180  O   MET   387     209.455 194.890 193.849  1.00268.40           O
ATOM   3181  N   ARG   388     210.804 196.084 195.274  1.00332.48           N
ATOM   3182  CA  ARG   388     210.543 197.433 194.870  1.00332.48           C
ATOM   3183  CB  ARG   388     211.609 198.468 195.273  1.00332.48           C
ATOM   3184  CG  ARG   388     211.287 199.918 194.903  1.00332.48           C
ATOM   3185  CD  ARG   388     210.293 200.586 195.852  1.00332.48           C
ATOM   3186  NE  ARG   388     211.034 200.882 197.111  1.00332.48           N
ATOM   3187  CZ  ARG   388     211.776 202.023 197.208  1.00332.48           C
ATOM   3188  NH1 ARG   388     211.811 202.900 196.163  1.00332.48           N
ATOM   3189  NH2 ARG   388     212.492 202.286 198.340  1.00332.48           N
ATOM   3190  C   ARG   388     210.529 197.359 193.435  1.00332.48           C
ATOM   3191  O   ARG   388     211.208 196.496 192.882  1.00332.48           O
ATOM   3192  N   ALA   389     210.079 198.449 192.825  1.00397.60           N
ATOM   3193  CA  ALA   389     209.149 198.270 191.810  1.00397.60           C
ATOM   3194  CB  ALA   389     208.911 199.547 190.987  1.00397.60           C
ATOM   3195  C   ALA   389     209.490 197.294 190.950  1.00397.60           C
ATOM   3196  O   ALA   389     208.608 196.449 190.767  1.00397.60           O
ATOM   3197  N   LEU   390     210.749 197.324 190.543  1.00327.82           N
ATOM   3198  CA  LEU   390     210.837 196.192 189.813  1.00327.82           C
ATOM   3199  CB  LEU   390     211.682 196.118 188.547  1.00327.82           C
ATOM   3200  CG  LEU   390     210.630 196.261 187.423  1.00327.82           C
ATOM   3201  CD1 LEU   390     210.260 197.723 187.143  1.00327.82           C
ATOM   3202  CD2 LEU   390     210.873 195.338 186.221  1.00327.82           C
ATOM   3203  C   LEU   390     210.616 194.816 190.380  1.00327.82           C
ATOM   3204  O   LEU   390     209.817 194.224 189.705  1.00327.82           O
ATOM   3205  N   LEU   391     211.024 194.263 191.539  1.00192.50           N
ATOM   3206  CA  LEU   391     210.719 192.842 191.635  1.00192.50           C
ATOM   3207  CB  LEU   391     211.500 192.001 192.641  1.00192.50           C
ATOM   3208  CG  LEU   391     213.002 191.977 192.315  1.00192.50           C
ATOM   3209  CD1 LEU   391     213.782 191.080 193.284  1.00192.50           C
ATOM   3210  CD2 LEU   391     213.248 191.605 190.848  1.00192.50           C
ATOM   3211  C   LEU   391     209.274 192.409 191.649  1.00192.50           C
ATOM   3212  O   LEU   391     208.951 191.324 191.159  1.00192.50           O
ATOM   3213  N   VAL   392     208.378 193.213 192.232  1.00392.51           N
ATOM   3214  CA  VAL   392     207.007 192.854 192.421  1.00392.51           C
ATOM   3215  CB  VAL   392     206.150 193.996 192.921  1.00392.51           C
ATOM   3216  CG1 VAL   392     204.713 193.476 193.086  1.00392.51           C
ATOM   3217  CG2 VAL   392     206.748 194.729 194.129  1.00392.51           C
ATOM   3218  C   VAL   392     206.374 192.636 191.192  1.00392.51           C
ATOM   3219  O   VAL   392     205.795 191.579 190.831  1.00392.51           O
ATOM   3220  N   ASP   393     206.618 193.771 190.546  1.00294.88           N
ATOM   3221  CA  ASP   393     205.859 193.926 189.439  1.00294.88           C
ATOM   3222  CB  ASP   393     206.124 195.241 188.696  1.00294.88           C
ATOM   3223  CG  ASP   393     205.512 196.363 189.519  1.00294.88           C
ATOM   3224  OD1 ASP   393     204.409 196.145 190.089  1.00294.88           O
ATOM   3225  OD2 ASP   393     206.142 197.452 189.595  1.00294.88           O
ATOM   3226  C   ASP   393     206.218 192.843 188.573  1.00294.88           C
ATOM   3227  O   ASP   393     205.268 192.218 188.134  1.00294.88           O
ATOM   3228  N   LEU   394     207.533 192.489 188.612  1.00437.40           N
ATOM   3229  CA  LEU   394     208.205 191.562 187.732  1.00437.40           C
ATOM   3230  CB  LEU   394     209.714 191.472 188.018  1.00437.40           C
ATOM   3231  CG  LEU   394     210.454 190.485 187.100  1.00437.40           C
ATOM   3232  CD1 LEU   394     210.370 190.930 185.628  1.00437.40           C
ATOM   3233  CD2 LEU   394     211.896 190.257 187.570  1.00437.40           C
ATOM   3234  C   LEU   394     207.687 190.264 187.813  1.00437.40           C
ATOM   3235  O   LEU   394     207.620 189.610 186.786  1.00437.40           O
ATOM   3236  N   ASN   395     207.364 189.811 189.012  1.00367.26           N
ATOM   3237  CA  ASN   395     207.060 188.463 188.816  1.00367.26           C
ATOM   3238  CB  ASN   395     206.978 187.638 190.116  1.00367.26           C
ATOM   3239  CG  ASN   395     206.015 188.255 191.131  1.00367.26           C
ATOM   3240  OD1 ASN   395     206.316 189.275 191.746  1.00367.26           O
ATOM   3241  ND2 ASN   395     204.822 187.626 191.303  1.00367.26           N
ATOM   3242  C   ASN   395     205.877 188.204 188.085  1.00367.26           C
ATOM   3243  O   ASN   395     205.833 187.509 187.035  1.00367.26           O
ATOM   3244  N   LEU   396     204.985 188.993 188.634  1.00311.87           N
ATOM   3245  CA  LEU   396     203.793 188.553 188.179  1.00311.87           C
ATOM   3246  CB  LEU   396     202.593 189.034 188.997  1.00311.87           C
ATOM   3247  CG  LEU   396     201.280 188.477 188.424  1.00311.87           C
ATOM   3248  CD1 LEU   396     201.301 186.939 188.385  1.00311.87           C
ATOM   3249  CD2 LEU   396     200.066 189.039 189.180  1.00311.87           C
ATOM   3250  C   LEU   396     203.481 188.774 186.786  1.00311.87           C
ATOM   3251  O   LEU   396     203.087 187.892 185.988  1.00311.87           O
ATOM   3252  N   ARG   397     203.801 190.016 186.510  1.00209.93           N
ATOM   3253  CA  ARG   397     203.366 190.489 185.299  1.00209.93           C
ATOM   3254  CB  ARG   397     203.708 191.972 185.077  1.00209.93           C
ATOM   3255  CG  ARG   397     202.949 192.934 185.995  1.00209.93           C
ATOM   3256  CD  ARG   397     203.238 194.406 185.692  1.00209.93           C
ATOM   3257  NE  ARG   397     202.446 195.235 186.643  1.00209.93           N
ATOM   3258  CZ  ARG   397     202.517 196.596 186.570  1.00209.93           C
ATOM   3259  NH1 ARG   397     203.323 197.189 185.640  1.00209.93           N
ATOM   3260  NH2 ARG   397     201.782 197.364 187.426  1.00209.93           N
ATOM   3261  C   ARG   397     203.978 189.760 184.242  1.00209.93           C
ATOM   3262  O   ARG   397     203.239 189.446 183.328  1.00209.93           O
ATOM   3263  N   THR   398     205.276 189.433 184.390  1.00324.81           N
ATOM   3264  CA  THR   398     205.995 188.836 183.311  1.00324.81           C
ATOM   3265  CB  THR   398     207.449 188.701 183.627  1.00324.81           C
ATOM   3266  OG1 THR   398     207.621 187.874 184.765  1.00324.81           O
ATOM   3267  CG2 THR   398     208.021 190.102 183.899  1.00324.81           C
ATOM   3268  C   THR   398     205.504 187.566 182.920  1.00324.81           C
ATOM   3269  O   THR   398     205.489 187.280 181.721  1.00324.81           O
ATOM   3270  N   PHE   399     205.146 186.770 183.924  1.00233.50           N
ATOM   3271  CA  PHE   399     204.843 185.506 183.411  1.00233.50           C
ATOM   3272  CB  PHE   399     204.649 184.407 184.465  1.00233.50           C
ATOM   3273  CG  PHE   399     204.788 183.161 183.662  1.00233.50           C
ATOM   3274  CD1 PHE   399     206.043 182.769 183.249  1.00233.50           C
ATOM   3275  CD2 PHE   399     203.700 182.398 183.312  1.00233.50           C
ATOM   3276  CE1 PHE   399     206.222 181.633 182.497  1.00233.50           C
ATOM   3277  CE2 PHE   399     203.874 181.258 182.560  1.00233.50           C
ATOM   3278  CZ  PHE   399     205.131 180.874 182.151  1.00233.50           C
ATOM   3279  C   PHE   399     203.650 185.539 182.563  1.00233.50           C
ATOM   3280  O   PHE   399     203.631 185.049 181.415  1.00233.50           O
ATOM   3281  N   ILE   400     202.683 186.267 183.125  1.00137.72           N
ATOM   3282  CA  ILE   400     201.453 186.202 182.457  1.00137.72           C
ATOM   3283  CB  ILE   400     200.376 186.958 183.182  1.00137.72           C
ATOM   3284  CG1 ILE   400     200.089 186.328 184.555  1.00137.72           C
ATOM   3285  CG2 ILE   400     199.149 187.027 182.263  1.00137.72           C
ATOM   3286  CD1 ILE   400     199.204 187.200 185.446  1.00137.72           C
ATOM   3287  C   ILE   400     201.501 186.750 181.096  1.00137.72           C
ATOM   3288  O   ILE   400     201.066 186.137 180.111  1.00137.72           O
ATOM   3289  N   ASP   401     202.088 187.935 181.044  1.00135.27           N
ATOM   3290  CA  ASP   401     202.043 188.667 179.850  1.00135.27           C
ATOM   3291  CB  ASP   401     202.641 190.076 180.005  1.00135.27           C
ATOM   3292  CG  ASP   401     201.706 190.909 180.875  1.00135.27           C
ATOM   3293  OD1 ASP   401     200.479 190.917 180.587  1.00135.27           O
ATOM   3294  OD2 ASP   401     202.205 191.546 181.841  1.00135.27           O
ATOM   3295  C   ASP   401     202.791 187.993 178.788  1.00135.27           C
ATOM   3296  O   ASP   401     202.335 188.069 177.660  1.00135.27           O
ATOM   3297  N   ILE   402     203.946 187.364 179.095  1.00213.30           N
ATOM   3298  CA  ILE   402     204.737 186.774 178.046  1.00213.30           C
ATOM   3299  CB  ILE   402     206.083 186.301 178.476  1.00213.30           C
ATOM   3300  CG1 ILE   402     205.987 185.282 179.626  1.00213.30           C
ATOM   3301  CG2 ILE   402     206.915 187.558 178.729  1.00213.30           C
ATOM   3302  CD1 ILE   402     207.296 184.543 179.897  1.00213.30           C
ATOM   3303  C   ILE   402     204.059 185.690 177.394  1.00213.30           C
ATOM   3304  O   ILE   402     204.099 185.578 176.165  1.00213.30           O
ATOM   3305  N   GLY   403     203.443 184.853 178.221  1.00148.28           N
ATOM   3306  CA  GLY   403     202.865 183.770 177.538  1.00148.28           C
ATOM   3307  C   GLY   403     201.792 184.198 176.608  1.00148.28           C
ATOM   3308  O   GLY   403     201.736 183.785 175.435  1.00148.28           O
ATOM   3309  N   ARG   404     200.941 185.094 177.131  1.00210.42           N
ATOM   3310  CA  ARG   404     199.814 185.419 176.331  1.00210.42           C
ATOM   3311  CB  ARG   404     198.785 186.325 177.031  1.00210.42           C
ATOM   3312  CG  ARG   404     197.872 185.585 178.015  1.00210.42           C
ATOM   3313  CD  ARG   404     196.609 186.378 178.369  1.00210.42           C
ATOM   3314  NE  ARG   404     195.705 185.493 179.162  1.00210.42           N
ATOM   3315  CZ  ARG   404     195.734 185.511 180.527  1.00210.42           C
ATOM   3316  NH1 ARG   404     196.580 186.359 181.182  1.00210.42           N
ATOM   3317  NH2 ARG   404     194.906 184.689 181.235  1.00210.42           N
ATOM   3318  C   ARG   404     200.201 186.078 175.063  1.00210.42           C
ATOM   3319  O   ARG   404     199.651 185.749 174.013  1.00210.42           O
ATOM   3320  N   GLY   405     201.157 187.019 175.143  1.00 88.13           N
ATOM   3321  CA  GLY   405     201.543 187.796 174.006  1.00 88.13           C
ATOM   3322  C   GLY   405     202.146 186.960 172.949  1.00 88.13           C
ATOM   3323  O   GLY   405     201.893 187.208 171.774  1.00 88.13           O
ATOM   3324  N   ALA   406     202.990 185.984 173.328  1.00114.45           N
ATOM   3325  CA  ALA   406     203.647 185.216 172.313  1.00114.45           C
ATOM   3326  CB  ALA   406     204.634 184.193 172.899  1.00114.45           C
ATOM   3327  C   ALA   406     202.661 184.472 171.518  1.00114.45           C
ATOM   3328  O   ALA   406     202.731 184.430 170.287  1.00114.45           O
ATOM   3329  N   TYR   407     201.697 183.886 172.231  1.00200.31           N
ATOM   3330  CA  TYR   407     200.780 183.036 171.556  1.00200.31           C
ATOM   3331  CB  TYR   407     199.826 182.336 172.535  1.00200.31           C
ATOM   3332  CG  TYR   407     199.311 181.112 171.864  1.00200.31           C
ATOM   3333  CD1 TYR   407     200.078 179.970 171.887  1.00200.31           C
ATOM   3334  CD2 TYR   407     198.093 181.086 171.227  1.00200.31           C
ATOM   3335  CE1 TYR   407     199.644 178.815 171.286  1.00200.31           C
ATOM   3336  CE2 TYR   407     197.652 179.931 170.624  1.00200.31           C
ATOM   3337  CZ  TYR   407     198.426 178.795 170.653  1.00200.31           C
ATOM   3338  OH  TYR   407     197.976 177.609 170.035  1.00200.31           O
ATOM   3339  C   TYR   407     199.955 183.821 170.588  1.00200.31           C
ATOM   3340  O   TYR   407     199.732 183.394 169.450  1.00200.31           O
ATOM   3341  N   SER   408     199.480 184.999 171.039  1.00 54.97           N
ATOM   3342  CA  SER   408     198.602 185.789 170.228  1.00 54.97           C
ATOM   3343  CB  SER   408     198.084 187.041 170.957  1.00 54.97           C
ATOM   3344  OG  SER   408     197.240 186.666 172.036  1.00 54.97           O
ATOM   3345  C   SER   408     199.293 186.247 168.995  1.00 54.97           C
ATOM   3346  O   SER   408     198.701 186.226 167.917  1.00 54.97           O
ATOM   3347  N   TYR   409     200.565 186.662 169.125  1.00140.97           N
ATOM   3348  CA  TYR   409     201.296 187.161 167.994  1.00140.97           C
ATOM   3349  CB  TYR   409     202.702 187.671 168.345  1.00140.97           C
ATOM   3350  CG  TYR   409     202.556 189.089 168.744  1.00140.97           C
ATOM   3351  CD1 TYR   409     202.062 189.459 169.973  1.00140.97           C
ATOM   3352  CD2 TYR   409     202.939 190.057 167.847  1.00140.97           C
ATOM   3353  CE1 TYR   409     201.942 190.792 170.293  1.00140.97           C
ATOM   3354  CE2 TYR   409     202.821 191.385 168.162  1.00140.97           C
ATOM   3355  CZ  TYR   409     202.320 191.754 169.385  1.00140.97           C
ATOM   3356  OH  TYR   409     202.197 193.122 169.708  1.00140.97           O
ATOM   3357  C   TYR   409     201.470 186.115 166.972  1.00140.97           C
ATOM   3358  O   TYR   409     201.331 186.388 165.780  1.00140.97           O
ATOM   3359  N   PHE   410     201.788 184.897 167.427  1.00176.81           N
ATOM   3360  CA  PHE   410     202.091 183.850 166.503  1.00176.81           C
ATOM   3361  CB  PHE   410     202.415 182.544 167.249  1.00176.81           C
ATOM   3362  CG  PHE   410     203.409 181.775 166.453  1.00176.81           C
ATOM   3363  CD1 PHE   410     203.127 181.309 165.192  1.00176.81           C
ATOM   3364  CD2 PHE   410     204.641 181.503 167.004  1.00176.81           C
ATOM   3365  CE1 PHE   410     204.071 180.600 164.486  1.00176.81           C
ATOM   3366  CE2 PHE   410     205.589 180.796 166.304  1.00176.81           C
ATOM   3367  CZ  PHE   410     205.304 180.345 165.039  1.00176.81           C
ATOM   3368  C   PHE   410     200.894 183.578 165.671  1.00176.81           C
ATOM   3369  O   PHE   410     200.981 183.450 164.448  1.00176.81           O
ATOM   3370  N   ASN   411     199.738 183.492 166.347  1.00113.09           N
ATOM   3371  CA  ASN   411     198.521 183.153 165.673  1.00113.09           C
ATOM   3372  CB  ASN   411     197.334 183.027 166.648  1.00113.09           C
ATOM   3373  CG  ASN   411     196.120 182.485 165.899  1.00113.09           C
ATOM   3374  OD1 ASN   411     195.679 183.050 164.900  1.00113.09           O
ATOM   3375  ND2 ASN   411     195.555 181.354 166.399  1.00113.09           N
ATOM   3376  C   ASN   411     198.155 184.195 164.661  1.00113.09           C
ATOM   3377  O   ASN   411     197.708 183.870 163.558  1.00113.09           O
ATOM   3378  N   LEU   412     198.304 185.480 165.028  1.00164.50           N
ATOM   3379  CA  LEU   412     197.889 186.511 164.121  1.00164.50           C
ATOM   3380  CB  LEU   412     198.043 187.921 164.712  1.00164.50           C
ATOM   3381  CG  LEU   412     197.230 188.161 165.999  1.00164.50           C
ATOM   3382  CD1 LEU   412     197.404 189.600 166.507  1.00164.50           C
ATOM   3383  CD2 LEU   412     195.758 187.760 165.826  1.00164.50           C
ATOM   3384  C   LEU   412     198.726 186.480 162.892  1.00164.50           C
ATOM   3385  O   LEU   412     198.214 186.607 161.780  1.00164.50           O
ATOM   3386  N   LEU   413     200.051 186.352 163.070  1.00169.04           N
ATOM   3387  CA  LEU   413     200.925 186.388 161.933  1.00169.04           C
ATOM   3388  CB  LEU   413     202.387 186.650 162.319  1.00169.04           C
ATOM   3389  CG  LEU   413     202.627 188.091 162.834  1.00169.04           C
ATOM   3390  CD1 LEU   413     201.691 188.451 164.000  1.00169.04           C
ATOM   3391  CD2 LEU   413     204.097 188.308 163.225  1.00169.04           C
ATOM   3392  C   LEU   413     200.790 185.195 161.042  1.00169.04           C
ATOM   3393  O   LEU   413     200.809 185.309 159.810  1.00169.04           O
ATOM   3394  N   ARG   414     200.646 184.004 161.648  1.00131.23           N
ATOM   3395  CA  ARG   414     200.568 182.840 160.823  1.00131.23           C
ATOM   3396  CB  ARG   414     200.386 181.530 161.613  1.00131.23           C
ATOM   3397  CG  ARG   414     200.239 180.302 160.708  1.00131.23           C
ATOM   3398  CD  ARG   414     199.930 178.998 161.449  1.00131.23           C
ATOM   3399  NE  ARG   414     201.170 178.557 162.145  1.00131.23           N
ATOM   3400  CZ  ARG   414     201.169 177.390 162.854  1.00131.23           C
ATOM   3401  NH1 ARG   414     200.027 176.648 162.943  1.00131.23           N
ATOM   3402  NH2 ARG   414     202.310 176.964 163.471  1.00131.23           N
ATOM   3403  C   ARG   414     199.370 182.986 159.939  1.00131.23           C
ATOM   3404  O   ARG   414     199.454 182.792 158.729  1.00131.23           O
ATOM   3405  N   SER   415     198.225 183.365 160.532  1.00 70.19           N
ATOM   3406  CA  SER   415     197.002 183.517 159.798  1.00 70.19           C
ATOM   3407  CB  SER   415     195.794 183.785 160.713  1.00 70.19           C
ATOM   3408  OG  SER   415     195.591 182.693 161.597  1.00 70.19           O
ATOM   3409  C   SER   415     197.120 184.695 158.882  1.00 70.19           C
ATOM   3410  O   SER   415     196.642 184.671 157.749  1.00 70.19           O
ATOM   3411  N   SER   416     197.790 185.755 159.365  1.00 40.70           N
ATOM   3412  CA  SER   416     197.917 187.009 158.682  1.00 40.70           C
ATOM   3413  CB  SER   416     198.629 188.091 159.512  1.00 40.70           C
ATOM   3414  OG  SER   416     199.996 187.754 159.688  1.00 40.70           O
ATOM   3415  C   SER   416     198.724 186.806 157.453  1.00 40.70           C
ATOM   3416  O   SER   416     198.634 187.608 156.525  1.00 40.70           O
ATOM   3417  N   HIS   417     199.559 185.748 157.423  1.00107.55           N
ATOM   3418  CA  HIS   417     200.303 185.523 156.223  1.00107.55           C
ATOM   3419  ND1 HIS   417     202.101 184.102 153.891  1.00107.55           N
ATOM   3420  CG  HIS   417     202.294 184.258 155.247  1.00107.55           C
ATOM   3421  CB  HIS   417     201.198 184.270 156.276  1.00107.55           C
ATOM   3422  NE2 HIS   417     204.296 184.299 154.203  1.00107.55           N
ATOM   3423  CD2 HIS   417     203.640 184.378 155.419  1.00107.55           C
ATOM   3424  CE1 HIS   417     203.331 184.134 153.316  1.00107.55           C
ATOM   3425  C   HIS   417     199.235 185.294 155.213  1.00107.55           C
ATOM   3426  O   HIS   417     198.426 184.378 155.351  1.00107.55           O
ATOM   3427  N   LEU   418     199.190 186.143 154.172  1.00243.93           N
ATOM   3428  CA  LEU   418     198.089 186.046 153.266  1.00243.93           C
ATOM   3429  CB  LEU   418     197.861 187.332 152.449  1.00243.93           C
ATOM   3430  CG  LEU   418     196.593 187.314 151.575  1.00243.93           C
ATOM   3431  CD1 LEU   418     195.325 187.190 152.438  1.00243.93           C
ATOM   3432  CD2 LEU   418     196.545 188.532 150.637  1.00243.93           C
ATOM   3433  C   LEU   418     198.360 184.919 152.335  1.00243.93           C
ATOM   3434  O   LEU   418     199.413 184.854 151.704  1.00243.93           O
ATOM   3435  N   TYR   419     197.394 183.988 152.239  1.00 34.21           N
ATOM   3436  CA  TYR   419     197.569 182.855 151.386  1.00 34.21           C
ATOM   3437  CB  TYR   419     196.597 181.705 151.700  1.00 34.21           C
ATOM   3438  CG  TYR   419     196.879 181.248 153.091  1.00 34.21           C
ATOM   3439  CD1 TYR   419     196.302 181.888 154.164  1.00 34.21           C
ATOM   3440  CD2 TYR   419     197.722 180.186 153.324  1.00 34.21           C
ATOM   3441  CE1 TYR   419     196.559 181.469 155.448  1.00 34.21           C
ATOM   3442  CE2 TYR   419     197.982 179.763 154.607  1.00 34.21           C
ATOM   3443  CZ  TYR   419     197.399 180.405 155.671  1.00 34.21           C
ATOM   3444  OH  TYR   419     197.661 179.977 156.990  1.00 34.21           O
ATOM   3445  C   TYR   419     197.280 183.335 149.973  1.00 34.21           C
ATOM   3446  O   TYR   419     196.141 183.817 149.733  1.00 34.21           O
ATOM   3447  OXT TYR   419     198.195 183.229 149.114  1.00 34.21           O
TER    3448      TYR   419
END
