# Supplementary material for: A Functional Agonist of Insect Olfactory Receptors: Behavior, Physiology and Structure
Source: Front Cell Neurosci. 2019 Apr 29;13:134. doi: 10.3389/fncel.2019.00134 (PMC6501728; doi:10.3389/fncel.2019.00134)
Supplement: Supplementary file 2 [file Data_Sheet_2.ZIP › pdb/or67d.pdb]

EXPDTA    THEORETICAL MODEL, MODELLER 9.20 
REMARK   6 MODELLER OBJECTIVE FUNCTION:      6066.8374
REMARK   6 MODELLER BEST TEMPLATE % SEQ ID: 100.000
REMARK   6 SEQUENCE: or67d
REMARK   6 ALIGNMENT: alignmentor67d_all_loops.ali
REMARK   6 SCRIPT: model-addrsr_or67d.py
REMARK   6 DOPE score: -50310.76563
REMARK   6 GA341 score: 1.00000
REMARK   6 TEMPLATE: 6c70 3:A - 474:A MODELS 4: - 391: AT 8.0%
REMARK   6 TEMPLATE: or67d_ecl2 1:A - 21:A MODELS 161: - 181: AT 100.0%
ATOM      1  N   MET     1     241.013 185.881 200.561  1.00116.18           N
ATOM      2  CA  MET     1     239.596 186.256 200.360  1.00116.18           C
ATOM      3  CB  MET     1     238.669 185.141 200.869  1.00116.18           C
ATOM      4  CG  MET     1     238.690 184.981 202.390  1.00116.18           C
ATOM      5  SD  MET     1     237.548 183.720 203.031  1.00116.18           S
ATOM      6  CE  MET     1     237.987 183.987 204.772  1.00116.18           C
ATOM      7  C   MET     1     239.291 187.494 201.132  1.00116.18           C
ATOM      8  O   MET     1     238.142 187.926 201.206  1.00116.18           O
ATOM      9  N   LEU     2     240.332 188.108 201.720  1.00177.68           N
ATOM     10  CA  LEU     2     240.094 189.293 202.486  1.00177.68           C
ATOM     11  CB  LEU     2     241.208 189.593 203.502  1.00177.68           C
ATOM     12  CG  LEU     2     241.369 188.489 204.561  1.00177.68           C
ATOM     13  CD1 LEU     2     242.466 188.843 205.576  1.00177.68           C
ATOM     14  CD2 LEU     2     240.025 188.149 205.225  1.00177.68           C
ATOM     15  C   LEU     2     240.041 190.426 201.524  1.00177.68           C
ATOM     16  O   LEU     2     241.004 190.699 200.808  1.00177.68           O
ATOM     17  N   LYS     3     238.886 191.115 201.477  1.00193.33           N
ATOM     18  CA  LYS     3     238.750 192.212 200.572  1.00193.33           C
ATOM     19  CB  LYS     3     237.990 191.869 199.276  1.00193.33           C
ATOM     20  CG  LYS     3     238.772 190.947 198.337  1.00193.33           C
ATOM     21  CD  LYS     3     237.924 190.342 197.218  1.00193.33           C
ATOM     22  CE  LYS     3     236.954 189.265 197.702  1.00193.33           C
ATOM     23  NZ  LYS     3     236.183 188.742 196.555  1.00193.33           N
ATOM     24  C   LYS     3     237.992 193.294 201.262  1.00193.33           C
ATOM     25  O   LYS     3     237.585 193.168 202.417  1.00193.33           O
ATOM     26  N   MET     4     237.814 194.412 200.538  1.00133.63           N
ATOM     27  CA  MET     4     237.107 195.566 200.991  1.00133.63           C
ATOM     28  CB  MET     4     237.167 196.746 200.008  1.00133.63           C
ATOM     29  CG  MET     4     236.406 197.974 200.510  1.00133.63           C
ATOM     30  SD  MET     4     237.157 198.781 201.957  1.00133.63           S
ATOM     31  CE  MET     4     235.821 199.989 202.184  1.00133.63           C
ATOM     32  C   MET     4     235.676 195.189 201.146  1.00133.63           C
ATOM     33  O   MET     4     234.963 195.782 201.955  1.00133.63           O
ATOM     34  N   ALA     5     235.244 194.183 200.358  1.00 60.19           N
ATOM     35  CA  ALA     5     233.882 193.743 200.254  1.00 60.19           C
ATOM     36  CB  ALA     5     233.735 192.352 199.614  1.00 60.19           C
ATOM     37  C   ALA     5     233.236 193.706 201.600  1.00 60.19           C
ATOM     38  O   ALA     5     233.851 193.351 202.604  1.00 60.19           O
ATOM     39  N   LYS     6     231.952 194.111 201.617  1.00115.98           N
ATOM     40  CA  LYS     6     231.193 194.308 202.815  1.00115.98           C
ATOM     41  CB  LYS     6     230.112 195.394 202.691  1.00115.98           C
ATOM     42  CG  LYS     6     230.680 196.814 202.692  1.00115.98           C
ATOM     43  CD  LYS     6     229.653 197.896 202.347  1.00115.98           C
ATOM     44  CE  LYS     6     230.140 199.323 202.615  1.00115.98           C
ATOM     45  NZ  LYS     6     229.943 199.676 204.040  1.00115.98           N
ATOM     46  C   LYS     6     230.507 193.074 203.270  1.00115.98           C
ATOM     47  O   LYS     6     230.414 192.077 202.558  1.00115.98           O
ATOM     48  N   VAL     7     230.027 193.134 204.529  1.00232.99           N
ATOM     49  CA  VAL     7     229.302 192.048 205.101  1.00232.99           C
ATOM     50  CB  VAL     7     229.527 191.875 206.579  1.00232.99           C
ATOM     51  CG1 VAL     7     230.995 191.461 206.782  1.00232.99           C
ATOM     52  CG2 VAL     7     229.158 193.175 207.314  1.00232.99           C
ATOM     53  C   VAL     7     227.877 192.322 204.829  1.00232.99           C
ATOM     54  O   VAL     7     227.283 193.282 205.320  1.00232.99           O
ATOM     55  N   GLU     8     227.288 191.456 203.999  1.00134.44           N
ATOM     56  CA  GLU     8     225.969 191.770 203.592  1.00134.44           C
ATOM     57  CB  GLU     8     225.947 193.134 202.882  1.00134.44           C
ATOM     58  CG  GLU     8     226.927 193.176 201.704  1.00134.44           C
ATOM     59  CD  GLU     8     227.171 194.626 201.306  1.00134.44           C
ATOM     60  OE1 GLU     8     226.356 195.499 201.708  1.00134.44           O
ATOM     61  OE2 GLU     8     228.182 194.880 200.598  1.00134.44           O
ATOM     62  C   GLU     8     225.581 190.733 202.604  1.00134.44           C
ATOM     63  O   GLU     8     226.277 189.741 202.396  1.00134.44           O
ATOM     64  N   PRO     9     224.447 190.950 202.015  1.00 88.81           N
ATOM     65  CA  PRO     9     223.992 190.070 200.994  1.00 88.81           C
ATOM     66  CD  PRO     9     223.338 191.615 202.676  1.00 88.81           C
ATOM     67  CB  PRO     9     222.530 190.442 200.723  1.00 88.81           C
ATOM     68  CG  PRO     9     222.279 191.706 201.567  1.00 88.81           C
ATOM     69  C   PRO     9     224.900 190.143 199.810  1.00 88.81           C
ATOM     70  O   PRO     9     224.947 189.179 199.052  1.00 88.81           O
ATOM     71  N   VAL    10     225.631 191.260 199.632  1.00 48.30           N
ATOM     72  CA  VAL    10     226.516 191.417 198.513  1.00 48.30           C
ATOM     73  CB  VAL    10     227.201 192.750 198.491  1.00 48.30           C
ATOM     74  CG1 VAL    10     228.123 192.809 197.262  1.00 48.30           C
ATOM     75  CG2 VAL    10     226.127 193.849 198.522  1.00 48.30           C
ATOM     76  C   VAL    10     227.564 190.366 198.628  1.00 48.30           C
ATOM     77  O   VAL    10     228.008 189.784 197.640  1.00 48.30           O
ATOM     78  N   GLU    11     227.981 190.106 199.876  1.00127.20           N
ATOM     79  CA  GLU    11     228.958 189.110 200.185  1.00127.20           C
ATOM     80  CB  GLU    11     229.268 189.093 201.690  1.00127.20           C
ATOM     81  CG  GLU    11     229.919 187.808 202.190  1.00127.20           C
ATOM     82  CD  GLU    11     228.784 186.970 202.757  1.00127.20           C
ATOM     83  OE1 GLU    11     227.821 187.584 203.290  1.00127.20           O
ATOM     84  OE2 GLU    11     228.861 185.716 202.673  1.00127.20           O
ATOM     85  C   GLU    11     228.394 187.790 199.762  1.00127.20           C
ATOM     86  O   GLU    11     229.134 186.894 199.362  1.00127.20           O
ATOM     87  N   ARG    12     227.062 187.632 199.878  1.00 74.46           N
ATOM     88  CA  ARG    12     226.378 186.421 199.515  1.00 74.46           C
ATOM     89  CB  ARG    12     224.889 186.421 199.903  1.00 74.46           C
ATOM     90  CG  ARG    12     224.623 186.541 201.405  1.00 74.46           C
ATOM     91  CD  ARG    12     223.135 186.477 201.758  1.00 74.46           C
ATOM     92  NE  ARG    12     222.989 186.869 203.187  1.00 74.46           N
ATOM     93  CZ  ARG    12     223.036 185.915 204.159  1.00 74.46           C
ATOM     94  NH1 ARG    12     223.219 184.609 203.808  1.00 74.46           N
ATOM     95  NH2 ARG    12     222.889 186.268 205.470  1.00 74.46           N
ATOM     96  C   ARG    12     226.417 186.182 198.026  1.00 74.46           C
ATOM     97  O   ARG    12     226.604 185.043 197.599  1.00 74.46           O
ATOM     98  N   TYR    13     226.238 187.233 197.191  1.00223.69           N
ATOM     99  CA  TYR    13     226.148 187.007 195.768  1.00223.69           C
ATOM    100  CB  TYR    13     225.372 188.105 195.014  1.00223.69           C
ATOM    101  CG  TYR    13     224.028 188.417 195.567  1.00223.69           C
ATOM    102  CD1 TYR    13     223.902 189.384 196.534  1.00223.69           C
ATOM    103  CD2 TYR    13     222.899 187.788 195.105  1.00223.69           C
ATOM    104  CE1 TYR    13     222.676 189.710 197.063  1.00223.69           C
ATOM    105  CE2 TYR    13     221.669 188.111 195.628  1.00223.69           C
ATOM    106  CZ  TYR    13     221.553 189.066 196.608  1.00223.69           C
ATOM    107  OH  TYR    13     220.285 189.387 197.138  1.00223.69           O
ATOM    108  C   TYR    13     227.504 187.244 195.184  1.00223.69           C
ATOM    109  O   TYR    13     227.616 187.826 194.105  1.00223.69           O
ATOM    110  N   CYS    14     228.564 186.739 195.825  1.00 99.59           N
ATOM    111  CA  CYS    14     229.880 187.058 195.360  1.00 99.59           C
ATOM    112  CB  CYS    14     230.959 186.460 196.273  1.00 99.59           C
ATOM    113  SG  CYS    14     232.628 187.017 195.840  1.00 99.59           S
ATOM    114  C   CYS    14     230.079 186.527 193.975  1.00 99.59           C
ATOM    115  O   CYS    14     230.546 187.242 193.089  1.00 99.59           O
ATOM    116  N   LYS    15     229.720 185.252 193.747  1.00 97.00           N
ATOM    117  CA  LYS    15     229.947 184.658 192.463  1.00 97.00           C
ATOM    118  CB  LYS    15     229.611 183.158 192.426  1.00 97.00           C
ATOM    119  CG  LYS    15     230.464 182.315 193.377  1.00 97.00           C
ATOM    120  CD  LYS    15     230.140 182.550 194.853  1.00 97.00           C
ATOM    121  CE  LYS    15     230.958 181.675 195.806  1.00 97.00           C
ATOM    122  NZ  LYS    15     232.283 182.288 196.049  1.00 97.00           N
ATOM    123  C   LYS    15     229.089 185.327 191.437  1.00 97.00           C
ATOM    124  O   LYS    15     229.543 185.612 190.329  1.00 97.00           O
ATOM    125  N   VAL    16     227.820 185.605 191.782  1.00112.32           N
ATOM    126  CA  VAL    16     226.918 186.115 190.792  1.00112.32           C
ATOM    127  CB  VAL    16     225.481 186.166 191.219  1.00112.32           C
ATOM    128  CG1 VAL    16     225.298 187.343 192.179  1.00112.32           C
ATOM    129  CG2 VAL    16     224.604 186.257 189.958  1.00112.32           C
ATOM    130  C   VAL    16     227.312 187.487 190.345  1.00112.32           C
ATOM    131  O   VAL    16     227.115 187.830 189.182  1.00112.32           O
ATOM    132  N   ILE    17     227.817 188.329 191.268  1.00113.16           N
ATOM    133  CA  ILE    17     228.180 189.684 190.958  1.00113.16           C
ATOM    134  CB  ILE    17     228.521 190.479 192.184  1.00113.16           C
ATOM    135  CG1 ILE    17     227.320 190.550 193.145  1.00113.16           C
ATOM    136  CG2 ILE    17     229.009 191.859 191.719  1.00113.16           C
ATOM    137  CD1 ILE    17     226.112 191.296 192.579  1.00113.16           C
ATOM    138  C   ILE    17     229.377 189.745 190.056  1.00113.16           C
ATOM    139  O   ILE    17     229.393 190.488 189.075  1.00113.16           O
ATOM    140  N   ARG    18     230.413 188.946 190.362  1.00119.15           N
ATOM    141  CA  ARG    18     231.658 189.017 189.654  1.00119.15           C
ATOM    142  CB  ARG    18     232.690 188.020 190.206  1.00119.15           C
ATOM    143  CG  ARG    18     233.045 188.270 191.675  1.00119.15           C
ATOM    144  CD  ARG    18     234.007 189.442 191.884  1.00119.15           C
ATOM    145  NE  ARG    18     233.261 190.699 191.592  1.00119.15           N
ATOM    146  CZ  ARG    18     233.911 191.765 191.040  1.00119.15           C
ATOM    147  NH1 ARG    18     235.239 191.674 190.744  1.00119.15           N
ATOM    148  NH2 ARG    18     233.232 192.919 190.777  1.00119.15           N
ATOM    149  C   ARG    18     231.436 188.708 188.209  1.00119.15           C
ATOM    150  O   ARG    18     231.967 189.388 187.332  1.00119.15           O
ATOM    151  N   MET    19     230.637 187.669 187.915  1.00107.97           N
ATOM    152  CA  MET    19     230.395 187.318 186.547  1.00107.97           C
ATOM    153  CB  MET    19     229.643 185.991 186.371  1.00107.97           C
ATOM    154  CG  MET    19     230.525 184.796 186.744  1.00107.97           C
ATOM    155  SD  MET    19     232.021 184.629 185.719  1.00107.97           S
ATOM    156  CE  MET    19     232.747 183.267 186.676  1.00107.97           C
ATOM    157  C   MET    19     229.638 188.422 185.884  1.00107.97           C
ATOM    158  O   MET    19     229.846 188.700 184.705  1.00107.97           O
ATOM    159  N   ILE    20     228.734 189.090 186.626  1.00 48.15           N
ATOM    160  CA  ILE    20     227.964 190.140 186.027  1.00 48.15           C
ATOM    161  CB  ILE    20     226.984 190.774 186.972  1.00 48.15           C
ATOM    162  CG1 ILE    20     225.973 189.732 187.479  1.00 48.15           C
ATOM    163  CG2 ILE    20     226.320 191.953 186.241  1.00 48.15           C
ATOM    164  CD1 ILE    20     225.087 190.242 188.616  1.00 48.15           C
ATOM    165  C   ILE    20     228.912 191.211 185.577  1.00 48.15           C
ATOM    166  O   ILE    20     228.779 191.750 184.479  1.00 48.15           O
ATOM    167  N   ARG    21     229.899 191.546 186.428  1.00136.57           N
ATOM    168  CA  ARG    21     230.884 192.549 186.136  1.00136.57           C
ATOM    169  CB  ARG    21     231.828 192.777 187.330  1.00136.57           C
ATOM    170  CG  ARG    21     233.052 193.642 187.027  1.00136.57           C
ATOM    171  CD  ARG    21     234.335 192.817 186.898  1.00136.57           C
ATOM    172  NE  ARG    21     235.468 193.751 186.650  1.00136.57           N
ATOM    173  CZ  ARG    21     236.707 193.446 187.136  1.00136.57           C
ATOM    174  NH1 ARG    21     236.896 192.300 187.852  1.00136.57           N
ATOM    175  NH2 ARG    21     237.757 194.290 186.912  1.00136.57           N
ATOM    176  C   ARG    21     231.714 192.118 184.966  1.00136.57           C
ATOM    177  O   ARG    21     232.052 192.922 184.099  1.00136.57           O
ATOM    178  N   PHE    22     232.061 190.821 184.922  1.00 92.80           N
ATOM    179  CA  PHE    22     232.893 190.267 183.892  1.00 92.80           C
ATOM    180  CB  PHE    22     233.211 188.783 184.145  1.00 92.80           C
ATOM    181  CG  PHE    22     234.098 188.303 183.049  1.00 92.80           C
ATOM    182  CD1 PHE    22     235.458 188.500 183.118  1.00 92.80           C
ATOM    183  CD2 PHE    22     233.576 187.653 181.956  1.00 92.80           C
ATOM    184  CE1 PHE    22     236.288 188.062 182.112  1.00 92.80           C
ATOM    185  CE2 PHE    22     234.401 187.213 180.947  1.00 92.80           C
ATOM    186  CZ  PHE    22     235.757 187.415 181.023  1.00 92.80           C
ATOM    187  C   PHE    22     232.181 190.370 182.575  1.00 92.80           C
ATOM    188  O   PHE    22     232.790 190.672 181.549  1.00 92.80           O
ATOM    189  N   CYS    23     230.856 190.133 182.595  1.00127.75           N
ATOM    190  CA  CYS    23     229.985 190.086 181.451  1.00127.75           C
ATOM    191  CB  CYS    23     228.544 189.680 181.796  1.00127.75           C
ATOM    192  SG  CYS    23     227.499 189.637 180.311  1.00127.75           S
ATOM    193  C   CYS    23     229.914 191.429 180.798  1.00127.75           C
ATOM    194  O   CYS    23     229.575 191.520 179.618  1.00127.75           O
ATOM    195  N   VAL    24     230.274 192.484 181.550  1.00164.68           N
ATOM    196  CA  VAL    24     230.251 193.857 181.121  1.00164.68           C
ATOM    197  CB  VAL    24     230.671 194.002 179.668  1.00164.68           C
ATOM    198  CG1 VAL    24     230.673 195.462 179.186  1.00164.68           C
ATOM    199  CG2 VAL    24     232.033 193.300 179.522  1.00164.68           C
ATOM    200  C   VAL    24     228.919 194.488 181.421  1.00164.68           C
ATOM    201  O   VAL    24     228.542 195.519 180.865  1.00164.68           O
ATOM    202  N   GLY    25     228.162 193.900 182.365  1.00 70.34           N
ATOM    203  CA  GLY    25     227.035 194.650 182.823  1.00 70.34           C
ATOM    204  C   GLY    25     227.681 195.796 183.529  1.00 70.34           C
ATOM    205  O   GLY    25     228.795 195.666 184.037  1.00 70.34           O
ATOM    206  N   PHE    26     227.010 196.958 183.593  1.00138.82           N
ATOM    207  CA  PHE    26     227.677 198.074 184.191  1.00138.82           C
ATOM    208  CB  PHE    26     226.986 199.413 183.891  1.00138.82           C
ATOM    209  CG  PHE    26     227.015 199.642 182.421  1.00138.82           C
ATOM    210  CD1 PHE    26     228.096 200.249 181.829  1.00138.82           C
ATOM    211  CD2 PHE    26     225.955 199.248 181.636  1.00138.82           C
ATOM    212  CE1 PHE    26     228.118 200.464 180.473  1.00138.82           C
ATOM    213  CE2 PHE    26     225.972 199.461 180.277  1.00138.82           C
ATOM    214  CZ  PHE    26     227.056 200.072 179.694  1.00138.82           C
ATOM    215  C   PHE    26     227.607 197.910 185.670  1.00138.82           C
ATOM    216  O   PHE    26     226.773 198.521 186.336  1.00138.82           O
ATOM    217  N   CYS    27     228.516 197.092 186.227  1.00147.84           N
ATOM    218  CA  CYS    27     228.577 196.934 187.646  1.00147.84           C
ATOM    219  CB  CYS    27     229.003 195.528 188.098  1.00147.84           C
ATOM    220  SG  CYS    27     229.068 195.390 189.909  1.00147.84           S
ATOM    221  C   CYS    27     229.666 197.860 188.043  1.00147.84           C
ATOM    222  O   CYS    27     230.506 198.207 187.220  1.00147.84           O
ATOM    223  N   GLY    28     229.714 198.269 189.317  1.00229.40           N
ATOM    224  CA  GLY    28     230.677 199.261 189.679  1.00229.40           C
ATOM    225  C   GLY    28     229.859 200.456 190.025  1.00229.40           C
ATOM    226  O   GLY    28     230.290 201.317 190.791  1.00229.40           O
ATOM    227  N   ASN    29     228.641 200.537 189.448  1.00125.12           N
ATOM    228  CA  ASN    29     227.746 201.561 189.888  1.00125.12           C
ATOM    229  CB  ASN    29     226.376 201.505 189.190  1.00125.12           C
ATOM    230  CG  ASN    29     225.506 202.633 189.728  1.00125.12           C
ATOM    231  OD1 ASN    29     225.579 203.771 189.262  1.00125.12           O
ATOM    232  ND2 ASN    29     224.646 202.310 190.730  1.00125.12           N
ATOM    233  C   ASN    29     227.557 201.173 191.307  1.00125.12           C
ATOM    234  O   ASN    29     227.625 201.992 192.223  1.00125.12           O
ATOM    235  N   ASP    30     227.333 199.861 191.500  1.00150.68           N
ATOM    236  CA  ASP    30     227.356 199.304 192.809  1.00150.68           C
ATOM    237  CB  ASP    30     226.542 198.007 192.950  1.00150.68           C
ATOM    238  CG  ASP    30     225.069 198.328 192.746  1.00150.68           C
ATOM    239  OD1 ASP    30     224.754 199.507 192.432  1.00150.68           O
ATOM    240  OD2 ASP    30     224.238 197.394 192.901  1.00150.68           O
ATOM    241  C   ASP    30     228.790 198.923 192.904  1.00150.68           C
ATOM    242  O   ASP    30     229.215 197.951 192.282  1.00150.68           O
ATOM    243  N   VAL    31     229.580 199.699 193.662  1.00237.98           N
ATOM    244  CA  VAL    31     230.986 199.464 193.687  1.00237.98           C
ATOM    245  CB  VAL    31     231.722 200.639 194.288  1.00237.98           C
ATOM    246  CG1 VAL    31     231.254 200.879 195.736  1.00237.98           C
ATOM    247  CG2 VAL    31     233.230 200.420 194.125  1.00237.98           C
ATOM    248  C   VAL    31     231.254 198.190 194.434  1.00237.98           C
ATOM    249  O   VAL    31     231.437 198.158 195.651  1.00237.98           O
ATOM    250  N   ALA    32     231.243 197.074 193.681  1.00 74.25           N
ATOM    251  CA  ALA    32     231.505 195.763 194.193  1.00 74.25           C
ATOM    252  CB  ALA    32     231.247 194.663 193.150  1.00 74.25           C
ATOM    253  C   ALA    32     232.941 195.687 194.572  1.00 74.25           C
ATOM    254  O   ALA    32     233.299 195.079 195.578  1.00 74.25           O
ATOM    255  N   ASP    33     233.792 196.287 193.719  1.00117.00           N
ATOM    256  CA  ASP    33     235.215 196.322 193.875  1.00117.00           C
ATOM    257  CB  ASP    33     235.936 196.172 192.518  1.00117.00           C
ATOM    258  CG  ASP    33     235.503 197.274 191.551  1.00117.00           C
ATOM    259  OD1 ASP    33     234.806 198.236 191.973  1.00117.00           O
ATOM    260  OD2 ASP    33     235.871 197.154 190.352  1.00117.00           O
ATOM    261  C   ASP    33     235.596 197.620 194.520  1.00117.00           C
ATOM    262  O   ASP    33     234.744 198.334 195.044  1.00117.00           O
ATOM    263  N   PRO    34     236.869 197.919 194.554  1.00190.92           N
ATOM    264  CA  PRO    34     237.311 199.182 195.081  1.00190.92           C
ATOM    265  CD  PRO    34     237.887 196.895 194.715  1.00190.92           C
ATOM    266  CB  PRO    34     238.814 199.041 195.343  1.00190.92           C
ATOM    267  CG  PRO    34     239.200 197.689 194.712  1.00190.92           C
ATOM    268  C   PRO    34     236.948 200.295 194.154  1.00190.92           C
ATOM    269  O   PRO    34     236.991 201.457 194.549  1.00190.92           O
ATOM    270  N   ASN    35     236.630 199.972 192.893  1.00240.45           N
ATOM    271  CA  ASN    35     236.265 200.960 191.922  1.00240.45           C
ATOM    272  CB  ASN    35     235.131 201.883 192.403  1.00240.45           C
ATOM    273  CG  ASN    35     234.470 202.492 191.174  1.00240.45           C
ATOM    274  OD1 ASN    35     234.914 203.509 190.646  1.00240.45           O
ATOM    275  ND2 ASN    35     233.380 201.834 190.693  1.00240.45           N
ATOM    276  C   ASN    35     237.478 201.778 191.590  1.00240.45           C
ATOM    277  O   ASN    35     237.417 202.702 190.781  1.00240.45           O
ATOM    278  N   PHE    36     238.624 201.451 192.218  1.00133.76           N
ATOM    279  CA  PHE    36     239.881 202.030 191.863  1.00133.76           C
ATOM    280  CB  PHE    36     240.993 201.634 192.854  1.00133.76           C
ATOM    281  CG  PHE    36     242.310 202.148 192.376  1.00133.76           C
ATOM    282  CD1 PHE    36     242.645 203.479 192.484  1.00133.76           C
ATOM    283  CD2 PHE    36     243.227 201.275 191.838  1.00133.76           C
ATOM    284  CE1 PHE    36     243.867 203.932 192.043  1.00133.76           C
ATOM    285  CE2 PHE    36     244.450 201.722 191.397  1.00133.76           C
ATOM    286  CZ  PHE    36     244.773 203.054 191.497  1.00133.76           C
ATOM    287  C   PHE    36     240.168 201.422 190.535  1.00133.76           C
ATOM    288  O   PHE    36     240.660 202.068 189.612  1.00133.76           O
ATOM    289  N   ARG    37     239.856 200.116 190.461  1.00162.06           N
ATOM    290  CA  ARG    37     239.979 199.248 189.327  1.00162.06           C
ATOM    291  CB  ARG    37     239.872 197.766 189.712  1.00162.06           C
ATOM    292  CG  ARG    37     240.981 197.356 190.681  1.00162.06           C
ATOM    293  CD  ARG    37     242.300 198.077 190.396  1.00162.06           C
ATOM    294  NE  ARG    37     243.309 197.616 191.388  1.00162.06           N
ATOM    295  CZ  ARG    37     244.632 197.841 191.138  1.00162.06           C
ATOM    296  NH1 ARG    37     244.997 198.508 190.006  1.00162.06           N
ATOM    297  NH2 ARG    37     245.584 197.393 192.008  1.00162.06           N
ATOM    298  C   ARG    37     238.911 199.556 188.322  1.00162.06           C
ATOM    299  O   ARG    37     239.060 199.270 187.136  1.00162.06           O
ATOM    300  N   MET    38     237.795 200.146 188.784  1.00169.46           N
ATOM    301  CA  MET    38     236.616 200.378 187.992  1.00169.46           C
ATOM    302  CB  MET    38     235.527 201.096 188.800  1.00169.46           C
ATOM    303  CG  MET    38     234.351 201.594 187.958  1.00169.46           C
ATOM    304  SD  MET    38     233.264 200.308 187.276  1.00169.46           S
ATOM    305  CE  MET    38     232.143 201.504 186.493  1.00169.46           C
ATOM    306  C   MET    38     236.890 201.224 186.786  1.00169.46           C
ATOM    307  O   MET    38     236.318 200.993 185.721  1.00169.46           O
ATOM    308  N   TRP    39     237.776 202.225 186.905  1.00 68.00           N
ATOM    309  CA  TRP    39     237.988 203.149 185.828  1.00 68.00           C
ATOM    310  CB  TRP    39     239.058 204.191 186.198  1.00 68.00           C
ATOM    311  CG  TRP    39     239.251 205.304 185.200  1.00 68.00           C
ATOM    312  CD2 TRP    39     240.519 205.670 184.638  1.00 68.00           C
ATOM    313  CD1 TRP    39     238.342 206.199 184.718  1.00 68.00           C
ATOM    314  NE1 TRP    39     238.963 207.098 183.885  1.00 68.00           N
ATOM    315  CE2 TRP    39     240.306 206.788 183.833  1.00 68.00           C
ATOM    316  CE3 TRP    39     241.763 205.130 184.798  1.00 68.00           C
ATOM    317  CZ2 TRP    39     241.338 207.383 183.166  1.00 68.00           C
ATOM    318  CZ3 TRP    39     242.800 205.725 184.116  1.00 68.00           C
ATOM    319  CH2 TRP    39     242.591 206.829 183.317  1.00 68.00           C
ATOM    320  C   TRP    39     238.411 202.385 184.611  1.00 68.00           C
ATOM    321  O   TRP    39     237.967 202.672 183.501  1.00 68.00           O
ATOM    322  N   TRP    40     239.284 201.383 184.785  1.00 97.63           N
ATOM    323  CA  TRP    40     239.734 200.585 183.680  1.00 97.63           C
ATOM    324  CB  TRP    40     240.781 199.547 184.109  1.00 97.63           C
ATOM    325  CG  TRP    40     241.481 198.852 182.968  1.00 97.63           C
ATOM    326  CD2 TRP    40     242.715 199.323 182.407  1.00 97.63           C
ATOM    327  CD1 TRP    40     241.154 197.716 182.286  1.00 97.63           C
ATOM    328  NE1 TRP    40     242.109 197.452 181.332  1.00 97.63           N
ATOM    329  CE2 TRP    40     243.077 198.433 181.396  1.00 97.63           C
ATOM    330  CE3 TRP    40     243.486 200.408 182.712  1.00 97.63           C
ATOM    331  CZ2 TRP    40     244.220 198.616 180.674  1.00 97.63           C
ATOM    332  CZ3 TRP    40     244.638 200.591 181.980  1.00 97.63           C
ATOM    333  CH2 TRP    40     244.998 199.712 180.979  1.00 97.63           C
ATOM    334  C   TRP    40     238.555 199.826 183.143  1.00 97.63           C
ATOM    335  O   TRP    40     238.418 199.641 181.934  1.00 97.63           O
ATOM    336  N   LEU    41     237.681 199.364 184.057  1.00149.91           N
ATOM    337  CA  LEU    41     236.517 198.554 183.805  1.00149.91           C
ATOM    338  CB  LEU    41     235.826 198.101 185.111  1.00149.91           C
ATOM    339  CG  LEU    41     234.571 197.214 184.946  1.00149.91           C
ATOM    340  CD1 LEU    41     233.341 197.990 184.445  1.00149.91           C
ATOM    341  CD2 LEU    41     234.892 195.983 184.083  1.00149.91           C
ATOM    342  C   LEU    41     235.525 199.309 182.991  1.00149.91           C
ATOM    343  O   LEU    41     234.780 198.707 182.220  1.00149.91           O
ATOM    344  N   THR    42     235.441 200.636 183.197  1.00123.70           N
ATOM    345  CA  THR    42     234.469 201.444 182.518  1.00123.70           C
ATOM    346  CB  THR    42     234.539 202.894 182.884  1.00123.70           C
ATOM    347  OG1 THR    42     235.758 203.450 182.420  1.00123.70           O
ATOM    348  CG2 THR    42     234.441 203.029 184.413  1.00123.70           C
ATOM    349  C   THR    42     234.709 201.387 181.043  1.00123.70           C
ATOM    350  O   THR    42     233.759 201.333 180.264  1.00123.70           O
ATOM    351  N   TYR    43     235.986 201.424 180.617  1.00 50.23           N
ATOM    352  CA  TYR    43     236.291 201.425 179.213  1.00 50.23           C
ATOM    353  CB  TYR    43     237.794 201.569 178.898  1.00 50.23           C
ATOM    354  CG  TYR    43     238.230 202.950 179.263  1.00 50.23           C
ATOM    355  CD1 TYR    43     238.138 203.971 178.344  1.00 50.23           C
ATOM    356  CD2 TYR    43     238.723 203.231 180.518  1.00 50.23           C
ATOM    357  CE1 TYR    43     238.537 205.247 178.667  1.00 50.23           C
ATOM    358  CE2 TYR    43     239.123 204.507 180.847  1.00 50.23           C
ATOM    359  CZ  TYR    43     239.031 205.518 179.921  1.00 50.23           C
ATOM    360  OH  TYR    43     239.441 206.827 180.255  1.00 50.23           O
ATOM    361  C   TYR    43     235.823 200.150 178.593  1.00 50.23           C
ATOM    362  O   TYR    43     235.278 200.171 177.491  1.00 50.23           O
ATOM    363  N   ALA    44     236.043 199.010 179.279  1.00 42.03           N
ATOM    364  CA  ALA    44     235.674 197.722 178.759  1.00 42.03           C
ATOM    365  CB  ALA    44     236.096 196.567 179.685  1.00 42.03           C
ATOM    366  C   ALA    44     234.190 197.645 178.580  1.00 42.03           C
ATOM    367  O   ALA    44     233.715 197.114 177.576  1.00 42.03           O
ATOM    368  N   VAL    45     233.418 198.172 179.553  1.00107.78           N
ATOM    369  CA  VAL    45     231.988 198.086 179.458  1.00107.78           C
ATOM    370  CB  VAL    45     231.264 198.580 180.680  1.00107.78           C
ATOM    371  CG1 VAL    45     231.364 200.111 180.768  1.00107.78           C
ATOM    372  CG2 VAL    45     229.823 198.055 180.616  1.00107.78           C
ATOM    373  C   VAL    45     231.498 198.860 178.274  1.00107.78           C
ATOM    374  O   VAL    45     230.587 198.416 177.573  1.00107.78           O
ATOM    375  N   MET    46     232.082 200.050 178.038  1.00 87.21           N
ATOM    376  CA  MET    46     231.648 200.886 176.952  1.00 87.21           C
ATOM    377  CB  MET    46     232.367 202.244 176.927  1.00 87.21           C
ATOM    378  CG  MET    46     232.092 203.074 178.181  1.00 87.21           C
ATOM    379  SD  MET    46     230.328 203.385 178.494  1.00 87.21           S
ATOM    380  CE  MET    46     230.077 204.456 177.050  1.00 87.21           C
ATOM    381  C   MET    46     231.905 200.209 175.639  1.00 87.21           C
ATOM    382  O   MET    46     231.084 200.286 174.725  1.00 87.21           O
ATOM    383  N   ALA    47     233.068 199.544 175.502  1.00 48.24           N
ATOM    384  CA  ALA    47     233.393 198.901 174.258  1.00 48.24           C
ATOM    385  CB  ALA    47     234.802 198.284 174.256  1.00 48.24           C
ATOM    386  C   ALA    47     232.416 197.805 173.973  1.00 48.24           C
ATOM    387  O   ALA    47     232.015 197.612 172.826  1.00 48.24           O
ATOM    388  N   ALA    48     232.030 197.036 175.012  1.00 65.34           N
ATOM    389  CA  ALA    48     231.126 195.938 174.816  1.00 65.34           C
ATOM    390  CB  ALA    48     230.881 195.130 176.102  1.00 65.34           C
ATOM    391  C   ALA    48     229.799 196.439 174.343  1.00 65.34           C
ATOM    392  O   ALA    48     229.194 195.842 173.453  1.00 65.34           O
ATOM    393  N   ILE    49     229.312 197.552 174.927  1.00131.73           N
ATOM    394  CA  ILE    49     228.022 198.056 174.552  1.00131.73           C
ATOM    395  CB  ILE    49     227.528 199.220 175.371  1.00131.73           C
ATOM    396  CG1 ILE    49     228.392 200.475 175.183  1.00131.73           C
ATOM    397  CG2 ILE    49     227.418 198.746 176.829  1.00131.73           C
ATOM    398  CD1 ILE    49     227.732 201.744 175.724  1.00131.73           C
ATOM    399  C   ILE    49     228.042 198.480 173.116  1.00131.73           C
ATOM    400  O   ILE    49     227.070 198.259 172.397  1.00131.73           O
ATOM    401  N   ALA    50     229.133 199.137 172.669  1.00 49.67           N
ATOM    402  CA  ALA    50     229.224 199.613 171.310  1.00 49.67           C
ATOM    403  CB  ALA    50     230.526 200.390 171.045  1.00 49.67           C
ATOM    404  C   ALA    50     229.185 198.461 170.347  1.00 49.67           C
ATOM    405  O   ALA    50     228.553 198.548 169.292  1.00 49.67           O
ATOM    406  N   PHE    51     229.877 197.354 170.679  1.00 84.94           N
ATOM    407  CA  PHE    51     229.892 196.217 169.798  1.00 84.94           C
ATOM    408  CB  PHE    51     230.922 195.138 170.175  1.00 84.94           C
ATOM    409  CG  PHE    51     232.210 195.564 169.549  1.00 84.94           C
ATOM    410  CD1 PHE    51     233.051 196.478 170.145  1.00 84.94           C
ATOM    411  CD2 PHE    51     232.569 195.033 168.332  1.00 84.94           C
ATOM    412  CE1 PHE    51     234.228 196.851 169.535  1.00 84.94           C
ATOM    413  CE2 PHE    51     233.742 195.401 167.719  1.00 84.94           C
ATOM    414  CZ  PHE    51     234.577 196.312 168.320  1.00 84.94           C
ATOM    415  C   PHE    51     228.519 195.620 169.673  1.00 84.94           C
ATOM    416  O   PHE    51     228.117 195.186 168.588  1.00 84.94           O
ATOM    417  N   PHE    52     227.771 195.563 170.794  1.00118.58           N
ATOM    418  CA  PHE    52     226.456 194.983 170.760  1.00118.58           C
ATOM    419  CB  PHE    52     225.806 194.950 172.152  1.00118.58           C
ATOM    420  CG  PHE    52     224.653 194.015 172.066  1.00118.58           C
ATOM    421  CD1 PHE    52     224.879 192.658 172.112  1.00118.58           C
ATOM    422  CD2 PHE    52     223.363 194.475 171.947  1.00118.58           C
ATOM    423  CE1 PHE    52     223.839 191.766 172.037  1.00118.58           C
ATOM    424  CE2 PHE    52     222.316 193.585 171.872  1.00118.58           C
ATOM    425  CZ  PHE    52     222.552 192.231 171.917  1.00118.58           C
ATOM    426  C   PHE    52     225.575 195.795 169.865  1.00118.58           C
ATOM    427  O   PHE    52     224.804 195.241 169.082  1.00118.58           O
ATOM    428  N   PHE    53     225.666 197.136 169.963  1.00 80.37           N
ATOM    429  CA  PHE    53     224.830 197.996 169.166  1.00 80.37           C
ATOM    430  CB  PHE    53     225.000 199.491 169.475  1.00 80.37           C
ATOM    431  CG  PHE    53     224.304 199.751 170.764  1.00 80.37           C
ATOM    432  CD1 PHE    53     222.929 199.729 170.808  1.00 80.37           C
ATOM    433  CD2 PHE    53     225.008 200.037 171.909  1.00 80.37           C
ATOM    434  CE1 PHE    53     222.261 199.971 171.982  1.00 80.37           C
ATOM    435  CE2 PHE    53     224.344 200.281 173.088  1.00 80.37           C
ATOM    436  CZ  PHE    53     222.970 200.247 173.127  1.00 80.37           C
ATOM    437  C   PHE    53     225.120 197.804 167.707  1.00 80.37           C
ATOM    438  O   PHE    53     224.197 197.819 166.893  1.00 80.37           O
ATOM    439  N   ALA    54     226.405 197.669 167.323  1.00 66.34           N
ATOM    440  CA  ALA    54     226.739 197.521 165.927  1.00 66.34           C
ATOM    441  CB  ALA    54     228.255 197.460 165.683  1.00 66.34           C
ATOM    442  C   ALA    54     226.150 196.260 165.376  1.00 66.34           C
ATOM    443  O   ALA    54     225.635 196.240 164.257  1.00 66.34           O
ATOM    444  N   CYS    55     226.220 195.162 166.149  1.00 86.49           N
ATOM    445  CA  CYS    55     225.718 193.905 165.678  1.00 86.49           C
ATOM    446  CB  CYS    55     225.974 192.762 166.663  1.00 86.49           C
ATOM    447  SG  CYS    55     227.750 192.458 166.842  1.00 86.49           S
ATOM    448  C   CYS    55     224.239 193.983 165.463  1.00 86.49           C
ATOM    449  O   CYS    55     223.715 193.436 164.491  1.00 86.49           O
ATOM    450  N   THR    56     223.523 194.656 166.382  1.00159.43           N
ATOM    451  CA  THR    56     222.090 194.762 166.281  1.00159.43           C
ATOM    452  CB  THR    56     221.466 195.478 167.445  1.00159.43           C
ATOM    453  OG1 THR    56     221.890 196.832 167.485  1.00159.43           O
ATOM    454  CG2 THR    56     221.884 194.756 168.735  1.00159.43           C
ATOM    455  C   THR    56     221.728 195.526 165.036  1.00159.43           C
ATOM    456  O   THR    56     220.737 195.202 164.381  1.00159.43           O
ATOM    457  N   GLY    57     222.494 196.591 164.702  1.00 69.90           N
ATOM    458  CA  GLY    57     222.215 197.392 163.527  1.00 69.90           C
ATOM    459  C   GLY    57     222.377 196.554 162.285  1.00 69.90           C
ATOM    460  O   GLY    57     221.614 196.691 161.325  1.00 69.90           O
ATOM    461  N   TYR    58     223.409 195.683 162.254  1.00100.70           N
ATOM    462  CA  TYR    58     223.614 194.873 161.084  1.00100.70           C
ATOM    463  CB  TYR    58     224.910 194.035 161.098  1.00100.70           C
ATOM    464  CG  TYR    58     226.063 194.952 160.854  1.00100.70           C
ATOM    465  CD1 TYR    58     226.424 195.289 159.571  1.00100.70           C
ATOM    466  CD2 TYR    58     226.784 195.484 161.896  1.00100.70           C
ATOM    467  CE1 TYR    58     227.481 196.139 159.335  1.00100.70           C
ATOM    468  CE2 TYR    58     227.843 196.332 161.672  1.00100.70           C
ATOM    469  CZ  TYR    58     228.194 196.662 160.386  1.00100.70           C
ATOM    470  OH  TYR    58     229.279 197.533 160.146  1.00100.70           O
ATOM    471  C   TYR    58     222.455 193.937 160.892  1.00100.70           C
ATOM    472  O   TYR    58     222.030 193.687 159.764  1.00100.70           O
ATOM    473  N   THR    59     221.934 193.360 161.993  1.00 82.78           N
ATOM    474  CA  THR    59     220.829 192.442 161.902  1.00 82.78           C
ATOM    475  CB  THR    59     220.436 191.859 163.229  1.00 82.78           C
ATOM    476  OG1 THR    59     221.527 191.156 163.806  1.00 82.78           O
ATOM    477  CG2 THR    59     219.245 190.911 163.008  1.00 82.78           C
ATOM    478  C   THR    59     219.614 193.139 161.360  1.00 82.78           C
ATOM    479  O   THR    59     218.853 192.559 160.588  1.00 82.78           O
ATOM    480  N   ILE    60     219.366 194.394 161.777  1.00138.17           N
ATOM    481  CA  ILE    60     218.196 195.097 161.321  1.00138.17           C
ATOM    482  CB  ILE    60     217.959 196.421 162.000  1.00138.17           C
ATOM    483  CG1 ILE    60     216.514 196.888 161.769  1.00138.17           C
ATOM    484  CG2 ILE    60     218.992 197.438 161.498  1.00138.17           C
ATOM    485  CD1 ILE    60     216.127 198.088 162.633  1.00138.17           C
ATOM    486  C   ILE    60     218.290 195.317 159.846  1.00138.17           C
ATOM    487  O   ILE    60     217.284 195.227 159.148  1.00138.17           O
ATOM    488  N   TYR    61     219.493 195.651 159.337  1.00135.97           N
ATOM    489  CA  TYR    61     219.672 195.919 157.937  1.00135.97           C
ATOM    490  CB  TYR    61     221.116 196.342 157.608  1.00135.97           C
ATOM    491  CG  TYR    61     221.181 196.768 156.181  1.00135.97           C
ATOM    492  CD1 TYR    61     220.811 198.044 155.822  1.00135.97           C
ATOM    493  CD2 TYR    61     221.618 195.905 155.202  1.00135.97           C
ATOM    494  CE1 TYR    61     220.870 198.453 154.511  1.00135.97           C
ATOM    495  CE2 TYR    61     221.681 196.308 153.889  1.00135.97           C
ATOM    496  CZ  TYR    61     221.306 197.585 153.542  1.00135.97           C
ATOM    497  OH  TYR    61     221.368 198.004 152.196  1.00135.97           O
ATOM    498  C   TYR    61     219.371 194.671 157.161  1.00135.97           C
ATOM    499  O   TYR    61     218.737 194.732 156.107  1.00135.97           O
ATOM    500  N   VAL    62     219.837 193.500 157.646  1.00133.55           N
ATOM    501  CA  VAL    62     219.589 192.296 156.907  1.00133.55           C
ATOM    502  CB  VAL    62     220.283 191.074 157.449  1.00133.55           C
ATOM    503  CG1 VAL    62     219.654 190.667 158.787  1.00133.55           C
ATOM    504  CG2 VAL    62     220.204 189.966 156.384  1.00133.55           C
ATOM    505  C   VAL    62     218.119 192.011 156.833  1.00133.55           C
ATOM    506  O   VAL    62     217.615 191.587 155.791  1.00133.55           O
ATOM    507  N   GLY    63     217.390 192.220 157.948  1.00 50.54           N
ATOM    508  CA  GLY    63     215.980 191.935 157.954  1.00 50.54           C
ATOM    509  C   GLY    63     215.251 192.817 156.987  1.00 50.54           C
ATOM    510  O   GLY    63     214.324 192.367 156.314  1.00 50.54           O
ATOM    511  N   VAL    64     215.614 194.112 156.921  1.00104.11           N
ATOM    512  CA  VAL    64     214.921 195.007 156.033  1.00104.11           C
ATOM    513  CB  VAL    64     215.320 196.446 156.181  1.00104.11           C
ATOM    514  CG1 VAL    64     216.782 196.616 155.743  1.00104.11           C
ATOM    515  CG2 VAL    64     214.330 197.295 155.365  1.00104.11           C
ATOM    516  C   VAL    64     215.143 194.605 154.609  1.00104.11           C
ATOM    517  O   VAL    64     214.225 194.654 153.790  1.00104.11           O
ATOM    518  N   VAL    65     216.384 194.211 154.265  1.00 70.33           N
ATOM    519  CA  VAL    65     216.659 193.858 152.899  1.00 70.33           C
ATOM    520  CB  VAL    65     218.094 193.490 152.675  1.00 70.33           C
ATOM    521  CG1 VAL    65     218.251 192.994 151.228  1.00 70.33           C
ATOM    522  CG2 VAL    65     218.970 194.707 153.020  1.00 70.33           C
ATOM    523  C   VAL    65     215.833 192.679 152.521  1.00 70.33           C
ATOM    524  O   VAL    65     215.264 192.638 151.427  1.00 70.33           O
ATOM    525  N   ILE    66     215.743 191.662 153.402  1.00236.84           N
ATOM    526  CA  ILE    66     214.924 190.598 152.924  1.00236.84           C
ATOM    527  CB  ILE    66     215.543 189.233 152.974  1.00236.84           C
ATOM    528  CG1 ILE    66     214.584 188.252 152.278  1.00236.84           C
ATOM    529  CG2 ILE    66     215.913 188.877 154.425  1.00236.84           C
ATOM    530  CD1 ILE    66     215.242 186.957 151.813  1.00236.84           C
ATOM    531  C   ILE    66     213.604 190.587 153.617  1.00236.84           C
ATOM    532  O   ILE    66     213.319 189.750 154.473  1.00236.84           O
ATOM    533  N   ASN    67     212.774 191.576 153.252  1.00 97.48           N
ATOM    534  CA  ASN    67     211.405 191.699 153.645  1.00 97.48           C
ATOM    535  CB  ASN    67     210.830 193.106 153.408  1.00 97.48           C
ATOM    536  CG  ASN    67     211.422 194.069 154.423  1.00 97.48           C
ATOM    537  OD1 ASN    67     211.415 195.282 154.220  1.00 97.48           O
ATOM    538  ND2 ASN    67     211.943 193.517 155.551  1.00 97.48           N
ATOM    539  C   ASN    67     210.594 190.775 152.783  1.00 97.48           C
ATOM    540  O   ASN    67     209.524 190.317 153.177  1.00 97.48           O
ATOM    541  N   GLY    68     211.090 190.515 151.557  1.00 31.50           N
ATOM    542  CA  GLY    68     210.362 189.809 150.537  1.00 31.50           C
ATOM    543  C   GLY    68     209.987 188.417 150.944  1.00 31.50           C
ATOM    544  O   GLY    68     208.862 187.990 150.688  1.00 31.50           O
ATOM    545  N   ASP    69     210.900 187.652 151.570  1.00 41.04           N
ATOM    546  CA  ASP    69     210.507 186.311 151.897  1.00 41.04           C
ATOM    547  CB  ASP    69     211.658 185.296 151.925  1.00 41.04           C
ATOM    548  CG  ASP    69     212.004 184.974 150.479  1.00 41.04           C
ATOM    549  OD1 ASP    69     211.117 185.152 149.602  1.00 41.04           O
ATOM    550  OD2 ASP    69     213.161 184.542 150.234  1.00 41.04           O
ATOM    551  C   ASP    69     209.844 186.309 153.230  1.00 41.04           C
ATOM    552  O   ASP    69     210.347 186.885 154.193  1.00 41.04           O
ATOM    553  N   LEU    70     208.656 185.676 153.294  1.00157.38           N
ATOM    554  CA  LEU    70     207.903 185.627 154.508  1.00157.38           C
ATOM    555  CB  LEU    70     206.515 184.990 154.323  1.00157.38           C
ATOM    556  CG  LEU    70     205.600 185.794 153.380  1.00157.38           C
ATOM    557  CD1 LEU    70     205.296 187.190 153.948  1.00157.38           C
ATOM    558  CD2 LEU    70     206.169 185.837 151.952  1.00157.38           C
ATOM    559  C   LEU    70     208.642 184.839 155.550  1.00157.38           C
ATOM    560  O   LEU    70     208.724 185.242 156.708  1.00157.38           O
ATOM    561  N   THR    71     209.205 183.678 155.170  1.00133.21           N
ATOM    562  CA  THR    71     209.884 182.852 156.129  1.00133.21           C
ATOM    563  CB  THR    71     210.279 181.513 155.567  1.00133.21           C
ATOM    564  OG1 THR    71     210.813 180.690 156.593  1.00133.21           O
ATOM    565  CG2 THR    71     211.312 181.707 154.443  1.00133.21           C
ATOM    566  C   THR    71     211.108 183.531 156.635  1.00133.21           C
ATOM    567  O   THR    71     211.409 183.487 157.831  1.00133.21           O
ATOM    568  N   ILE    72     211.849 184.169 155.712  1.00122.42           N
ATOM    569  CA  ILE    72     213.066 184.818 156.066  1.00122.42           C
ATOM    570  CB  ILE    72     213.867 185.354 154.916  1.00122.42           C
ATOM    571  CG1 ILE    72     215.266 185.734 155.437  1.00122.42           C
ATOM    572  CG2 ILE    72     213.105 186.528 154.278  1.00122.42           C
ATOM    573  CD1 ILE    72     216.325 185.910 154.352  1.00122.42           C
ATOM    574  C   ILE    72     212.771 185.943 156.986  1.00122.42           C
ATOM    575  O   ILE    72     213.519 186.168 157.932  1.00122.42           O
ATOM    576  N   ILE    73     211.689 186.697 156.716  1.00150.80           N
ATOM    577  CA  ILE    73     211.380 187.824 157.540  1.00150.80           C
ATOM    578  CB  ILE    73     210.271 188.714 157.042  1.00150.80           C
ATOM    579  CG1 ILE    73     210.199 189.973 157.920  1.00150.80           C
ATOM    580  CG2 ILE    73     208.950 187.941 157.033  1.00150.80           C
ATOM    581  CD1 ILE    73     211.440 190.859 157.840  1.00150.80           C
ATOM    582  C   ILE    73     211.065 187.375 158.926  1.00150.80           C
ATOM    583  O   ILE    73     211.483 188.025 159.876  1.00150.80           O
ATOM    584  N   LEU    74     210.313 186.271 159.093  1.00160.52           N
ATOM    585  CA  LEU    74     209.938 185.820 160.408  1.00160.52           C
ATOM    586  CB  LEU    74     208.973 184.624 160.323  1.00160.52           C
ATOM    587  CG  LEU    74     208.246 184.296 161.638  1.00160.52           C
ATOM    588  CD1 LEU    74     209.220 183.870 162.737  1.00160.52           C
ATOM    589  CD2 LEU    74     207.329 185.453 162.065  1.00160.52           C
ATOM    590  C   LEU    74     211.169 185.418 161.182  1.00160.52           C
ATOM    591  O   LEU    74     211.259 185.671 162.388  1.00160.52           O
ATOM    592  N   GLN    75     212.138 184.749 160.519  1.00126.50           N
ATOM    593  CA  GLN    75     213.304 184.300 161.240  1.00126.50           C
ATOM    594  CB  GLN    75     214.300 183.482 160.392  1.00126.50           C
ATOM    595  CG  GLN    75     214.994 184.296 159.295  1.00126.50           C
ATOM    596  CD  GLN    75     216.014 183.408 158.593  1.00126.50           C
ATOM    597  OE1 GLN    75     216.986 182.954 159.197  1.00126.50           O
ATOM    598  NE2 GLN    75     215.789 183.154 157.276  1.00126.50           N
ATOM    599  C   GLN    75     214.077 185.465 161.750  1.00126.50           C
ATOM    600  O   GLN    75     214.572 185.460 162.881  1.00126.50           O
ATOM    601  N   ALA    76     214.203 186.492 160.897  1.00 68.57           N
ATOM    602  CA  ALA    76     214.964 187.648 161.255  1.00 68.57           C
ATOM    603  CB  ALA    76     215.040 188.686 160.122  1.00 68.57           C
ATOM    604  C   ALA    76     214.327 188.321 162.423  1.00 68.57           C
ATOM    605  O   ALA    76     215.050 188.807 163.284  1.00 68.57           O
ATOM    606  N   LEU    77     212.976 188.398 162.469  1.00172.87           N
ATOM    607  CA  LEU    77     212.274 189.082 163.532  1.00172.87           C
ATOM    608  CB  LEU    77     210.755 189.160 163.250  1.00172.87           C
ATOM    609  CG  LEU    77     209.939 190.145 164.120  1.00172.87           C
ATOM    610  CD1 LEU    77     208.452 190.114 163.728  1.00172.87           C
ATOM    611  CD2 LEU    77     210.146 189.927 165.627  1.00172.87           C
ATOM    612  C   LEU    77     212.531 188.359 164.825  1.00172.87           C
ATOM    613  O   LEU    77     212.704 188.993 165.859  1.00172.87           O
ATOM    614  N   ALA    78     212.550 187.012 164.823  1.00 87.81           N
ATOM    615  CA  ALA    78     212.784 186.299 166.059  1.00 87.81           C
ATOM    616  CB  ALA    78     212.695 184.773 165.886  1.00 87.81           C
ATOM    617  C   ALA    78     214.155 186.588 166.598  1.00 87.81           C
ATOM    618  O   ALA    78     214.353 186.781 167.804  1.00 87.81           O
ATOM    619  N   MET    79     215.154 186.606 165.702  1.00151.58           N
ATOM    620  CA  MET    79     216.492 186.804 166.161  1.00151.58           C
ATOM    621  CB  MET    79     217.517 186.640 165.029  1.00151.58           C
ATOM    622  CG  MET    79     217.449 185.251 164.385  1.00151.58           C
ATOM    623  SD  MET    79     217.792 183.864 165.513  1.00151.58           S
ATOM    624  CE  MET    79     217.293 182.559 164.351  1.00151.58           C
ATOM    625  C   MET    79     216.640 188.169 166.753  1.00151.58           C
ATOM    626  O   MET    79     217.304 188.348 167.779  1.00151.58           O
ATOM    627  N   VAL    80     216.019 189.171 166.102  1.00151.34           N
ATOM    628  CA  VAL    80     216.118 190.521 166.573  1.00151.34           C
ATOM    629  CB  VAL    80     215.529 191.557 165.655  1.00151.34           C
ATOM    630  CG1 VAL    80     214.008 191.382 165.584  1.00151.34           C
ATOM    631  CG2 VAL    80     215.969 192.943 166.162  1.00151.34           C
ATOM    632  C   VAL    80     215.462 190.630 167.924  1.00151.34           C
ATOM    633  O   VAL    80     215.953 191.408 168.730  1.00151.34           O
ATOM    634  N   GLY    81     214.335 189.919 168.204  1.00 90.99           N
ATOM    635  CA  GLY    81     213.661 189.969 169.502  1.00 90.99           C
ATOM    636  C   GLY    81     214.567 189.432 170.577  1.00 90.99           C
ATOM    637  O   GLY    81     214.608 189.933 171.708  1.00 90.99           O
ATOM    638  N   SER    82     215.298 188.346 170.264  1.00159.73           N
ATOM    639  CA  SER    82     216.145 187.816 171.300  1.00159.73           C
ATOM    640  CB  SER    82     216.866 186.529 170.866  1.00159.73           C
ATOM    641  OG  SER    82     217.795 186.817 169.831  1.00159.73           O
ATOM    642  C   SER    82     217.213 188.803 171.687  1.00159.73           C
ATOM    643  O   SER    82     217.525 189.048 172.864  1.00159.73           O
ATOM    644  N   ALA    83     217.803 189.406 170.651  1.00113.23           N
ATOM    645  CA  ALA    83     218.876 190.327 170.866  1.00113.23           C
ATOM    646  CB  ALA    83     219.483 190.848 169.551  1.00113.23           C
ATOM    647  C   ALA    83     218.383 191.521 171.646  1.00113.23           C
ATOM    648  O   ALA    83     219.155 192.102 172.407  1.00113.23           O
ATOM    649  N   VAL    84     217.121 191.965 171.411  1.00118.93           N
ATOM    650  CA  VAL    84     216.506 193.100 172.077  1.00118.93           C
ATOM    651  CB  VAL    84     215.113 193.372 171.595  1.00118.93           C
ATOM    652  CG1 VAL    84     214.530 194.534 172.415  1.00118.93           C
ATOM    653  CG2 VAL    84     215.160 193.653 170.086  1.00118.93           C
ATOM    654  C   VAL    84     216.409 192.788 173.535  1.00118.93           C
ATOM    655  O   VAL    84     216.519 193.698 174.346  1.00118.93           O
ATOM    656  N   GLN    85     216.126 191.518 173.911  1.00150.84           N
ATOM    657  CA  GLN    85     216.029 191.190 175.309  1.00150.84           C
ATOM    658  CB  GLN    85     215.561 189.744 175.548  1.00150.84           C
ATOM    659  CG  GLN    85     215.205 189.449 177.005  1.00150.84           C
ATOM    660  CD  GLN    85     214.496 188.103 177.040  1.00150.84           C
ATOM    661  OE1 GLN    85     215.080 187.068 176.724  1.00150.84           O
ATOM    662  NE2 GLN    85     213.192 188.118 177.423  1.00150.84           N
ATOM    663  C   GLN    85     217.358 191.384 175.970  1.00150.84           C
ATOM    664  O   GLN    85     217.441 191.945 177.061  1.00150.84           O
ATOM    665  N   GLY    86     218.448 190.946 175.319  1.00149.72           N
ATOM    666  CA  GLY    86     219.728 191.108 175.934  1.00149.72           C
ATOM    667  C   GLY    86     220.079 192.566 176.119  1.00149.72           C
ATOM    668  O   GLY    86     220.656 192.977 177.127  1.00149.72           O
ATOM    669  N   LEU    87     219.772 193.399 175.117  1.00181.49           N
ATOM    670  CA  LEU    87     220.118 194.790 175.177  1.00181.49           C
ATOM    671  CB  LEU    87     219.724 195.517 173.882  1.00181.49           C
ATOM    672  CG  LEU    87     220.057 197.019 173.865  1.00181.49           C
ATOM    673  CD1 LEU    87     221.575 197.257 173.895  1.00181.49           C
ATOM    674  CD2 LEU    87     219.364 197.723 172.689  1.00181.49           C
ATOM    675  C   LEU    87     219.375 195.452 176.288  1.00181.49           C
ATOM    676  O   LEU    87     219.953 196.287 176.975  1.00181.49           O
ATOM    677  N   THR    88     218.076 195.117 176.475  1.00148.70           N
ATOM    678  CA  THR    88     217.245 195.736 177.471  1.00148.70           C
ATOM    679  CB  THR    88     215.800 195.337 177.385  1.00148.70           C
ATOM    680  OG1 THR    88     215.012 196.180 178.211  1.00148.70           O
ATOM    681  CG2 THR    88     215.652 193.875 177.827  1.00148.70           C
ATOM    682  C   THR    88     217.764 195.404 178.822  1.00148.70           C
ATOM    683  O   THR    88     217.733 196.254 179.699  1.00148.70           O
ATOM    684  N   LYS    89     218.229 194.165 179.050  1.00174.14           N
ATOM    685  CA  LYS    89     218.761 193.809 180.337  1.00174.14           C
ATOM    686  CB  LYS    89     219.231 192.346 180.390  1.00174.14           C
ATOM    687  CG  LYS    89     218.104 191.327 180.239  1.00174.14           C
ATOM    688  CD  LYS    89     217.084 191.386 181.375  1.00174.14           C
ATOM    689  CE  LYS    89     215.871 190.483 181.158  1.00174.14           C
ATOM    690  NZ  LYS    89     216.279 189.067 181.233  1.00174.14           N
ATOM    691  C   LYS    89     219.973 194.636 180.634  1.00174.14           C
ATOM    692  O   LYS    89     220.168 195.097 181.761  1.00174.14           O
ATOM    693  N   LEU    90     220.848 194.826 179.630  1.00188.19           N
ATOM    694  CA  LEU    90     222.042 195.562 179.929  1.00188.19           C
ATOM    695  CB  LEU    90     223.092 195.487 178.804  1.00188.19           C
ATOM    696  CG  LEU    90     222.689 196.122 177.467  1.00188.19           C
ATOM    697  CD1 LEU    90     222.756 197.655 177.532  1.00188.19           C
ATOM    698  CD2 LEU    90     223.498 195.523 176.306  1.00188.19           C
ATOM    699  C   LEU    90     221.724 196.989 180.289  1.00188.19           C
ATOM    700  O   LEU    90     222.302 197.547 181.230  1.00188.19           O
ATOM    701  N   LEU    91     220.779 197.609 179.548  1.00130.82           N
ATOM    702  CA  LEU    91     220.416 198.979 179.802  1.00130.82           C
ATOM    703  CB  LEU    91     219.430 199.618 178.796  1.00130.82           C
ATOM    704  CG  LEU    91     220.006 200.089 177.439  1.00130.82           C
ATOM    705  CD1 LEU    91     221.168 201.074 177.634  1.00130.82           C
ATOM    706  CD2 LEU    91     220.327 198.942 176.479  1.00130.82           C
ATOM    707  C   LEU    91     219.777 199.135 181.152  1.00130.82           C
ATOM    708  O   LEU    91     219.984 200.158 181.799  1.00130.82           O
ATOM    709  N   VAL    92     218.929 198.178 181.590  1.00145.09           N
ATOM    710  CA  VAL    92     218.279 198.293 182.876  1.00145.09           C
ATOM    711  CB  VAL    92     217.242 197.235 183.121  1.00145.09           C
ATOM    712  CG1 VAL    92     216.136 197.394 182.064  1.00145.09           C
ATOM    713  CG2 VAL    92     217.917 195.856 183.124  1.00145.09           C
ATOM    714  C   VAL    92     219.285 198.236 183.968  1.00145.09           C
ATOM    715  O   VAL    92     219.152 198.920 184.982  1.00145.09           O
ATOM    716  N   THR    93     220.310 197.383 183.821  1.00143.74           N
ATOM    717  CA  THR    93     221.251 197.344 184.894  1.00143.74           C
ATOM    718  CB  THR    93     222.308 196.278 184.748  1.00143.74           C
ATOM    719  OG1 THR    93     223.002 196.125 185.979  1.00143.74           O
ATOM    720  CG2 THR    93     223.297 196.642 183.627  1.00143.74           C
ATOM    721  C   THR    93     221.921 198.679 185.026  1.00143.74           C
ATOM    722  O   THR    93     222.099 199.176 186.141  1.00143.74           O
ATOM    723  N   ALA    94     222.344 199.283 183.893  1.00103.09           N
ATOM    724  CA  ALA    94     223.029 200.546 183.963  1.00103.09           C
ATOM    725  CB  ALA    94     223.622 200.985 182.612  1.00103.09           C
ATOM    726  C   ALA    94     222.148 201.678 184.439  1.00103.09           C
ATOM    727  O   ALA    94     222.570 202.500 185.259  1.00103.09           O
ATOM    728  N   ASN    95     220.911 201.755 183.889  1.00109.13           N
ATOM    729  CA  ASN    95     219.976 202.824 184.134  1.00109.13           C
ATOM    730  CB  ASN    95     218.811 202.811 183.127  1.00109.13           C
ATOM    731  CG  ASN    95     218.176 204.197 183.065  1.00109.13           C
ATOM    732  OD1 ASN    95     218.010 204.763 181.985  1.00109.13           O
ATOM    733  ND2 ASN    95     217.805 204.763 184.244  1.00109.13           N
ATOM    734  C   ASN    95     219.387 202.740 185.506  1.00109.13           C
ATOM    735  O   ASN    95     219.463 203.698 186.273  1.00109.13           O
ATOM    736  N   ASN    96     218.788 201.580 185.854  1.00 87.81           N
ATOM    737  CA  ASN    96     218.196 201.448 187.151  1.00 87.81           C
ATOM    738  CB  ASN    96     217.043 200.429 187.218  1.00 87.81           C
ATOM    739  CG  ASN    96     215.839 200.965 186.461  1.00 87.81           C
ATOM    740  OD1 ASN    96     215.408 202.096 186.673  1.00 87.81           O
ATOM    741  ND2 ASN    96     215.276 200.122 185.554  1.00 87.81           N
ATOM    742  C   ASN    96     219.272 200.873 187.994  1.00 87.81           C
ATOM    743  O   ASN    96     219.182 199.731 188.438  1.00 87.81           O
ATOM    744  N   ALA    97     220.367 201.636 188.131  1.00 69.18           N
ATOM    745  CA  ALA    97     221.500 201.261 188.918  1.00 69.18           C
ATOM    746  CB  ALA    97     222.738 202.112 188.592  1.00 69.18           C
ATOM    747  C   ALA    97     221.248 201.397 190.389  1.00 69.18           C
ATOM    748  O   ALA    97     221.559 200.500 191.170  1.00 69.18           O
ATOM    749  N   SER    98     220.647 202.533 190.793  1.00 83.10           N
ATOM    750  CA  SER    98     220.528 202.898 192.176  1.00 83.10           C
ATOM    751  CB  SER    98     219.886 204.283 192.365  1.00 83.10           C
ATOM    752  OG  SER    98     218.538 204.259 191.919  1.00 83.10           O
ATOM    753  C   SER    98     219.693 201.917 192.927  1.00 83.10           C
ATOM    754  O   SER    98     220.008 201.571 194.065  1.00 83.10           O
ATOM    755  N   HIS    99     218.601 201.440 192.315  1.00 54.29           N
ATOM    756  CA  HIS    99     217.723 200.556 193.019  1.00 54.29           C
ATOM    757  ND1 HIS    99     214.939 202.110 192.343  1.00 54.29           N
ATOM    758  CG  HIS    99     215.732 201.260 191.605  1.00 54.29           C
ATOM    759  CB  HIS    99     216.516 200.117 192.175  1.00 54.29           C
ATOM    760  NE2 HIS    99     214.797 202.784 190.228  1.00 54.29           N
ATOM    761  CD2 HIS    99     215.633 201.686 190.316  1.00 54.29           C
ATOM    762  CE1 HIS    99     214.404 203.002 191.471  1.00 54.29           C
ATOM    763  C   HIS    99     218.464 199.304 193.346  1.00 54.29           C
ATOM    764  O   HIS    99     218.371 198.787 194.458  1.00 54.29           O
ATOM    765  N   MET   100     219.232 198.788 192.372  1.00 59.43           N
ATOM    766  CA  MET   100     219.898 197.537 192.554  1.00 59.43           C
ATOM    767  CB  MET   100     220.608 197.048 191.280  1.00 59.43           C
ATOM    768  CG  MET   100     219.622 196.737 190.149  1.00 59.43           C
ATOM    769  SD  MET   100     220.379 196.100 188.624  1.00 59.43           S
ATOM    770  CE  MET   100     220.735 194.458 189.315  1.00 59.43           C
ATOM    771  C   MET   100     220.887 197.641 193.674  1.00 59.43           C
ATOM    772  O   MET   100     221.016 196.720 194.476  1.00 59.43           O
ATOM    773  N   ARG   101     221.619 198.764 193.772  1.00141.95           N
ATOM    774  CA  ARG   101     222.580 198.896 194.828  1.00141.95           C
ATOM    775  CB  ARG   101     223.430 200.174 194.739  1.00141.95           C
ATOM    776  CG  ARG   101     222.625 201.465 194.866  1.00141.95           C
ATOM    777  CD  ARG   101     223.423 202.723 194.527  1.00141.95           C
ATOM    778  NE  ARG   101     222.595 203.885 194.952  1.00141.95           N
ATOM    779  CZ  ARG   101     222.701 204.344 196.232  1.00141.95           C
ATOM    780  NH1 ARG   101     223.598 203.768 197.086  1.00141.95           N
ATOM    781  NH2 ARG   101     221.924 205.381 196.659  1.00141.95           N
ATOM    782  C   ARG   101     221.840 198.941 196.125  1.00141.95           C
ATOM    783  O   ARG   101     222.310 198.431 197.141  1.00141.95           O
ATOM    784  N   GLU   102     220.654 199.573 196.120  1.00109.26           N
ATOM    785  CA  GLU   102     219.900 199.716 197.328  1.00109.26           C
ATOM    786  CB  GLU   102     218.594 200.505 197.123  1.00109.26           C
ATOM    787  CG  GLU   102     217.918 200.917 198.433  1.00109.26           C
ATOM    788  CD  GLU   102     218.670 202.123 198.978  1.00109.26           C
ATOM    789  OE1 GLU   102     219.291 202.846 198.154  1.00109.26           O
ATOM    790  OE2 GLU   102     218.636 202.340 200.219  1.00109.26           O
ATOM    791  C   GLU   102     219.525 198.362 197.837  1.00109.26           C
ATOM    792  O   GLU   102     219.661 198.090 199.028  1.00109.26           O
ATOM    793  N   VAL   103     219.059 197.466 196.945  1.00108.71           N
ATOM    794  CA  VAL   103     218.618 196.171 197.374  1.00108.71           C
ATOM    795  CB  VAL   103     217.970 195.358 196.291  1.00108.71           C
ATOM    796  CG1 VAL   103     219.024 194.995 195.235  1.00108.71           C
ATOM    797  CG2 VAL   103     217.299 194.136 196.944  1.00108.71           C
ATOM    798  C   VAL   103     219.772 195.394 197.920  1.00108.71           C
ATOM    799  O   VAL   103     219.649 194.723 198.942  1.00108.71           O
ATOM    800  N   GLN   104     220.941 195.467 197.259  1.00 66.61           N
ATOM    801  CA  GLN   104     222.069 194.712 197.723  1.00 66.61           C
ATOM    802  CB  GLN   104     223.340 194.883 196.874  1.00 66.61           C
ATOM    803  CG  GLN   104     223.315 194.230 195.492  1.00 66.61           C
ATOM    804  CD  GLN   104     224.685 194.485 194.876  1.00 66.61           C
ATOM    805  OE1 GLN   104     225.246 193.632 194.191  1.00 66.61           O
ATOM    806  NE2 GLN   104     225.244 195.698 195.134  1.00 66.61           N
ATOM    807  C   GLN   104     222.443 195.195 199.093  1.00 66.61           C
ATOM    808  O   GLN   104     222.840 194.410 199.953  1.00 66.61           O
ATOM    809  N   ASN   105     222.349 196.521 199.295  1.00106.34           N
ATOM    810  CA  ASN   105     222.697 197.262 200.480  1.00106.34           C
ATOM    811  CB  ASN   105     222.704 198.780 200.205  1.00106.34           C
ATOM    812  CG  ASN   105     223.374 199.530 201.350  1.00106.34           C
ATOM    813  OD1 ASN   105     222.869 199.584 202.470  1.00106.34           O
ATOM    814  ND2 ASN   105     224.551 200.144 201.055  1.00106.34           N
ATOM    815  C   ASN   105     221.737 197.001 201.605  1.00106.34           C
ATOM    816  O   ASN   105     222.072 197.200 202.770  1.00106.34           O
ATOM    817  N   THR   106     220.508 196.556 201.294  1.00144.12           N
ATOM    818  CA  THR   106     219.447 196.466 202.259  1.00144.12           C
ATOM    819  CB  THR   106     218.167 195.948 201.665  1.00144.12           C
ATOM    820  OG1 THR   106     218.354 194.630 201.172  1.00144.12           O
ATOM    821  CG2 THR   106     217.716 196.881 200.530  1.00144.12           C
ATOM    822  C   THR   106     219.763 195.590 203.444  1.00144.12           C
ATOM    823  O   THR   106     219.363 195.921 204.560  1.00144.12           O
ATOM    824  N   TYR   107     220.469 194.454 203.272  1.00155.51           N
ATOM    825  CA  TYR   107     220.575 193.568 204.403  1.00155.51           C
ATOM    826  CB  TYR   107     220.399 192.116 203.909  1.00155.51           C
ATOM    827  CG  TYR   107     220.198 191.111 204.995  1.00155.51           C
ATOM    828  CD1 TYR   107     219.005 191.048 205.679  1.00155.51           C
ATOM    829  CD2 TYR   107     221.178 190.191 205.289  1.00155.51           C
ATOM    830  CE1 TYR   107     218.804 190.107 206.663  1.00155.51           C
ATOM    831  CE2 TYR   107     220.984 189.247 206.272  1.00155.51           C
ATOM    832  CZ  TYR   107     219.797 189.206 206.964  1.00155.51           C
ATOM    833  OH  TYR   107     219.592 188.240 207.972  1.00155.51           O
ATOM    834  C   TYR   107     221.911 193.709 205.072  1.00155.51           C
ATOM    835  O   TYR   107     222.353 192.799 205.774  1.00155.51           O
ATOM    836  N   GLU   108     222.540 194.896 204.972  1.00 99.18           N
ATOM    837  CA  GLU   108     223.841 195.077 205.548  1.00 99.18           C
ATOM    838  CB  GLU   108     224.450 196.448 205.206  1.00 99.18           C
ATOM    839  CG  GLU   108     225.940 196.563 205.534  1.00 99.18           C
ATOM    840  CD  GLU   108     226.494 197.734 204.735  1.00 99.18           C
ATOM    841  OE1 GLU   108     226.421 197.662 203.479  1.00 99.18           O
ATOM    842  OE2 GLU   108     226.993 198.709 205.358  1.00 99.18           O
ATOM    843  C   GLU   108     223.725 194.940 207.030  1.00 99.18           C
ATOM    844  O   GLU   108     224.545 194.282 207.666  1.00 99.18           O
ATOM    845  N   ASP   109     222.694 195.559 207.632  1.00 90.96           N
ATOM    846  CA  ASP   109     222.538 195.372 209.042  1.00 90.96           C
ATOM    847  CB  ASP   109     222.411 196.668 209.866  1.00 90.96           C
ATOM    848  CG  ASP   109     221.160 197.426 209.458  1.00 90.96           C
ATOM    849  OD1 ASP   109     220.743 197.304 208.277  1.00 90.96           O
ATOM    850  OD2 ASP   109     220.609 198.148 210.330  1.00 90.96           O
ATOM    851  C   ASP   109     221.317 194.538 209.227  1.00 90.96           C
ATOM    852  O   ASP   109     220.227 194.874 208.771  1.00 90.96           O
ATOM    853  N   ILE   110     221.474 193.404 209.923  1.00121.88           N
ATOM    854  CA  ILE   110     220.374 192.507 210.073  1.00121.88           C
ATOM    855  CB  ILE   110     220.768 191.069 209.956  1.00121.88           C
ATOM    856  CG1 ILE   110     221.626 190.649 211.161  1.00121.88           C
ATOM    857  CG2 ILE   110     221.523 190.918 208.630  1.00121.88           C
ATOM    858  CD1 ILE   110     221.772 189.135 211.306  1.00121.88           C
ATOM    859  C   ILE   110     219.920 192.661 211.480  1.00121.88           C
ATOM    860  O   ILE   110     220.679 193.118 212.333  1.00121.88           O
ATOM    861  N   TYR   111     218.643 192.333 211.745  1.00 84.44           N
ATOM    862  CA  TYR   111     218.143 192.413 213.086  1.00 84.44           C
ATOM    863  CB  TYR   111     216.616 192.618 213.126  1.00 84.44           C
ATOM    864  CG  TYR   111     216.228 193.109 214.478  1.00 84.44           C
ATOM    865  CD1 TYR   111     216.512 194.404 214.853  1.00 84.44           C
ATOM    866  CD2 TYR   111     215.556 192.299 215.358  1.00 84.44           C
ATOM    867  CE1 TYR   111     216.152 194.872 216.093  1.00 84.44           C
ATOM    868  CE2 TYR   111     215.191 192.756 216.601  1.00 84.44           C
ATOM    869  CZ  TYR   111     215.492 194.045 216.970  1.00 84.44           C
ATOM    870  OH  TYR   111     215.120 194.519 218.245  1.00 84.44           O
ATOM    871  C   TYR   111     218.509 191.099 213.712  1.00 84.44           C
ATOM    872  O   TYR   111     218.423 190.057 213.066  1.00 84.44           O
ATOM    873  N   ARG   112     218.986 191.108 214.974  1.00148.76           N
ATOM    874  CA  ARG   112     219.432 189.862 215.532  1.00148.76           C
ATOM    875  CB  ARG   112     220.959 189.706 215.464  1.00148.76           C
ATOM    876  CG  ARG   112     221.494 188.457 216.161  1.00148.76           C
ATOM    877  CD  ARG   112     222.946 188.150 215.793  1.00148.76           C
ATOM    878  NE  ARG   112     222.935 187.667 214.382  1.00148.76           N
ATOM    879  CZ  ARG   112     224.089 187.601 213.654  1.00148.76           C
ATOM    880  NH1 ARG   112     225.272 188.005 214.200  1.00148.76           N
ATOM    881  NH2 ARG   112     224.060 187.121 212.376  1.00148.76           N
ATOM    882  C   ARG   112     219.037 189.744 216.970  1.00148.76           C
ATOM    883  O   ARG   112     218.874 190.738 217.675  1.00148.76           O
ATOM    884  N   GLU   113     218.863 188.480 217.419  1.00 74.54           N
ATOM    885  CA  GLU   113     218.552 188.130 218.778  1.00 74.54           C
ATOM    886  CB  GLU   113     217.305 187.233 218.896  1.00 74.54           C
ATOM    887  CG  GLU   113     216.894 186.897 220.332  1.00 74.54           C
ATOM    888  CD  GLU   113     216.020 188.025 220.863  1.00 74.54           C
ATOM    889  OE1 GLU   113     215.166 188.531 220.086  1.00 74.54           O
ATOM    890  OE2 GLU   113     216.194 188.395 222.055  1.00 74.54           O
ATOM    891  C   GLU   113     219.732 187.326 219.243  1.00 74.54           C
ATOM    892  O   GLU   113     220.230 186.477 218.506  1.00 74.54           O
ATOM    893  N   TYR   114     220.220 187.564 220.479  1.00119.88           N
ATOM    894  CA  TYR   114     221.441 186.918 220.880  1.00119.88           C
ATOM    895  CB  TYR   114     221.929 187.344 222.280  1.00119.88           C
ATOM    896  CG  TYR   114     222.457 188.739 222.246  1.00119.88           C
ATOM    897  CD1 TYR   114     221.618 189.825 222.339  1.00119.88           C
ATOM    898  CD2 TYR   114     223.813 188.955 222.136  1.00119.88           C
ATOM    899  CE1 TYR   114     222.122 191.105 222.314  1.00119.88           C
ATOM    900  CE2 TYR   114     224.324 190.231 222.113  1.00119.88           C
ATOM    901  CZ  TYR   114     223.477 191.309 222.201  1.00119.88           C
ATOM    902  OH  TYR   114     224.002 192.618 222.178  1.00119.88           O
ATOM    903  C   TYR   114     221.336 185.422 220.928  1.00119.88           C
ATOM    904  O   TYR   114     222.103 184.728 220.265  1.00119.88           O
ATOM    905  N   GLY   115     220.384 184.875 221.707  1.00109.06           N
ATOM    906  CA  GLY   115     220.309 183.446 221.870  1.00109.06           C
ATOM    907  C   GLY   115     219.828 182.752 220.631  1.00109.06           C
ATOM    908  O   GLY   115     220.337 181.694 220.267  1.00109.06           O
ATOM    909  N   SER   116     218.807 183.338 219.976  1.00 85.75           N
ATOM    910  CA  SER   116     218.071 182.773 218.874  1.00 85.75           C
ATOM    911  CB  SER   116     216.711 183.458 218.667  1.00 85.75           C
ATOM    912  OG  SER   116     215.889 183.263 219.809  1.00 85.75           O
ATOM    913  C   SER   116     218.792 182.848 217.565  1.00 85.75           C
ATOM    914  O   SER   116     218.210 182.523 216.533  1.00 85.75           O
ATOM    915  N   LYS   117     220.049 183.312 217.564  1.00 83.21           N
ATOM    916  CA  LYS   117     220.864 183.476 216.391  1.00 83.21           C
ATOM    917  CB  LYS   117     222.215 184.129 216.732  1.00 83.21           C
ATOM    918  CG  LYS   117     223.151 184.316 215.536  1.00 83.21           C
ATOM    919  CD  LYS   117     224.327 185.251 215.827  1.00 83.21           C
ATOM    920  CE  LYS   117     225.468 185.147 214.814  1.00 83.21           C
ATOM    921  NZ  LYS   117     226.343 184.005 215.164  1.00 83.21           N
ATOM    922  C   LYS   117     221.157 182.157 215.742  1.00 83.21           C
ATOM    923  O   LYS   117     221.408 182.102 214.540  1.00 83.21           O
ATOM    924  N   GLY   118     221.137 181.057 216.514  1.00 33.95           N
ATOM    925  CA  GLY   118     221.551 179.784 215.995  1.00 33.95           C
ATOM    926  C   GLY   118     220.758 179.432 214.772  1.00 33.95           C
ATOM    927  O   GLY   118     221.302 178.859 213.831  1.00 33.95           O
ATOM    928  N   ASP   119     219.447 179.725 214.767  1.00 53.27           N
ATOM    929  CA  ASP   119     218.592 179.421 213.652  1.00 53.27           C
ATOM    930  CB  ASP   119     217.102 179.659 213.965  1.00 53.27           C
ATOM    931  CG  ASP   119     216.642 178.628 214.991  1.00 53.27           C
ATOM    932  OD1 ASP   119     217.489 177.801 215.421  1.00 53.27           O
ATOM    933  OD2 ASP   119     215.435 178.651 215.355  1.00 53.27           O
ATOM    934  C   ASP   119     218.935 180.277 212.469  1.00 53.27           C
ATOM    935  O   ASP   119     218.765 179.853 211.327  1.00 53.27           O
ATOM    936  N   GLU   120     219.384 181.524 212.705  1.00 81.76           N
ATOM    937  CA  GLU   120     219.638 182.430 211.622  1.00 81.76           C
ATOM    938  CB  GLU   120     219.994 183.846 212.106  1.00 81.76           C
ATOM    939  CG  GLU   120     218.803 184.587 212.719  1.00 81.76           C
ATOM    940  CD  GLU   120     217.844 184.943 211.589  1.00 81.76           C
ATOM    941  OE1 GLU   120     218.315 185.521 210.573  1.00 81.76           O
ATOM    942  OE2 GLU   120     216.630 184.635 211.724  1.00 81.76           O
ATOM    943  C   GLU   120     220.756 181.944 210.754  1.00 81.76           C
ATOM    944  O   GLU   120     220.643 181.927 209.529  1.00 81.76           O
ATOM    945  N   TYR   121     221.862 181.505 211.372  1.00 95.99           N
ATOM    946  CA  TYR   121     223.031 181.113 210.645  1.00 95.99           C
ATOM    947  CB  TYR   121     224.214 180.808 211.577  1.00 95.99           C
ATOM    948  CG  TYR   121     225.426 180.636 210.733  1.00 95.99           C
ATOM    949  CD1 TYR   121     225.995 181.729 210.119  1.00 95.99           C
ATOM    950  CD2 TYR   121     226.007 179.399 210.574  1.00 95.99           C
ATOM    951  CE1 TYR   121     227.118 181.591 209.340  1.00 95.99           C
ATOM    952  CE2 TYR   121     227.132 179.255 209.796  1.00 95.99           C
ATOM    953  CZ  TYR   121     227.686 180.350 209.178  1.00 95.99           C
ATOM    954  OH  TYR   121     228.840 180.200 208.380  1.00 95.99           O
ATOM    955  C   TYR   121     222.725 179.902 209.827  1.00 95.99           C
ATOM    956  O   TYR   121     223.207 179.772 208.704  1.00 95.99           O
ATOM    957  N   ALA   122     221.916 178.975 210.370  1.00 35.06           N
ATOM    958  CA  ALA   122     221.654 177.759 209.661  1.00 35.06           C
ATOM    959  CB  ALA   122     220.696 176.820 210.416  1.00 35.06           C
ATOM    960  C   ALA   122     221.013 178.084 208.346  1.00 35.06           C
ATOM    961  O   ALA   122     221.402 177.542 207.315  1.00 35.06           O
ATOM    962  N   LYS   123     220.003 178.973 208.356  1.00129.23           N
ATOM    963  CA  LYS   123     219.310 179.386 207.167  1.00129.23           C
ATOM    964  CB  LYS   123     217.977 180.091 207.461  1.00129.23           C
ATOM    965  CG  LYS   123     216.902 179.118 207.952  1.00129.23           C
ATOM    966  CD  LYS   123     216.555 178.044 206.917  1.00129.23           C
ATOM    967  CE  LYS   123     215.570 176.988 207.422  1.00129.23           C
ATOM    968  NZ  LYS   123     216.266 176.039 208.320  1.00129.23           N
ATOM    969  C   LYS   123     220.171 180.284 206.336  1.00129.23           C
ATOM    970  O   LYS   123     220.005 180.347 205.119  1.00129.23           O
ATOM    971  N   CYS   124     221.077 181.044 206.980  1.00 51.19           N
ATOM    972  CA  CYS   124     221.931 181.980 206.302  1.00 51.19           C
ATOM    973  CB  CYS   124     222.894 182.654 207.297  1.00 51.19           C
ATOM    974  SG  CYS   124     224.119 183.752 206.526  1.00 51.19           S
ATOM    975  C   CYS   124     222.772 181.272 205.280  1.00 51.19           C
ATOM    976  O   CYS   124     222.756 181.624 204.101  1.00 51.19           O
ATOM    977  N   LEU   125     223.506 180.229 205.707  1.00 49.25           N
ATOM    978  CA  LEU   125     224.376 179.493 204.836  1.00 49.25           C
ATOM    979  CB  LEU   125     225.212 178.419 205.551  1.00 49.25           C
ATOM    980  CG  LEU   125     226.294 178.990 206.488  1.00 49.25           C
ATOM    981  CD1 LEU   125     227.100 177.864 207.156  1.00 49.25           C
ATOM    982  CD2 LEU   125     227.192 180.002 205.758  1.00 49.25           C
ATOM    983  C   LEU   125     223.536 178.802 203.826  1.00 49.25           C
ATOM    984  O   LEU   125     223.949 178.616 202.684  1.00 49.25           O
ATOM    985  N   GLU   126     222.324 178.400 204.241  1.00 75.57           N
ATOM    986  CA  GLU   126     221.433 177.673 203.394  1.00 75.57           C
ATOM    987  CB  GLU   126     220.111 177.326 204.095  1.00 75.57           C
ATOM    988  CG  GLU   126     219.234 176.378 203.278  1.00 75.57           C
ATOM    989  CD  GLU   126     218.088 175.933 204.170  1.00 75.57           C
ATOM    990  OE1 GLU   126     218.092 176.323 205.368  1.00 75.57           O
ATOM    991  OE2 GLU   126     217.197 175.195 203.672  1.00 75.57           O
ATOM    992  C   GLU   126     221.122 178.516 202.197  1.00 75.57           C
ATOM    993  O   GLU   126     220.948 178.002 201.093  1.00 75.57           O
ATOM    994  N   LYS   127     221.018 179.844 202.381  1.00150.30           N
ATOM    995  CA  LYS   127     220.723 180.701 201.271  1.00150.30           C
ATOM    996  CB  LYS   127     220.753 182.199 201.634  1.00150.30           C
ATOM    997  CG  LYS   127     220.165 182.611 202.986  1.00150.30           C
ATOM    998  CD  LYS   127     218.680 182.332 203.172  1.00150.30           C
ATOM    999  CE  LYS   127     218.086 183.024 204.401  1.00150.30           C
ATOM   1000  NZ  LYS   127     218.965 182.818 205.573  1.00150.30           N
ATOM   1001  C   LYS   127     221.866 180.604 200.301  1.00150.30           C
ATOM   1002  O   LYS   127     221.680 180.396 199.103  1.00150.30           O
ATOM   1003  N   ARG   128     223.098 180.713 200.839  1.00106.46           N
ATOM   1004  CA  ARG   128     224.306 180.844 200.069  1.00106.46           C
ATOM   1005  CB  ARG   128     225.583 180.867 200.930  1.00106.46           C
ATOM   1006  CG  ARG   128     225.712 182.027 201.918  1.00106.46           C
ATOM   1007  CD  ARG   128     227.109 182.095 202.544  1.00106.46           C
ATOM   1008  NE  ARG   128     227.064 183.062 203.677  1.00106.46           N
ATOM   1009  CZ  ARG   128     228.222 183.539 204.219  1.00106.46           C
ATOM   1010  NH1 ARG   128     229.427 183.208 203.668  1.00106.46           N
ATOM   1011  NH2 ARG   128     228.175 184.354 205.313  1.00106.46           N
ATOM   1012  C   ARG   128     224.501 179.683 199.150  1.00106.46           C
ATOM   1013  O   ARG   128     224.853 179.866 197.986  1.00106.46           O
ATOM   1014  N   ILE   129     224.323 178.443 199.634  1.00148.75           N
ATOM   1015  CA  ILE   129     224.569 177.363 198.728  1.00148.75           C
ATOM   1016  CB  ILE   129     224.627 175.992 199.348  1.00148.75           C
ATOM   1017  CG1 ILE   129     223.326 175.609 200.061  1.00148.75           C
ATOM   1018  CG2 ILE   129     225.862 175.955 200.264  1.00148.75           C
ATOM   1019  CD1 ILE   129     223.122 176.367 201.364  1.00148.75           C
ATOM   1020  C   ILE   129     223.550 177.368 197.637  1.00148.75           C
ATOM   1021  O   ILE   129     223.882 177.182 196.469  1.00148.75           O
ATOM   1022  N   ARG   130     222.275 177.595 197.983  1.00121.12           N
ATOM   1023  CA  ARG   130     221.228 177.550 197.007  1.00121.12           C
ATOM   1024  CB  ARG   130     219.854 177.764 197.660  1.00121.12           C
ATOM   1025  CG  ARG   130     218.680 177.270 196.818  1.00121.12           C
ATOM   1026  CD  ARG   130     217.348 177.344 197.566  1.00121.12           C
ATOM   1027  NE  ARG   130     216.344 176.552 196.800  1.00121.12           N
ATOM   1028  CZ  ARG   130     216.211 175.213 197.028  1.00121.12           C
ATOM   1029  NH1 ARG   130     217.007 174.588 197.948  1.00121.12           N
ATOM   1030  NH2 ARG   130     215.276 174.493 196.343  1.00121.12           N
ATOM   1031  C   ARG   130     221.454 178.636 196.004  1.00121.12           C
ATOM   1032  O   ARG   130     221.233 178.446 194.809  1.00121.12           O
ATOM   1033  N   ILE   131     221.891 179.821 196.466  1.00105.31           N
ATOM   1034  CA  ILE   131     222.111 180.897 195.547  1.00105.31           C
ATOM   1035  CB  ILE   131     222.441 182.209 196.203  1.00105.31           C
ATOM   1036  CG1 ILE   131     223.790 182.155 196.932  1.00105.31           C
ATOM   1037  CG2 ILE   131     221.268 182.570 197.128  1.00105.31           C
ATOM   1038  CD1 ILE   131     224.305 183.529 197.361  1.00105.31           C
ATOM   1039  C   ILE   131     223.238 180.540 194.621  1.00105.31           C
ATOM   1040  O   ILE   131     223.175 180.830 193.428  1.00105.31           O
ATOM   1041  N   THR   132     224.322 179.937 195.150  1.00106.39           N
ATOM   1042  CA  THR   132     225.448 179.575 194.326  1.00106.39           C
ATOM   1043  CB  THR   132     226.671 179.160 195.096  1.00106.39           C
ATOM   1044  OG1 THR   132     227.797 179.130 194.233  1.00106.39           O
ATOM   1045  CG2 THR   132     226.444 177.761 195.692  1.00106.39           C
ATOM   1046  C   THR   132     225.087 178.437 193.418  1.00106.39           C
ATOM   1047  O   THR   132     225.546 178.369 192.279  1.00106.39           O
ATOM   1048  N   TRP   133     224.258 177.501 193.911  1.00 71.27           N
ATOM   1049  CA  TRP   133     223.901 176.319 193.175  1.00 71.27           C
ATOM   1050  CB  TRP   133     222.972 175.387 193.982  1.00 71.27           C
ATOM   1051  CG  TRP   133     222.543 174.122 193.269  1.00 71.27           C
ATOM   1052  CD2 TRP   133     222.020 172.955 193.927  1.00 71.27           C
ATOM   1053  CD1 TRP   133     222.559 173.835 191.935  1.00 71.27           C
ATOM   1054  NE1 TRP   133     222.072 172.566 191.721  1.00 71.27           N
ATOM   1055  CE2 TRP   133     221.741 172.012 192.940  1.00 71.27           C
ATOM   1056  CE3 TRP   133     221.793 172.689 195.249  1.00 71.27           C
ATOM   1057  CZ2 TRP   133     221.228 170.785 193.255  1.00 71.27           C
ATOM   1058  CZ3 TRP   133     221.276 171.450 195.564  1.00 71.27           C
ATOM   1059  CH2 TRP   133     220.999 170.516 194.588  1.00 71.27           C
ATOM   1060  C   TRP   133     223.196 176.716 191.923  1.00 71.27           C
ATOM   1061  O   TRP   133     223.489 176.209 190.841  1.00 71.27           O
ATOM   1062  N   THR   134     222.253 177.661 192.045  1.00129.52           N
ATOM   1063  CA  THR   134     221.473 178.081 190.924  1.00129.52           C
ATOM   1064  CB  THR   134     220.398 179.061 191.299  1.00129.52           C
ATOM   1065  OG1 THR   134     219.534 179.287 190.194  1.00129.52           O
ATOM   1066  CG2 THR   134     221.048 180.382 191.744  1.00129.52           C
ATOM   1067  C   THR   134     222.336 178.727 189.903  1.00129.52           C
ATOM   1068  O   THR   134     222.114 178.549 188.712  1.00129.52           O
ATOM   1069  N   LEU   135     223.337 179.506 190.347  1.00141.13           N
ATOM   1070  CA  LEU   135     224.194 180.250 189.478  1.00141.13           C
ATOM   1071  CB  LEU   135     225.267 181.013 190.271  1.00141.13           C
ATOM   1072  CG  LEU   135     226.329 181.704 189.399  1.00141.13           C
ATOM   1073  CD1 LEU   135     225.742 182.879 188.614  1.00141.13           C
ATOM   1074  CD2 LEU   135     227.557 182.100 190.229  1.00141.13           C
ATOM   1075  C   LEU   135     224.942 179.332 188.579  1.00141.13           C
ATOM   1076  O   LEU   135     225.072 179.603 187.387  1.00141.13           O
ATOM   1077  N   LEU   136     225.460 178.225 189.131  1.00149.40           N
ATOM   1078  CA  LEU   136     226.275 177.349 188.348  1.00149.40           C
ATOM   1079  CB  LEU   136     226.870 176.206 189.187  1.00149.40           C
ATOM   1080  CG  LEU   136     227.844 175.307 188.408  1.00149.40           C
ATOM   1081  CD1 LEU   136     229.080 176.099 187.953  1.00149.40           C
ATOM   1082  CD2 LEU   136     228.211 174.054 189.218  1.00149.40           C
ATOM   1083  C   LEU   136     225.464 176.752 187.257  1.00149.40           C
ATOM   1084  O   LEU   136     225.924 176.660 186.117  1.00149.40           O
ATOM   1085  N   ILE   137     224.226 176.343 187.596  1.00103.30           N
ATOM   1086  CA  ILE   137     223.402 175.677 186.638  1.00103.30           C
ATOM   1087  CB  ILE   137     222.115 175.115 187.190  1.00103.30           C
ATOM   1088  CG1 ILE   137     221.508 174.123 186.182  1.00103.30           C
ATOM   1089  CG2 ILE   137     221.162 176.263 187.552  1.00103.30           C
ATOM   1090  CD1 ILE   137     220.332 173.320 186.736  1.00103.30           C
ATOM   1091  C   ILE   137     223.075 176.595 185.515  1.00103.30           C
ATOM   1092  O   ILE   137     223.125 176.184 184.356  1.00103.30           O
ATOM   1093  N   GLY   138     222.738 177.862 185.833  1.00 65.33           N
ATOM   1094  CA  GLY   138     222.346 178.798 184.822  1.00 65.33           C
ATOM   1095  C   GLY   138     223.454 179.057 183.851  1.00 65.33           C
ATOM   1096  O   GLY   138     223.223 179.113 182.649  1.00 65.33           O
ATOM   1097  N   PHE   139     224.686 179.212 184.347  1.00212.94           N
ATOM   1098  CA  PHE   139     225.864 179.497 183.565  1.00212.94           C
ATOM   1099  CB  PHE   139     227.033 179.554 184.567  1.00212.94           C
ATOM   1100  CG  PHE   139     228.380 179.574 183.947  1.00212.94           C
ATOM   1101  CD1 PHE   139     229.028 178.387 183.696  1.00212.94           C
ATOM   1102  CD2 PHE   139     229.001 180.762 183.646  1.00212.94           C
ATOM   1103  CE1 PHE   139     230.283 178.385 183.138  1.00212.94           C
ATOM   1104  CE2 PHE   139     230.257 180.765 183.090  1.00212.94           C
ATOM   1105  CZ  PHE   139     230.898 179.575 182.837  1.00212.94           C
ATOM   1106  C   PHE   139     226.101 178.384 182.589  1.00212.94           C
ATOM   1107  O   PHE   139     226.406 178.615 181.414  1.00212.94           O
ATOM   1108  N   MET   140     225.978 177.135 183.070  1.00 68.08           N
ATOM   1109  CA  MET   140     226.235 175.995 182.231  1.00 68.08           C
ATOM   1110  CB  MET   140     226.135 174.669 183.006  1.00 68.08           C
ATOM   1111  CG  MET   140     227.181 174.543 184.117  1.00 68.08           C
ATOM   1112  SD  MET   140     227.053 173.031 185.118  1.00 68.08           S
ATOM   1113  CE  MET   140     228.453 173.446 186.199  1.00 68.08           C
ATOM   1114  C   MET   140     225.243 175.941 181.110  1.00 68.08           C
ATOM   1115  O   MET   140     225.589 175.614 179.971  1.00 68.08           O
ATOM   1116  N   LEU   141     223.971 176.253 181.424  1.00 77.39           N
ATOM   1117  CA  LEU   141     222.934 176.178 180.433  1.00 77.39           C
ATOM   1118  CB  LEU   141     221.544 176.507 181.004  1.00 77.39           C
ATOM   1119  CG  LEU   141     221.086 175.559 182.128  1.00 77.39           C
ATOM   1120  CD1 LEU   141     219.683 175.930 182.639  1.00 77.39           C
ATOM   1121  CD2 LEU   141     221.199 174.088 181.702  1.00 77.39           C
ATOM   1122  C   LEU   141     223.207 177.185 179.359  1.00 77.39           C
ATOM   1123  O   LEU   141     222.968 176.900 178.190  1.00 77.39           O
ATOM   1124  N   VAL   142     223.676 178.396 179.735  1.00 83.91           N
ATOM   1125  CA  VAL   142     223.949 179.460 178.801  1.00 83.91           C
ATOM   1126  CB  VAL   142     224.441 180.695 179.495  1.00 83.91           C
ATOM   1127  CG1 VAL   142     224.738 181.784 178.451  1.00 83.91           C
ATOM   1128  CG2 VAL   142     223.405 181.095 180.554  1.00 83.91           C
ATOM   1129  C   VAL   142     225.028 179.038 177.868  1.00 83.91           C
ATOM   1130  O   VAL   142     224.944 179.288 176.670  1.00 83.91           O
ATOM   1131  N   TYR   143     226.087 178.390 178.389  1.00132.15           N
ATOM   1132  CA  TYR   143     227.158 177.984 177.524  1.00132.15           C
ATOM   1133  CB  TYR   143     228.372 177.371 178.241  1.00132.15           C
ATOM   1134  CG  TYR   143     229.212 178.505 178.707  1.00132.15           C
ATOM   1135  CD1 TYR   143     228.901 179.212 179.842  1.00132.15           C
ATOM   1136  CD2 TYR   143     230.328 178.864 177.984  1.00132.15           C
ATOM   1137  CE1 TYR   143     229.700 180.257 180.238  1.00132.15           C
ATOM   1138  CE2 TYR   143     231.132 179.906 178.380  1.00132.15           C
ATOM   1139  CZ  TYR   143     230.815 180.607 179.515  1.00132.15           C
ATOM   1140  OH  TYR   143     231.627 181.682 179.938  1.00132.15           O
ATOM   1141  C   TYR   143     226.686 176.988 176.513  1.00132.15           C
ATOM   1142  O   TYR   143     227.084 177.035 175.346  1.00132.15           O
ATOM   1143  N   ILE   144     225.845 176.036 176.945  1.00166.42           N
ATOM   1144  CA  ILE   144     225.413 175.016 176.031  1.00166.42           C
ATOM   1145  CB  ILE   144     224.645 173.906 176.710  1.00166.42           C
ATOM   1146  CG1 ILE   144     223.274 174.342 177.258  1.00166.42           C
ATOM   1147  CG2 ILE   144     225.568 173.381 177.822  1.00166.42           C
ATOM   1148  CD1 ILE   144     222.176 174.460 176.200  1.00166.42           C
ATOM   1149  C   ILE   144     224.608 175.626 174.926  1.00166.42           C
ATOM   1150  O   ILE   144     224.725 175.218 173.767  1.00166.42           O
ATOM   1151  N   ILE   145     223.744 176.606 175.270  1.00 95.10           N
ATOM   1152  CA  ILE   145     222.888 177.243 174.308  1.00 95.10           C
ATOM   1153  CB  ILE   145     221.950 178.236 174.930  1.00 95.10           C
ATOM   1154  CG1 ILE   145     221.011 177.539 175.930  1.00 95.10           C
ATOM   1155  CG2 ILE   145     221.209 178.954 173.792  1.00 95.10           C
ATOM   1156  CD1 ILE   145     220.237 178.514 176.816  1.00 95.10           C
ATOM   1157  C   ILE   145     223.716 177.982 173.308  1.00 95.10           C
ATOM   1158  O   ILE   145     223.380 177.972 172.126  1.00 95.10           O
ATOM   1159  N   LEU   146     224.789 178.674 173.755  1.00195.21           N
ATOM   1160  CA  LEU   146     225.623 179.397 172.825  1.00195.21           C
ATOM   1161  CB  LEU   146     226.743 180.228 173.482  1.00195.21           C
ATOM   1162  CG  LEU   146     226.301 181.607 174.020  1.00195.21           C
ATOM   1163  CD1 LEU   146     225.893 182.537 172.866  1.00195.21           C
ATOM   1164  CD2 LEU   146     225.214 181.505 175.095  1.00195.21           C
ATOM   1165  C   LEU   146     226.259 178.452 171.857  1.00195.21           C
ATOM   1166  O   LEU   146     226.357 178.772 170.676  1.00195.21           O
ATOM   1167  N   LEU   147     226.727 177.272 172.313  1.00127.20           N
ATOM   1168  CA  LEU   147     227.387 176.384 171.387  1.00127.20           C
ATOM   1169  CB  LEU   147     228.089 175.198 172.087  1.00127.20           C
ATOM   1170  CG  LEU   147     229.119 174.419 171.229  1.00127.20           C
ATOM   1171  CD1 LEU   147     229.803 173.321 172.058  1.00127.20           C
ATOM   1172  CD2 LEU   147     228.524 173.846 169.935  1.00127.20           C
ATOM   1173  C   LEU   147     226.410 175.889 170.350  1.00127.20           C
ATOM   1174  O   LEU   147     226.732 175.756 169.167  1.00127.20           O
ATOM   1175  N   GLY   148     225.169 175.584 170.765  1.00 82.96           N
ATOM   1176  CA  GLY   148     224.230 175.068 169.802  1.00 82.96           C
ATOM   1177  C   GLY   148     223.927 176.079 168.743  1.00 82.96           C
ATOM   1178  O   GLY   148     223.759 175.746 167.566  1.00 82.96           O
ATOM   1179  N   LEU   149     223.795 177.349 169.172  1.00145.71           N
ATOM   1180  CA  LEU   149     223.441 178.411 168.281  1.00145.71           C
ATOM   1181  CB  LEU   149     223.270 179.742 169.028  1.00145.71           C
ATOM   1182  CG  LEU   149     222.718 180.875 168.151  1.00145.71           C
ATOM   1183  CD1 LEU   149     221.259 180.593 167.758  1.00145.71           C
ATOM   1184  CD2 LEU   149     222.909 182.247 168.817  1.00145.71           C
ATOM   1185  C   LEU   149     224.536 178.585 167.293  1.00145.71           C
ATOM   1186  O   LEU   149     224.237 178.857 166.139  1.00145.71           O
ATOM   1187  N   VAL   150     225.818 178.483 167.722  1.00166.74           N
ATOM   1188  CA  VAL   150     226.928 178.634 166.816  1.00166.74           C
ATOM   1189  CB  VAL   150     228.278 178.701 167.471  1.00166.74           C
ATOM   1190  CG1 VAL   150     228.251 179.874 168.463  1.00166.74           C
ATOM   1191  CG2 VAL   150     228.664 177.341 168.066  1.00166.74           C
ATOM   1192  C   VAL   150     226.906 177.516 165.821  1.00166.74           C
ATOM   1193  O   VAL   150     227.212 177.724 164.658  1.00166.74           O
ATOM   1194  N   ILE   151     226.574 176.273 166.186  1.00141.74           N
ATOM   1195  CA  ILE   151     226.616 175.301 165.122  1.00141.74           C
ATOM   1196  CB  ILE   151     226.402 173.883 165.583  1.00141.74           C
ATOM   1197  CG1 ILE   151     225.013 173.708 166.219  1.00141.74           C
ATOM   1198  CG2 ILE   151     227.579 173.487 166.490  1.00141.74           C
ATOM   1199  CD1 ILE   151     224.618 172.244 166.409  1.00141.74           C
ATOM   1200  C   ILE   151     225.598 175.588 164.063  1.00141.74           C
ATOM   1201  O   ILE   151     225.860 175.464 162.858  1.00141.74           O
ATOM   1202  N   THR   152     224.389 175.962 164.506  1.00149.51           N
ATOM   1203  CA  THR   152     223.345 176.165 163.551  1.00149.51           C
ATOM   1204  CB  THR   152     222.009 176.453 164.187  1.00149.51           C
ATOM   1205  OG1 THR   152     220.983 176.410 163.207  1.00149.51           O
ATOM   1206  CG2 THR   152     222.036 177.837 164.859  1.00149.51           C
ATOM   1207  C   THR   152     223.681 177.290 162.631  1.00149.51           C
ATOM   1208  O   THR   152     223.424 177.199 161.423  1.00149.51           O
ATOM   1209  N   PHE   153     224.241 178.387 163.188  1.00235.59           N
ATOM   1210  CA  PHE   153     224.579 179.536 162.403  1.00235.59           C
ATOM   1211  CB  PHE   153     225.047 180.767 163.200  1.00235.59           C
ATOM   1212  CG  PHE   153     223.816 181.430 163.715  1.00235.59           C
ATOM   1213  CD1 PHE   153     222.954 182.036 162.831  1.00235.59           C
ATOM   1214  CD2 PHE   153     223.528 181.474 165.057  1.00235.59           C
ATOM   1215  CE1 PHE   153     221.808 182.659 163.264  1.00235.59           C
ATOM   1216  CE2 PHE   153     222.383 182.100 165.492  1.00235.59           C
ATOM   1217  CZ  PHE   153     221.517 182.691 164.605  1.00235.59           C
ATOM   1218  C   PHE   153     225.637 179.200 161.414  1.00235.59           C
ATOM   1219  O   PHE   153     225.489 179.680 160.304  1.00235.59           O
ATOM   1220  N   PRO   154     226.714 178.510 161.748  1.00187.81           N
ATOM   1221  CA  PRO   154     227.561 178.005 160.710  1.00187.81           C
ATOM   1222  CD  PRO   154     227.653 179.327 162.496  1.00187.81           C
ATOM   1223  CB  PRO   154     228.780 177.440 161.421  1.00187.81           C
ATOM   1224  CG  PRO   154     228.931 178.438 162.588  1.00187.81           C
ATOM   1225  C   PRO   154     226.979 177.218 159.600  1.00187.81           C
ATOM   1226  O   PRO   154     227.376 177.449 158.451  1.00187.81           O
ATOM   1227  N   ILE   155     226.030 176.325 159.878  1.00190.48           N
ATOM   1228  CA  ILE   155     225.559 175.644 158.723  1.00190.48           C
ATOM   1229  CB  ILE   155     224.622 174.506 159.022  1.00190.48           C
ATOM   1230  CG1 ILE   155     224.311 173.740 157.728  1.00190.48           C
ATOM   1231  CG2 ILE   155     223.371 175.049 159.730  1.00190.48           C
ATOM   1232  CD1 ILE   155     223.470 172.481 157.939  1.00190.48           C
ATOM   1233  C   ILE   155     224.866 176.571 157.778  1.00190.48           C
ATOM   1234  O   ILE   155     225.103 176.571 156.563  1.00190.48           O
ATOM   1235  N   PHE   156     224.010 177.428 158.353  1.00243.25           N
ATOM   1236  CA  PHE   156     223.199 178.274 157.538  1.00243.25           C
ATOM   1237  CB  PHE   156     222.175 179.089 158.343  1.00243.25           C
ATOM   1238  CG  PHE   156     221.086 178.143 158.723  1.00243.25           C
ATOM   1239  CD1 PHE   156     220.025 177.937 157.871  1.00243.25           C
ATOM   1240  CD2 PHE   156     221.129 177.454 159.914  1.00243.25           C
ATOM   1241  CE1 PHE   156     219.014 177.067 158.206  1.00243.25           C
ATOM   1242  CE2 PHE   156     220.122 176.581 160.254  1.00243.25           C
ATOM   1243  CZ  PHE   156     219.063 176.388 159.400  1.00243.25           C
ATOM   1244  C   PHE   156     224.039 179.197 156.735  1.00243.25           C
ATOM   1245  O   PHE   156     223.733 179.470 155.579  1.00243.25           O
ATOM   1246  N   TYR   157     225.103 179.732 157.336  1.00288.98           N
ATOM   1247  CA  TYR   157     225.966 180.678 156.699  1.00288.98           C
ATOM   1248  CB  TYR   157     226.932 181.292 157.680  1.00288.98           C
ATOM   1249  CG  TYR   157     228.067 180.503 158.286  1.00288.98           C
ATOM   1250  CD1 TYR   157     228.886 179.635 157.600  1.00288.98           C
ATOM   1251  CD2 TYR   157     228.414 180.784 159.586  1.00288.98           C
ATOM   1252  CE1 TYR   157     229.946 178.991 158.184  1.00288.98           C
ATOM   1253  CE2 TYR   157     229.476 180.160 160.188  1.00288.98           C
ATOM   1254  CZ  TYR   157     230.239 179.249 159.496  1.00288.98           C
ATOM   1255  OH  TYR   157     231.326 178.603 160.119  1.00288.98           O
ATOM   1256  C   TYR   157     226.689 180.077 155.552  1.00288.98           C
ATOM   1257  O   TYR   157     226.982 180.775 154.588  1.00288.98           O
ATOM   1258  N   LEU   158     227.080 178.800 155.653  1.00208.53           N
ATOM   1259  CA  LEU   158     227.818 178.199 154.586  1.00208.53           C
ATOM   1260  CB  LEU   158     228.104 176.726 154.948  1.00208.53           C
ATOM   1261  CG  LEU   158     229.093 175.951 154.058  1.00208.53           C
ATOM   1262  CD1 LEU   158     230.548 176.334 154.372  1.00208.53           C
ATOM   1263  CD2 LEU   158     228.855 174.436 154.148  1.00208.53           C
ATOM   1264  C   LEU   158     226.938 178.183 153.421  1.00208.53           C
ATOM   1265  O   LEU   158     227.355 178.519 152.310  1.00208.53           O
ATOM   1266  N   LEU   159     225.676 177.808 153.686  1.00136.69           N
ATOM   1267  CA  LEU   159     224.801 177.707 152.574  1.00136.69           C
ATOM   1268  CB  LEU   159     223.378 177.231 152.943  1.00136.69           C
ATOM   1269  CG  LEU   159     223.232 175.725 153.243  1.00136.69           C
ATOM   1270  CD1 LEU   159     223.401 174.892 151.964  1.00136.69           C
ATOM   1271  CD2 LEU   159     224.174 175.261 154.356  1.00136.69           C
ATOM   1272  C   LEU   159     224.629 179.032 151.913  1.00136.69           C
ATOM   1273  O   LEU   159     224.646 179.110 150.685  1.00136.69           O
ATOM   1274  N   ILE   160     224.406 180.102 152.700  1.00199.98           N
ATOM   1275  CA  ILE   160     224.160 181.366 152.063  1.00199.98           C
ATOM   1276  CB  ILE   160     223.662 182.400 153.031  1.00199.98           C
ATOM   1277  CG1 ILE   160     222.306 181.980 153.625  1.00199.98           C
ATOM   1278  CG2 ILE   160     223.621 183.748 152.293  1.00199.98           C
ATOM   1279  CD1 ILE   160     221.203 181.826 152.578  1.00199.98           C
ATOM   1280  C   ILE   160     225.367 181.966 151.360  1.00199.98           C
ATOM   1281  O   ILE   160     225.247 182.377 150.200  1.00199.98           O
ATOM   1282  N   LEU   161     226.546 182.088 152.042  1.00394.71           N
ATOM   1283  CA  LEU   161     227.595 182.733 151.337  1.00394.71           C
ATOM   1284  CB  LEU   161     228.660 183.416 152.200  1.00394.71           C
ATOM   1285  CG  LEU   161     228.229 184.808 152.669  1.00394.71           C
ATOM   1286  CD1 LEU   161     229.440 185.627 153.108  1.00394.71           C
ATOM   1287  CD2 LEU   161     227.431 185.523 151.577  1.00394.71           C
ATOM   1288  C   LEU   161     228.382 182.154 150.218  1.00394.71           C
ATOM   1289  O   LEU   161     228.030 182.319 149.046  1.00394.71           O
ATOM   1290  N   HIS   162     229.653 181.788 150.521  1.00217.31           N
ATOM   1291  CA  HIS   162     230.243 180.763 149.744  1.00217.31           C
ATOM   1292  ND1 HIS   162     232.937 182.553 147.733  1.00217.31           N
ATOM   1293  CG  HIS   162     231.835 181.815 148.108  1.00217.31           C
ATOM   1294  CB  HIS   162     231.717 181.007 149.369  1.00217.31           C
ATOM   1295  NE2 HIS   162     231.450 182.750 146.089  1.00217.31           N
ATOM   1296  CD2 HIS   162     230.938 181.947 147.091  1.00217.31           C
ATOM   1297  CE1 HIS   162     232.651 183.091 146.517  1.00217.31           C
ATOM   1298  C   HIS   162     230.110 179.581 150.629  1.00217.31           C
ATOM   1299  O   HIS   162     229.170 178.797 150.556  1.00217.31           O
ATOM   1300  N   GLN   163     231.109 179.488 151.540  1.00245.48           N
ATOM   1301  CA  GLN   163     231.198 178.674 152.717  1.00245.48           C
ATOM   1302  CB  GLN   163     232.624 178.204 153.060  1.00245.48           C
ATOM   1303  CG  GLN   163     233.575 179.311 153.530  1.00245.48           C
ATOM   1304  CD  GLN   163     234.431 179.790 152.368  1.00245.48           C
ATOM   1305  OE1 GLN   163     235.587 180.165 152.561  1.00245.48           O
ATOM   1306  NE2 GLN   163     233.863 179.782 151.133  1.00245.48           N
ATOM   1307  C   GLN   163     230.810 179.540 153.846  1.00245.48           C
ATOM   1308  O   GLN   163     230.371 179.116 154.913  1.00245.48           O
ATOM   1309  N   LYS   164     231.033 180.824 153.574  1.00267.54           N
ATOM   1310  CA  LYS   164     231.125 181.871 154.531  1.00267.54           C
ATOM   1311  CB  LYS   164     231.011 183.285 153.957  1.00267.54           C
ATOM   1312  CG  LYS   164     232.318 183.710 153.295  1.00267.54           C
ATOM   1313  CD  LYS   164     232.174 184.862 152.312  1.00267.54           C
ATOM   1314  CE  LYS   164     231.952 184.373 150.884  1.00267.54           C
ATOM   1315  NZ  LYS   164     233.149 183.624 150.449  1.00267.54           N
ATOM   1316  C   LYS   164     230.296 181.753 155.725  1.00267.54           C
ATOM   1317  O   LYS   164     229.082 181.588 155.723  1.00267.54           O
ATOM   1318  N   VAL   165     231.062 181.936 156.795  1.00356.63           N
ATOM   1319  CA  VAL   165     230.786 181.824 158.170  1.00356.63           C
ATOM   1320  CB  VAL   165     232.120 181.751 158.825  1.00356.63           C
ATOM   1321  CG1 VAL   165     231.984 181.654 160.340  1.00356.63           C
ATOM   1322  CG2 VAL   165     232.883 180.589 158.162  1.00356.63           C
ATOM   1323  C   VAL   165     230.055 183.041 158.654  1.00356.63           C
ATOM   1324  O   VAL   165     230.510 183.803 159.497  1.00356.63           O
ATOM   1325  N   LEU   166     228.830 183.192 158.161  1.00372.32           N
ATOM   1326  CA  LEU   166     227.867 184.159 158.552  1.00372.32           C
ATOM   1327  CB  LEU   166     226.689 184.229 157.568  1.00372.32           C
ATOM   1328  CG  LEU   166     227.051 184.919 156.256  1.00372.32           C
ATOM   1329  CD1 LEU   166     227.239 186.409 156.534  1.00372.32           C
ATOM   1330  CD2 LEU   166     228.256 184.267 155.567  1.00372.32           C
ATOM   1331  C   LEU   166     227.290 183.742 159.852  1.00372.32           C
ATOM   1332  O   LEU   166     226.265 183.060 159.936  1.00372.32           O
ATOM   1333  N   VAL   167     227.957 184.149 160.932  1.00263.61           N
ATOM   1334  CA  VAL   167     227.313 183.911 162.170  1.00263.61           C
ATOM   1335  CB  VAL   167     228.122 184.351 163.343  1.00263.61           C
ATOM   1336  CG1 VAL   167     227.228 184.272 164.591  1.00263.61           C
ATOM   1337  CG2 VAL   167     229.398 183.496 163.399  1.00263.61           C
ATOM   1338  C   VAL   167     226.169 184.838 162.081  1.00263.61           C
ATOM   1339  O   VAL   167     226.285 185.974 161.634  1.00263.61           O
ATOM   1340  N   MET   168     224.994 184.374 162.457  1.00445.62           N
ATOM   1341  CA  MET   168     223.929 185.299 162.372  1.00445.62           C
ATOM   1342  CB  MET   168     224.051 186.542 163.259  1.00445.62           C
ATOM   1343  CG  MET   168     223.514 186.251 164.658  1.00445.62           C
ATOM   1344  SD  MET   168     221.727 185.928 164.681  1.00445.62           S
ATOM   1345  CE  MET   168     221.282 187.579 164.068  1.00445.62           C
ATOM   1346  C   MET   168     223.591 185.676 160.990  1.00445.62           C
ATOM   1347  O   MET   168     224.369 185.591 160.045  1.00445.62           O
ATOM   1348  N   GLN   169     222.346 186.118 160.902  1.00272.93           N
ATOM   1349  CA  GLN   169     221.587 186.495 159.765  1.00272.93           C
ATOM   1350  CB  GLN   169     220.088 186.655 160.079  1.00272.93           C
ATOM   1351  CG  GLN   169     219.233 187.056 158.872  1.00272.93           C
ATOM   1352  CD  GLN   169     219.648 186.187 157.691  1.00272.93           C
ATOM   1353  OE1 GLN   169     219.671 184.961 157.787  1.00272.93           O
ATOM   1354  NE2 GLN   169     219.992 186.835 156.543  1.00272.93           N
ATOM   1355  C   GLN   169     222.114 187.749 159.177  1.00272.93           C
ATOM   1356  O   GLN   169     221.608 188.185 158.152  1.00272.93           O
ATOM   1357  N   PHE   170     223.008 188.451 159.891  1.00383.35           N
ATOM   1358  CA  PHE   170     223.635 189.617 159.348  1.00383.35           C
ATOM   1359  CB  PHE   170     224.326 190.373 160.537  1.00383.35           C
ATOM   1360  CG  PHE   170     225.799 190.156 160.663  1.00383.35           C
ATOM   1361  CD1 PHE   170     226.268 188.913 161.035  1.00383.35           C
ATOM   1362  CD2 PHE   170     226.706 191.139 160.345  1.00383.35           C
ATOM   1363  CE1 PHE   170     227.616 188.668 161.139  1.00383.35           C
ATOM   1364  CE2 PHE   170     228.057 190.900 160.449  1.00383.35           C
ATOM   1365  CZ  PHE   170     228.514 189.667 160.851  1.00383.35           C
ATOM   1366  C   PHE   170     224.510 189.092 158.240  1.00383.35           C
ATOM   1367  O   PHE   170     225.724 188.920 158.304  1.00383.35           O
ATOM   1368  N   LEU   171     223.864 188.784 157.117  1.00356.04           N
ATOM   1369  CA  LEU   171     224.624 188.097 156.149  1.00356.04           C
ATOM   1370  CB  LEU   171     223.831 187.528 154.959  1.00356.04           C
ATOM   1371  CG  LEU   171     224.584 186.399 154.209  1.00356.04           C
ATOM   1372  CD1 LEU   171     226.042 186.761 153.872  1.00356.04           C
ATOM   1373  CD2 LEU   171     224.428 185.051 154.927  1.00356.04           C
ATOM   1374  C   LEU   171     225.520 189.096 155.598  1.00356.04           C
ATOM   1375  O   LEU   171     226.717 188.884 155.491  1.00356.04           O
ATOM   1376  N   ILE   172     224.964 190.296 155.460  1.00330.00           N
ATOM   1377  CA  ILE   172     225.546 191.292 154.640  1.00330.00           C
ATOM   1378  CB  ILE   172     224.716 192.555 154.568  1.00330.00           C
ATOM   1379  CG1 ILE   172     224.352 193.147 155.946  1.00330.00           C
ATOM   1380  CG2 ILE   172     223.503 192.231 153.690  1.00330.00           C
ATOM   1381  CD1 ILE   172     223.462 192.253 156.814  1.00330.00           C
ATOM   1382  C   ILE   172     226.975 191.551 154.893  1.00330.00           C
ATOM   1383  O   ILE   172     227.654 191.641 153.873  1.00330.00           O
ATOM   1384  N   PRO   173     227.546 191.665 156.056  1.00146.38           N
ATOM   1385  CA  PRO   173     228.951 191.918 156.062  1.00146.38           C
ATOM   1386  CD  PRO   173     226.891 192.184 157.244  1.00146.38           C
ATOM   1387  CB  PRO   173     229.311 192.224 157.515  1.00146.38           C
ATOM   1388  CG  PRO   173     228.011 192.838 158.073  1.00146.38           C
ATOM   1389  C   PRO   173     229.715 190.801 155.422  1.00146.38           C
ATOM   1390  O   PRO   173     230.606 191.060 154.623  1.00146.38           O
ATOM   1391  N   PHE   174     229.363 189.542 155.678  1.00166.48           N
ATOM   1392  CA  PHE   174     230.162 188.542 155.045  1.00166.48           C
ATOM   1393  CB  PHE   174     229.908 187.125 155.574  1.00166.48           C
ATOM   1394  CG  PHE   174     230.361 187.026 156.991  1.00166.48           C
ATOM   1395  CD1 PHE   174     229.560 187.467 158.019  1.00166.48           C
ATOM   1396  CD2 PHE   174     231.583 186.470 157.291  1.00166.48           C
ATOM   1397  CE1 PHE   174     229.980 187.369 159.326  1.00166.48           C
ATOM   1398  CE2 PHE   174     232.005 186.369 158.595  1.00166.48           C
ATOM   1399  CZ  PHE   174     231.205 186.820 159.618  1.00166.48           C
ATOM   1400  C   PHE   174     229.905 188.579 153.584  1.00166.48           C
ATOM   1401  O   PHE   174     230.814 188.416 152.772  1.00166.48           O
ATOM   1402  N   LEU   175     228.639 188.807 153.204  1.00136.15           N
ATOM   1403  CA  LEU   175     228.351 188.803 151.810  1.00136.15           C
ATOM   1404  CB  LEU   175     226.865 189.092 151.501  1.00136.15           C
ATOM   1405  CG  LEU   175     226.480 189.092 150.000  1.00136.15           C
ATOM   1406  CD1 LEU   175     227.010 190.311 149.219  1.00136.15           C
ATOM   1407  CD2 LEU   175     226.876 187.762 149.349  1.00136.15           C
ATOM   1408  C   LEU   175     229.148 189.900 151.187  1.00136.15           C
ATOM   1409  O   LEU   175     229.795 189.680 150.167  1.00136.15           O
ATOM   1410  N   ASP   176     229.144 191.101 151.798  1.00207.91           N
ATOM   1411  CA  ASP   176     229.812 192.243 151.227  1.00207.91           C
ATOM   1412  CB  ASP   176     229.342 193.611 151.780  1.00207.91           C
ATOM   1413  CG  ASP   176     229.542 193.755 153.280  1.00207.91           C
ATOM   1414  OD1 ASP   176     230.658 193.450 153.773  1.00207.91           O
ATOM   1415  OD2 ASP   176     228.578 194.212 153.952  1.00207.91           O
ATOM   1416  C   ASP   176     231.302 192.087 151.250  1.00207.91           C
ATOM   1417  O   ASP   176     232.004 192.656 150.416  1.00207.91           O
ATOM   1418  N   HIS   177     231.856 191.330 152.209  1.00155.10           N
ATOM   1419  CA  HIS   177     233.278 191.152 152.155  1.00155.10           C
ATOM   1420  ND1 HIS   177     235.217 191.374 155.184  1.00155.10           N
ATOM   1421  CG  HIS   177     234.020 191.225 154.522  1.00155.10           C
ATOM   1422  CB  HIS   177     233.830 190.339 153.332  1.00155.10           C
ATOM   1423  NE2 HIS   177     233.773 192.754 156.159  1.00155.10           N
ATOM   1424  CD2 HIS   177     233.148 192.072 155.131  1.00155.10           C
ATOM   1425  CE1 HIS   177     235.013 192.301 156.153  1.00155.10           C
ATOM   1426  C   HIS   177     233.586 190.457 150.863  1.00155.10           C
ATOM   1427  O   HIS   177     234.584 190.771 150.214  1.00155.10           O
ATOM   1428  N   THR   178     232.739 189.473 150.486  1.00187.01           N
ATOM   1429  CA  THR   178     232.786 188.716 149.259  1.00187.01           C
ATOM   1430  CB  THR   178     232.600 189.491 147.973  1.00187.01           C
ATOM   1431  OG1 THR   178     233.602 190.488 147.845  1.00187.01           O
ATOM   1432  CG2 THR   178     231.204 190.117 147.878  1.00187.01           C
ATOM   1433  C   THR   178     234.124 188.093 149.116  1.00187.01           C
ATOM   1434  O   THR   178     234.470 187.614 148.038  1.00187.01           O
ATOM   1435  N   THR   179     234.920 188.053 150.192  1.00157.32           N
ATOM   1436  CA  THR   179     236.213 187.485 149.988  1.00157.32           C
ATOM   1437  CB  THR   179     237.299 188.495 149.750  1.00157.32           C
ATOM   1438  OG1 THR   179     237.416 189.355 150.875  1.00157.32           O
ATOM   1439  CG2 THR   179     236.980 189.299 148.479  1.00157.32           C
ATOM   1440  C   THR   179     236.588 186.762 151.228  1.00157.32           C
ATOM   1441  O   THR   179     235.944 186.896 152.265  1.00157.32           O
ATOM   1442  N   ASP   180     237.647 185.947 151.140  1.00180.40           N
ATOM   1443  CA  ASP   180     238.136 185.263 152.296  1.00180.40           C
ATOM   1444  CB  ASP   180     239.018 184.050 151.962  1.00180.40           C
ATOM   1445  CG  ASP   180     238.153 183.011 151.266  1.00180.40           C
ATOM   1446  OD1 ASP   180     236.979 182.820 151.685  1.00180.40           O
ATOM   1447  OD2 ASP   180     238.659 182.403 150.287  1.00180.40           O
ATOM   1448  C   ASP   180     238.996 186.260 153.006  1.00180.40           C
ATOM   1449  O   ASP   180     239.108 187.401 152.566  1.00180.40           O
ATOM   1450  N   GLY   181     239.608 185.887 154.147  1.00246.45           N
ATOM   1451  CA  GLY   181     240.442 186.867 154.782  1.00246.45           C
ATOM   1452  C   GLY   181     239.667 187.501 155.902  1.00246.45           C
ATOM   1453  O   GLY   181     239.670 187.002 157.025  1.00246.45           O
ATOM   1454  N   GLY   182     238.993 188.630 155.592  1.00103.92           N
ATOM   1455  CA  GLY   182     238.202 189.485 156.450  1.00103.92           C
ATOM   1456  C   GLY   182     237.044 188.725 156.984  1.00103.92           C
ATOM   1457  O   GLY   182     236.484 189.077 158.022  1.00103.92           O
ATOM   1458  N   HIS   183     236.586 187.726 156.219  1.00114.71           N
ATOM   1459  CA  HIS   183     235.441 186.978 156.631  1.00114.71           C
ATOM   1460  ND1 HIS   183     235.415 183.477 156.232  1.00114.71           N
ATOM   1461  CG  HIS   183     235.837 184.650 155.647  1.00114.71           C
ATOM   1462  CB  HIS   183     235.013 185.903 155.613  1.00114.71           C
ATOM   1463  NE2 HIS   183     237.444 183.083 155.412  1.00114.71           N
ATOM   1464  CD2 HIS   183     237.078 184.392 155.150  1.00114.71           C
ATOM   1465  CE1 HIS   183     236.414 182.574 156.064  1.00114.71           C
ATOM   1466  C   HIS   183     235.708 186.312 157.951  1.00114.71           C
ATOM   1467  O   HIS   183     234.799 186.234 158.770  1.00114.71           O
ATOM   1468  N   LEU   184     236.933 185.796 158.200  1.00175.64           N
ATOM   1469  CA  LEU   184     237.256 185.121 159.440  1.00175.64           C
ATOM   1470  CB  LEU   184     238.686 184.554 159.465  1.00175.64           C
ATOM   1471  CG  LEU   184     238.913 183.383 158.491  1.00175.64           C
ATOM   1472  CD1 LEU   184     240.359 182.867 158.574  1.00175.64           C
ATOM   1473  CD2 LEU   184     237.874 182.269 158.708  1.00175.64           C
ATOM   1474  C   LEU   184     237.140 186.077 160.597  1.00175.64           C
ATOM   1475  O   LEU   184     236.670 185.701 161.674  1.00175.64           O
ATOM   1476  N   ILE   185     237.596 187.334 160.421  1.00149.11           N
ATOM   1477  CA  ILE   185     237.531 188.281 161.502  1.00149.11           C
ATOM   1478  CB  ILE   185     238.247 189.584 161.256  1.00149.11           C
ATOM   1479  CG1 ILE   185     238.399 190.350 162.582  1.00149.11           C
ATOM   1480  CG2 ILE   185     237.480 190.391 160.200  1.00149.11           C
ATOM   1481  CD1 ILE   185     239.281 189.647 163.614  1.00149.11           C
ATOM   1482  C   ILE   185     236.106 188.567 161.835  1.00149.11           C
ATOM   1483  O   ILE   185     235.760 188.678 163.013  1.00149.11           O
ATOM   1484  N   LEU   186     235.248 188.718 160.801  1.00149.15           N
ATOM   1485  CA  LEU   186     233.872 189.012 161.077  1.00149.15           C
ATOM   1486  CB  LEU   186     233.014 189.342 159.842  1.00149.15           C
ATOM   1487  CG  LEU   186     233.219 190.791 159.356  1.00149.15           C
ATOM   1488  CD1 LEU   186     234.660 191.038 158.891  1.00149.15           C
ATOM   1489  CD2 LEU   186     232.165 191.195 158.312  1.00149.15           C
ATOM   1490  C   LEU   186     233.235 187.884 161.822  1.00149.15           C
ATOM   1491  O   LEU   186     232.428 188.132 162.718  1.00149.15           O
ATOM   1492  N   THR   187     233.557 186.617 161.475  1.00179.52           N
ATOM   1493  CA  THR   187     232.927 185.528 162.182  1.00179.52           C
ATOM   1494  CB  THR   187     233.206 184.142 161.696  1.00179.52           C
ATOM   1495  OG1 THR   187     232.487 183.251 162.535  1.00179.52           O
ATOM   1496  CG2 THR   187     234.701 183.816 161.800  1.00179.52           C
ATOM   1497  C   THR   187     233.324 185.517 163.625  1.00179.52           C
ATOM   1498  O   THR   187     232.498 185.199 164.482  1.00179.52           O
ATOM   1499  N   ALA   188     234.604 185.804 163.930  1.00 55.46           N
ATOM   1500  CA  ALA   188     235.026 185.761 165.301  1.00 55.46           C
ATOM   1501  CB  ALA   188     236.530 186.034 165.476  1.00 55.46           C
ATOM   1502  C   ALA   188     234.291 186.790 166.093  1.00 55.46           C
ATOM   1503  O   ALA   188     233.879 186.533 167.226  1.00 55.46           O
ATOM   1504  N   ALA   189     234.119 187.993 165.509  1.00 64.61           N
ATOM   1505  CA  ALA   189     233.464 189.057 166.214  1.00 64.61           C
ATOM   1506  CB  ALA   189     233.438 190.368 165.406  1.00 64.61           C
ATOM   1507  C   ALA   189     232.055 188.668 166.508  1.00 64.61           C
ATOM   1508  O   ALA   189     231.560 188.942 167.596  1.00 64.61           O
ATOM   1509  N   HIS   190     231.365 188.023 165.547  1.00184.38           N
ATOM   1510  CA  HIS   190     229.981 187.705 165.766  1.00184.38           C
ATOM   1511  ND1 HIS   190     227.165 188.541 163.976  1.00184.38           N
ATOM   1512  CG  HIS   190     227.797 187.558 164.704  1.00184.38           C
ATOM   1513  CB  HIS   190     229.236 187.198 164.532  1.00184.38           C
ATOM   1514  NE2 HIS   190     225.699 187.816 165.478  1.00184.38           N
ATOM   1515  CD2 HIS   190     226.886 187.120 165.612  1.00184.38           C
ATOM   1516  CE1 HIS   190     225.912 188.655 164.482  1.00184.38           C
ATOM   1517  C   HIS   190     229.841 186.684 166.863  1.00184.38           C
ATOM   1518  O   HIS   190     228.878 186.721 167.628  1.00184.38           O
ATOM   1519  N   VAL   191     230.767 185.706 166.939  1.00 77.18           N
ATOM   1520  CA  VAL   191     230.687 184.687 167.958  1.00 77.18           C
ATOM   1521  CB  VAL   191     231.773 183.659 167.830  1.00 77.18           C
ATOM   1522  CG1 VAL   191     231.669 182.696 169.025  1.00 77.18           C
ATOM   1523  CG2 VAL   191     231.653 182.972 166.459  1.00 77.18           C
ATOM   1524  C   VAL   191     230.829 185.311 169.305  1.00 77.18           C
ATOM   1525  O   VAL   191     230.130 184.947 170.253  1.00 77.18           O
ATOM   1526  N   ILE   192     231.767 186.268 169.424  1.00 66.25           N
ATOM   1527  CA  ILE   192     231.992 186.887 170.695  1.00 66.25           C
ATOM   1528  CB  ILE   192     233.144 187.850 170.686  1.00 66.25           C
ATOM   1529  CG1 ILE   192     234.455 187.097 170.398  1.00 66.25           C
ATOM   1530  CG2 ILE   192     233.150 188.607 172.025  1.00 66.25           C
ATOM   1531  CD1 ILE   192     235.648 188.016 170.142  1.00 66.25           C
ATOM   1532  C   ILE   192     230.765 187.632 171.113  1.00 66.25           C
ATOM   1533  O   ILE   192     230.408 187.598 172.290  1.00 66.25           O
ATOM   1534  N   LEU   193     230.106 188.342 170.171  1.00190.21           N
ATOM   1535  CA  LEU   193     228.933 189.102 170.525  1.00190.21           C
ATOM   1536  CB  LEU   193     228.407 190.018 169.411  1.00190.21           C
ATOM   1537  CG  LEU   193     229.217 191.324 169.278  1.00190.21           C
ATOM   1538  CD1 LEU   193     228.974 192.266 170.466  1.00190.21           C
ATOM   1539  CD2 LEU   193     230.712 191.057 169.093  1.00190.21           C
ATOM   1540  C   LEU   193     227.829 188.200 170.991  1.00190.21           C
ATOM   1541  O   LEU   193     227.107 188.558 171.922  1.00190.21           O
ATOM   1542  N   ILE   194     227.641 187.020 170.358  1.00187.24           N
ATOM   1543  CA  ILE   194     226.567 186.160 170.784  1.00187.24           C
ATOM   1544  CB  ILE   194     226.358 184.956 169.904  1.00187.24           C
ATOM   1545  CG1 ILE   194     225.035 184.266 170.273  1.00187.24           C
ATOM   1546  CG2 ILE   194     227.569 184.021 170.020  1.00187.24           C
ATOM   1547  CD1 ILE   194     223.798 185.102 169.955  1.00187.24           C
ATOM   1548  C   ILE   194     226.790 185.685 172.179  1.00187.24           C
ATOM   1549  O   ILE   194     225.860 185.632 172.988  1.00187.24           O
ATOM   1550  N   THR   195     228.044 185.313 172.486  1.00 79.99           N
ATOM   1551  CA  THR   195     228.319 184.792 173.788  1.00 79.99           C
ATOM   1552  CB  THR   195     229.751 184.366 173.949  1.00 79.99           C
ATOM   1553  OG1 THR   195     230.075 183.358 173.002  1.00 79.99           O
ATOM   1554  CG2 THR   195     229.950 183.835 175.378  1.00 79.99           C
ATOM   1555  C   THR   195     228.051 185.820 174.830  1.00 79.99           C
ATOM   1556  O   THR   195     227.475 185.502 175.866  1.00 79.99           O
ATOM   1557  N   PHE   196     228.462 187.076 174.576  1.00166.51           N
ATOM   1558  CA  PHE   196     228.307 188.167 175.507  1.00166.51           C
ATOM   1559  CB  PHE   196     228.924 189.446 174.912  1.00166.51           C
ATOM   1560  CG  PHE   196     228.236 190.640 175.473  1.00166.51           C
ATOM   1561  CD1 PHE   196     228.604 191.212 176.667  1.00166.51           C
ATOM   1562  CD2 PHE   196     227.196 191.189 174.759  1.00166.51           C
ATOM   1563  CE1 PHE   196     227.932 192.319 177.135  1.00166.51           C
ATOM   1564  CE2 PHE   196     226.522 192.291 175.220  1.00166.51           C
ATOM   1565  CZ  PHE   196     226.893 192.859 176.414  1.00166.51           C
ATOM   1566  C   PHE   196     226.866 188.432 175.777  1.00166.51           C
ATOM   1567  O   PHE   196     226.496 188.680 176.924  1.00166.51           O
ATOM   1568  N   GLY   197     226.017 188.432 174.729  1.00171.69           N
ATOM   1569  CA  GLY   197     224.631 188.738 174.947  1.00171.69           C
ATOM   1570  C   GLY   197     223.990 187.725 175.816  1.00171.69           C
ATOM   1571  O   GLY   197     223.231 188.056 176.734  1.00171.69           O
ATOM   1572  N   GLY   198     224.293 186.449 175.534  1.00191.06           N
ATOM   1573  CA  GLY   198     223.649 185.422 176.285  1.00191.06           C
ATOM   1574  C   GLY   198     224.028 185.506 177.716  1.00191.06           C
ATOM   1575  O   GLY   198     223.185 185.324 178.594  1.00191.06           O
ATOM   1576  N   PHE   199     225.317 185.763 177.985  1.00164.52           N
ATOM   1577  CA  PHE   199     225.773 185.778 179.341  1.00164.52           C
ATOM   1578  CB  PHE   199     227.292 185.919 179.507  1.00164.52           C
ATOM   1579  CG  PHE   199     227.528 185.636 180.951  1.00164.52           C
ATOM   1580  CD1 PHE   199     227.594 184.333 181.385  1.00164.52           C
ATOM   1581  CD2 PHE   199     227.669 186.653 181.869  1.00164.52           C
ATOM   1582  CE1 PHE   199     227.806 184.043 182.712  1.00164.52           C
ATOM   1583  CE2 PHE   199     227.882 186.369 183.199  1.00164.52           C
ATOM   1584  CZ  PHE   199     227.950 185.063 183.621  1.00164.52           C
ATOM   1585  C   PHE   199     225.147 186.905 180.088  1.00164.52           C
ATOM   1586  O   PHE   199     224.822 186.726 181.255  1.00164.52           O
ATOM   1587  N   GLY   200     225.010 188.105 179.478  1.00107.52           N
ATOM   1588  CA  GLY   200     224.458 189.235 180.190  1.00107.52           C
ATOM   1589  C   GLY   200     223.045 188.992 180.595  1.00107.52           C
ATOM   1590  O   GLY   200     222.613 189.324 181.705  1.00107.52           O
ATOM   1591  N   ASN   201     222.271 188.419 179.671  1.00152.98           N
ATOM   1592  CA  ASN   201     220.897 188.219 179.992  1.00152.98           C
ATOM   1593  CB  ASN   201     220.132 187.629 178.791  1.00152.98           C
ATOM   1594  CG  ASN   201     218.638 187.522 179.068  1.00152.98           C
ATOM   1595  OD1 ASN   201     218.191 187.460 180.211  1.00152.98           O
ATOM   1596  ND2 ASN   201     217.837 187.475 177.970  1.00152.98           N
ATOM   1597  C   ASN   201     220.757 187.278 181.133  1.00152.98           C
ATOM   1598  O   ASN   201     219.999 187.520 182.080  1.00152.98           O
ATOM   1599  N   TYR   202     221.521 186.179 181.058  1.00188.26           N
ATOM   1600  CA  TYR   202     221.415 185.167 182.054  1.00188.26           C
ATOM   1601  CB  TYR   202     222.143 183.853 181.717  1.00188.26           C
ATOM   1602  CG  TYR   202     221.306 183.153 180.693  1.00188.26           C
ATOM   1603  CD1 TYR   202     220.227 182.393 181.080  1.00188.26           C
ATOM   1604  CD2 TYR   202     221.579 183.253 179.350  1.00188.26           C
ATOM   1605  CE1 TYR   202     219.446 181.748 180.148  1.00188.26           C
ATOM   1606  CE2 TYR   202     220.807 182.614 178.409  1.00188.26           C
ATOM   1607  CZ  TYR   202     219.735 181.856 178.809  1.00188.26           C
ATOM   1608  OH  TYR   202     218.934 181.194 177.854  1.00188.26           O
ATOM   1609  C   TYR   202     221.849 185.678 183.396  1.00188.26           C
ATOM   1610  O   TYR   202     221.267 185.256 184.387  1.00188.26           O
ATOM   1611  N   GLY   203     222.901 186.530 183.486  1.00 85.40           N
ATOM   1612  CA  GLY   203     223.368 187.057 184.755  1.00 85.40           C
ATOM   1613  C   GLY   203     222.308 187.888 185.400  1.00 85.40           C
ATOM   1614  O   GLY   203     222.112 187.855 186.616  1.00 85.40           O
ATOM   1615  N   GLY   204     221.611 188.709 184.606  1.00100.84           N
ATOM   1616  CA  GLY   204     220.619 189.519 185.237  1.00100.84           C
ATOM   1617  C   GLY   204     219.514 188.699 185.827  1.00100.84           C
ATOM   1618  O   GLY   204     219.023 188.942 186.939  1.00100.84           O
ATOM   1619  N   ASP   205     219.084 187.692 185.057  1.00 99.92           N
ATOM   1620  CA  ASP   205     217.971 186.920 185.503  1.00 99.92           C
ATOM   1621  CB  ASP   205     217.522 185.877 184.461  1.00 99.92           C
ATOM   1622  CG  ASP   205     216.893 186.628 183.293  1.00 99.92           C
ATOM   1623  OD1 ASP   205     216.235 187.667 183.561  1.00 99.92           O
ATOM   1624  OD2 ASP   205     217.063 186.186 182.124  1.00 99.92           O
ATOM   1625  C   ASP   205     218.325 186.198 186.759  1.00 99.92           C
ATOM   1626  O   ASP   205     217.495 186.098 187.659  1.00 99.92           O
ATOM   1627  N   MET   206     219.564 185.677 186.845  1.00174.19           N
ATOM   1628  CA  MET   206     220.041 184.927 187.976  1.00174.19           C
ATOM   1629  CB  MET   206     221.413 184.266 187.731  1.00174.19           C
ATOM   1630  CG  MET   206     222.470 185.202 187.152  1.00174.19           C
ATOM   1631  SD  MET   206     223.996 184.388 186.598  1.00174.19           S
ATOM   1632  CE  MET   206     223.195 183.358 185.334  1.00174.19           C
ATOM   1633  C   MET   206     220.086 185.817 189.183  1.00174.19           C
ATOM   1634  O   MET   206     219.833 185.324 190.273  1.00174.19           O
ATOM   1635  N   TYR   207     220.437 187.120 189.059  1.00 95.63           N
ATOM   1636  CA  TYR   207     220.482 187.999 190.212  1.00 95.63           C
ATOM   1637  CB  TYR   207     220.991 189.413 189.895  1.00 95.63           C
ATOM   1638  CG  TYR   207     221.125 190.091 191.214  1.00 95.63           C
ATOM   1639  CD1 TYR   207     222.257 189.894 191.969  1.00 95.63           C
ATOM   1640  CD2 TYR   207     220.131 190.907 191.703  1.00 95.63           C
ATOM   1641  CE1 TYR   207     222.404 190.505 193.192  1.00 95.63           C
ATOM   1642  CE2 TYR   207     220.272 191.521 192.926  1.00 95.63           C
ATOM   1643  CZ  TYR   207     221.409 191.320 193.671  1.00 95.63           C
ATOM   1644  OH  TYR   207     221.557 191.950 194.926  1.00 95.63           O
ATOM   1645  C   TYR   207     219.106 188.148 190.779  1.00 95.63           C
ATOM   1646  O   TYR   207     218.894 188.117 191.997  1.00 95.63           O
ATOM   1647  N   LEU   208     218.117 188.326 189.892  1.00166.59           N
ATOM   1648  CA  LEU   208     216.798 188.493 190.416  1.00166.59           C
ATOM   1649  CB  LEU   208     215.744 188.844 189.334  1.00166.59           C
ATOM   1650  CG  LEU   208     214.265 188.828 189.806  1.00166.59           C
ATOM   1651  CD1 LEU   208     213.363 189.632 188.868  1.00166.59           C
ATOM   1652  CD2 LEU   208     213.700 187.399 189.927  1.00166.59           C
ATOM   1653  C   LEU   208     216.348 187.268 191.155  1.00166.59           C
ATOM   1654  O   LEU   208     215.753 187.352 192.236  1.00166.59           O
ATOM   1655  N   PHE   209     216.629 186.091 190.575  1.00129.97           N
ATOM   1656  CA  PHE   209     216.153 184.848 191.115  1.00129.97           C
ATOM   1657  CB  PHE   209     216.513 183.660 190.207  1.00129.97           C
ATOM   1658  CG  PHE   209     215.791 182.455 190.698  1.00129.97           C
ATOM   1659  CD1 PHE   209     214.516 182.182 190.257  1.00129.97           C
ATOM   1660  CD2 PHE   209     216.386 181.600 191.597  1.00129.97           C
ATOM   1661  CE1 PHE   209     213.844 181.069 190.705  1.00129.97           C
ATOM   1662  CE2 PHE   209     215.718 180.486 192.048  1.00129.97           C
ATOM   1663  CZ  PHE   209     214.446 180.219 191.602  1.00129.97           C
ATOM   1664  C   PHE   209     216.783 184.610 192.458  1.00129.97           C
ATOM   1665  O   PHE   209     216.148 184.023 193.329  1.00129.97           O
ATOM   1666  N   LEU   210     218.075 184.969 192.629  1.00188.90           N
ATOM   1667  CA  LEU   210     218.803 184.791 193.871  1.00188.90           C
ATOM   1668  CB  LEU   210     220.305 185.116 193.705  1.00188.90           C
ATOM   1669  CG  LEU   210     221.226 184.676 194.866  1.00188.90           C
ATOM   1670  CD1 LEU   210     222.701 184.907 194.506  1.00188.90           C
ATOM   1671  CD2 LEU   210     220.863 185.340 196.200  1.00188.90           C
ATOM   1672  C   LEU   210     218.197 185.664 194.927  1.00188.90           C
ATOM   1673  O   LEU   210     218.137 185.276 196.092  1.00188.90           O
ATOM   1674  N   PHE   211     217.756 186.890 194.574  1.00188.12           N
ATOM   1675  CA  PHE   211     217.176 187.691 195.621  1.00188.12           C
ATOM   1676  CB  PHE   211     216.846 189.146 195.249  1.00188.12           C
ATOM   1677  CG  PHE   211     216.519 189.808 196.548  1.00188.12           C
ATOM   1678  CD1 PHE   211     217.531 190.261 197.363  1.00188.12           C
ATOM   1679  CD2 PHE   211     215.215 189.968 196.960  1.00188.12           C
ATOM   1680  CE1 PHE   211     217.253 190.869 198.566  1.00188.12           C
ATOM   1681  CE2 PHE   211     214.930 190.575 198.162  1.00188.12           C
ATOM   1682  CZ  PHE   211     215.950 191.027 198.967  1.00188.12           C
ATOM   1683  C   PHE   211     215.918 187.050 196.121  1.00188.12           C
ATOM   1684  O   PHE   211     215.661 186.974 197.329  1.00188.12           O
ATOM   1685  N   VAL   212     215.103 186.548 195.178  1.00131.42           N
ATOM   1686  CA  VAL   212     213.862 185.959 195.554  1.00131.42           C
ATOM   1687  CB  VAL   212     213.131 185.380 194.381  1.00131.42           C
ATOM   1688  CG1 VAL   212     211.941 184.564 194.905  1.00131.42           C
ATOM   1689  CG2 VAL   212     212.732 186.511 193.428  1.00131.42           C
ATOM   1690  C   VAL   212     214.102 184.815 196.469  1.00131.42           C
ATOM   1691  O   VAL   212     213.319 184.739 197.398  1.00131.42           O
ATOM   1692  N   THR   213     215.110 183.921 196.220  1.00176.92           N
ATOM   1693  CA  THR   213     215.490 182.723 196.982  1.00176.92           C
ATOM   1694  CB  THR   213     216.494 181.857 196.280  1.00176.92           C
ATOM   1695  OG1 THR   213     216.593 180.605 196.943  1.00176.92           O
ATOM   1696  CG2 THR   213     217.859 182.558 196.285  1.00176.92           C
ATOM   1697  C   THR   213     216.068 183.085 198.342  1.00176.92           C
ATOM   1698  O   THR   213     216.000 182.315 199.307  1.00176.92           O
ATOM   1699  N   HIS   214     216.726 184.241 198.462  1.00120.24           N
ATOM   1700  CA  HIS   214     217.152 184.671 199.767  1.00120.24           C
ATOM   1701  ND1 HIS   214     217.932 187.924 201.191  1.00120.24           N
ATOM   1702  CG  HIS   214     218.429 186.696 200.818  1.00120.24           C
ATOM   1703  CB  HIS   214     217.964 185.971 199.594  1.00120.24           C
ATOM   1704  NE2 HIS   214     219.524 187.416 202.654  1.00120.24           N
ATOM   1705  CD2 HIS   214     219.399 186.398 201.727  1.00120.24           C
ATOM   1706  CE1 HIS   214     218.622 188.311 202.291  1.00120.24           C
ATOM   1707  C   HIS   214     215.938 184.926 200.600  1.00120.24           C
ATOM   1708  O   HIS   214     215.853 184.516 201.759  1.00120.24           O
ATOM   1709  N   VAL   215     214.945 185.613 200.013  1.00106.80           N
ATOM   1710  CA  VAL   215     213.799 185.947 200.800  1.00106.80           C
ATOM   1711  CB  VAL   215     212.833 186.809 200.045  1.00106.80           C
ATOM   1712  CG1 VAL   215     211.591 187.047 200.919  1.00106.80           C
ATOM   1713  CG2 VAL   215     213.562 188.095 199.619  1.00106.80           C
ATOM   1714  C   VAL   215     213.037 184.717 201.288  1.00106.80           C
ATOM   1715  O   VAL   215     212.773 184.672 202.482  1.00106.80           O
ATOM   1716  N   PRO   216     212.620 183.707 200.542  1.00167.66           N
ATOM   1717  CA  PRO   216     211.903 182.629 201.118  1.00167.66           C
ATOM   1718  CD  PRO   216     213.370 183.115 199.512  1.00167.66           C
ATOM   1719  CB  PRO   216     211.449 181.756 199.965  1.00167.66           C
ATOM   1720  CG  PRO   216     212.620 181.876 198.997  1.00167.66           C
ATOM   1721  C   PRO   216     212.726 181.832 202.088  1.00167.66           C
ATOM   1722  O   PRO   216     212.124 181.240 202.973  1.00167.66           O
ATOM   1723  N   LEU   217     214.063 181.715 201.920  1.00103.94           N
ATOM   1724  CA  LEU   217     214.881 181.016 202.865  1.00103.94           C
ATOM   1725  CB  LEU   217     216.318 180.779 202.379  1.00103.94           C
ATOM   1726  CG  LEU   217     216.461 179.628 201.364  1.00103.94           C
ATOM   1727  CD1 LEU   217     216.339 178.259 202.053  1.00103.94           C
ATOM   1728  CD2 LEU   217     215.474 179.775 200.196  1.00103.94           C
ATOM   1729  C   LEU   217     214.892 181.837 204.109  1.00103.94           C
ATOM   1730  O   LEU   217     215.002 181.307 205.213  1.00103.94           O
ATOM   1731  N   ILE   218     214.826 183.173 203.950  1.00 46.13           N
ATOM   1732  CA  ILE   218     214.736 184.041 205.087  1.00 46.13           C
ATOM   1733  CB  ILE   218     214.738 185.501 204.741  1.00 46.13           C
ATOM   1734  CG1 ILE   218     216.080 185.907 204.119  1.00 46.13           C
ATOM   1735  CG2 ILE   218     214.370 186.297 206.006  1.00 46.13           C
ATOM   1736  CD1 ILE   218     216.037 187.296 203.491  1.00 46.13           C
ATOM   1737  C   ILE   218     213.428 183.770 205.761  1.00 46.13           C
ATOM   1738  O   ILE   218     213.334 183.742 206.984  1.00 46.13           O
ATOM   1739  N   LYS   219     212.358 183.599 204.967  1.00 52.33           N
ATOM   1740  CA  LYS   219     211.065 183.316 205.518  1.00 52.33           C
ATOM   1741  CB  LYS   219     209.968 183.358 204.442  1.00 52.33           C
ATOM   1742  CG  LYS   219     209.811 184.774 203.881  1.00 52.33           C
ATOM   1743  CD  LYS   219     209.048 184.877 202.561  1.00 52.33           C
ATOM   1744  CE  LYS   219     208.934 186.315 202.052  1.00 52.33           C
ATOM   1745  NZ  LYS   219     208.484 186.314 200.644  1.00 52.33           N
ATOM   1746  C   LYS   219     211.106 181.960 206.156  1.00 52.33           C
ATOM   1747  O   LYS   219     210.485 181.724 207.191  1.00 52.33           O
ATOM   1748  N   ASP   220     211.862 181.032 205.544  1.00 72.02           N
ATOM   1749  CA  ASP   220     211.968 179.682 206.006  1.00 72.02           C
ATOM   1750  CB  ASP   220     212.878 178.815 205.121  1.00 72.02           C
ATOM   1751  CG  ASP   220     212.181 178.598 203.786  1.00 72.02           C
ATOM   1752  OD1 ASP   220     210.976 178.227 203.796  1.00 72.02           O
ATOM   1753  OD2 ASP   220     212.852 178.788 202.737  1.00 72.02           O
ATOM   1754  C   ASP   220     212.577 179.718 207.365  1.00 72.02           C
ATOM   1755  O   ASP   220     212.175 178.964 208.249  1.00 72.02           O
ATOM   1756  N   ILE   221     213.580 180.592 207.570  1.00141.21           N
ATOM   1757  CA  ILE   221     214.170 180.660 208.871  1.00141.21           C
ATOM   1758  CB  ILE   221     215.403 181.527 208.965  1.00141.21           C
ATOM   1759  CG1 ILE   221     216.249 181.124 210.186  1.00141.21           C
ATOM   1760  CG2 ILE   221     214.985 183.002 209.031  1.00141.21           C
ATOM   1761  CD1 ILE   221     215.562 181.363 211.529  1.00141.21           C
ATOM   1762  C   ILE   221     213.114 181.177 209.799  1.00141.21           C
ATOM   1763  O   ILE   221     212.966 180.706 210.924  1.00141.21           O
ATOM   1764  N   PHE   222     212.312 182.142 209.318  1.00 65.87           N
ATOM   1765  CA  PHE   222     211.302 182.773 210.113  1.00 65.87           C
ATOM   1766  CB  PHE   222     210.534 183.874 209.365  1.00 65.87           C
ATOM   1767  CG  PHE   222     209.604 184.500 210.348  1.00 65.87           C
ATOM   1768  CD1 PHE   222     210.020 185.540 211.146  1.00 65.87           C
ATOM   1769  CD2 PHE   222     208.314 184.041 210.473  1.00 65.87           C
ATOM   1770  CE1 PHE   222     209.156 186.114 212.051  1.00 65.87           C
ATOM   1771  CE2 PHE   222     207.447 184.609 211.375  1.00 65.87           C
ATOM   1772  CZ  PHE   222     207.868 185.650 212.166  1.00 65.87           C
ATOM   1773  C   PHE   222     210.307 181.742 210.541  1.00 65.87           C
ATOM   1774  O   PHE   222     209.707 181.866 211.604  1.00 65.87           O
ATOM   1775  N   CYS   223     210.039 180.736 209.693  1.00 50.90           N
ATOM   1776  CA  CYS   223     209.099 179.718 210.069  1.00 50.90           C
ATOM   1777  CB  CYS   223     208.855 178.710 208.936  1.00 50.90           C
ATOM   1778  SG  CYS   223     208.171 179.495 207.447  1.00 50.90           S
ATOM   1779  C   CYS   223     209.604 178.928 211.252  1.00 50.90           C
ATOM   1780  O   CYS   223     208.893 178.736 212.237  1.00 50.90           O
ATOM   1781  N   VAL   224     210.876 178.488 211.197  1.00120.02           N
ATOM   1782  CA  VAL   224     211.442 177.577 212.159  1.00120.02           C
ATOM   1783  CB  VAL   224     212.799 177.057 211.773  1.00120.02           C
ATOM   1784  CG1 VAL   224     212.665 176.273 210.455  1.00120.02           C
ATOM   1785  CG2 VAL   224     213.799 178.221 211.718  1.00120.02           C
ATOM   1786  C   VAL   224     211.531 178.161 213.538  1.00120.02           C
ATOM   1787  O   VAL   224     211.485 177.424 214.520  1.00120.02           O
ATOM   1788  N   LYS   225     211.711 179.486 213.667  1.00104.43           N
ATOM   1789  CA  LYS   225     211.847 180.091 214.965  1.00104.43           C
ATOM   1790  CB  LYS   225     212.220 181.579 214.937  1.00104.43           C
ATOM   1791  CG  LYS   225     212.347 182.120 216.360  1.00104.43           C
ATOM   1792  CD  LYS   225     213.087 183.449 216.492  1.00104.43           C
ATOM   1793  CE  LYS   225     213.325 183.823 217.956  1.00104.43           C
ATOM   1794  NZ  LYS   225     214.216 184.997 218.052  1.00104.43           N
ATOM   1795  C   LYS   225     210.576 179.975 215.750  1.00104.43           C
ATOM   1796  O   LYS   225     210.586 179.980 216.980  1.00104.43           O
ATOM   1797  N   LEU   226     209.440 179.858 215.046  1.00170.92           N
ATOM   1798  CA  LEU   226     208.139 179.915 215.640  1.00170.92           C
ATOM   1799  CB  LEU   226     207.051 179.686 214.582  1.00170.92           C
ATOM   1800  CG  LEU   226     207.142 180.684 213.410  1.00170.92           C
ATOM   1801  CD1 LEU   226     205.946 180.545 212.455  1.00170.92           C
ATOM   1802  CD2 LEU   226     207.365 182.122 213.906  1.00170.92           C
ATOM   1803  C   LEU   226     207.997 178.878 216.713  1.00170.92           C
ATOM   1804  O   LEU   226     207.407 179.154 217.756  1.00170.92           O
ATOM   1805  N   THR   227     208.513 177.652 216.502  1.00109.27           N
ATOM   1806  CA  THR   227     208.366 176.642 217.513  1.00109.27           C
ATOM   1807  CB  THR   227     208.949 175.322 217.104  1.00109.27           C
ATOM   1808  OG1 THR   227     210.347 175.450 216.879  1.00109.27           O
ATOM   1809  CG2 THR   227     208.252 174.858 215.818  1.00109.27           C
ATOM   1810  C   THR   227     209.091 177.059 218.754  1.00109.27           C
ATOM   1811  O   THR   227     208.534 177.029 219.851  1.00109.27           O
ATOM   1812  N   GLU   228     210.357 177.490 218.602  1.00 75.44           N
ATOM   1813  CA  GLU   228     211.192 177.830 219.718  1.00 75.44           C
ATOM   1814  CB  GLU   228     212.632 178.164 219.296  1.00 75.44           C
ATOM   1815  CG  GLU   228     213.396 176.954 218.757  1.00 75.44           C
ATOM   1816  CD  GLU   228     213.533 175.949 219.893  1.00 75.44           C
ATOM   1817  OE1 GLU   228     214.027 176.347 220.981  1.00 75.44           O
ATOM   1818  OE2 GLU   228     213.137 174.771 219.688  1.00 75.44           O
ATOM   1819  C   GLU   228     210.638 179.021 220.431  1.00 75.44           C
ATOM   1820  O   GLU   228     210.716 179.106 221.655  1.00 75.44           O
ATOM   1821  N   PHE   229     210.075 179.980 219.674  1.00 49.34           N
ATOM   1822  CA  PHE   229     209.547 181.187 220.243  1.00 49.34           C
ATOM   1823  CB  PHE   229     209.024 182.163 219.173  1.00 49.34           C
ATOM   1824  CG  PHE   229     208.395 183.315 219.877  1.00 49.34           C
ATOM   1825  CD1 PHE   229     209.170 184.255 220.516  1.00 49.34           C
ATOM   1826  CD2 PHE   229     207.027 183.463 219.882  1.00 49.34           C
ATOM   1827  CE1 PHE   229     208.584 185.317 221.162  1.00 49.34           C
ATOM   1828  CE2 PHE   229     206.436 184.525 220.526  1.00 49.34           C
ATOM   1829  CZ  PHE   229     207.216 185.453 221.170  1.00 49.34           C
ATOM   1830  C   PHE   229     208.416 180.866 221.171  1.00 49.34           C
ATOM   1831  O   PHE   229     208.354 181.388 222.283  1.00 49.34           O
ATOM   1832  N   ASN   230     207.501 179.976 220.744  1.00 61.13           N
ATOM   1833  CA  ASN   230     206.343 179.630 221.522  1.00 61.13           C
ATOM   1834  CB  ASN   230     205.357 178.712 220.775  1.00 61.13           C
ATOM   1835  CG  ASN   230     204.504 179.581 219.857  1.00 61.13           C
ATOM   1836  OD1 ASN   230     203.463 180.093 220.264  1.00 61.13           O
ATOM   1837  ND2 ASN   230     204.954 179.765 218.587  1.00 61.13           N
ATOM   1838  C   ASN   230     206.758 178.958 222.794  1.00 61.13           C
ATOM   1839  O   ASN   230     206.090 179.093 223.818  1.00 61.13           O
ATOM   1840  N   GLU   231     207.884 178.228 222.771  1.00 81.18           N
ATOM   1841  CA  GLU   231     208.351 177.508 223.923  1.00 81.18           C
ATOM   1842  CB  GLU   231     209.715 176.842 223.682  1.00 81.18           C
ATOM   1843  CG  GLU   231     209.642 175.574 222.835  1.00 81.18           C
ATOM   1844  CD  GLU   231     209.278 174.445 223.785  1.00 81.18           C
ATOM   1845  OE1 GLU   231     209.294 174.695 225.021  1.00 81.18           O
ATOM   1846  OE2 GLU   231     208.985 173.321 223.297  1.00 81.18           O
ATOM   1847  C   GLU   231     208.540 178.482 225.041  1.00 81.18           C
ATOM   1848  O   GLU   231     208.329 178.155 226.208  1.00 81.18           O
ATOM   1849  N   LEU   232     208.940 179.714 224.699  1.00 66.07           N
ATOM   1850  CA  LEU   232     209.223 180.737 225.661  1.00 66.07           C
ATOM   1851  CB  LEU   232     209.697 182.052 225.037  1.00 66.07           C
ATOM   1852  CG  LEU   232     211.012 181.927 224.264  1.00 66.07           C
ATOM   1853  CD1 LEU   232     211.508 183.319 223.852  1.00 66.07           C
ATOM   1854  CD2 LEU   232     212.053 181.115 225.050  1.00 66.07           C
ATOM   1855  C   LEU   232     207.990 181.077 226.438  1.00 66.07           C
ATOM   1856  O   LEU   232     208.088 181.517 227.581  1.00 66.07           O
ATOM   1857  N   VAL   233     206.797 180.900 225.844  1.00154.19           N
ATOM   1858  CA  VAL   233     205.585 181.361 226.462  1.00154.19           C
ATOM   1859  CB  VAL   233     204.355 181.016 225.675  1.00154.19           C
ATOM   1860  CG1 VAL   233     204.526 181.624 224.275  1.00154.19           C
ATOM   1861  CG2 VAL   233     204.129 179.494 225.690  1.00154.19           C
ATOM   1862  C   VAL   233     205.426 180.782 227.834  1.00154.19           C
ATOM   1863  O   VAL   233     205.036 181.493 228.756  1.00154.19           O
ATOM   1864  N   MET   234     205.693 179.482 228.037  1.00305.68           N
ATOM   1865  CA  MET   234     205.583 179.039 229.398  1.00305.68           C
ATOM   1866  CB  MET   234     205.778 177.526 229.552  1.00305.68           C
ATOM   1867  CG  MET   234     204.642 176.731 228.908  1.00305.68           C
ATOM   1868  SD  MET   234     204.994 174.965 228.677  1.00305.68           S
ATOM   1869  CE  MET   234     206.030 175.230 227.209  1.00305.68           C
ATOM   1870  C   MET   234     206.697 179.760 230.088  1.00305.68           C
ATOM   1871  O   MET   234     207.766 179.898 229.501  1.00305.68           O
ATOM   1872  N   LYS   235     206.522 180.255 231.337  1.00212.87           N
ATOM   1873  CA  LYS   235     207.612 181.104 231.728  1.00212.87           C
ATOM   1874  CB  LYS   235     207.587 182.403 230.922  1.00212.87           C
ATOM   1875  CG  LYS   235     206.225 183.101 230.931  1.00212.87           C
ATOM   1876  CD  LYS   235     205.782 183.640 232.290  1.00212.87           C
ATOM   1877  CE  LYS   235     204.434 184.364 232.227  1.00212.87           C
ATOM   1878  NZ  LYS   235     203.373 183.431 231.781  1.00212.87           N
ATOM   1879  C   LYS   235     207.626 181.494 233.175  1.00212.87           C
ATOM   1880  O   LYS   235     206.831 181.039 233.995  1.00212.87           O
ATOM   1881  N   ARG   236     208.603 182.380 233.488  1.00223.01           N
ATOM   1882  CA  ARG   236     208.882 182.963 234.773  1.00223.01           C
ATOM   1883  CB  ARG   236     210.329 182.746 235.250  1.00223.01           C
ATOM   1884  CG  ARG   236     210.727 181.274 235.403  1.00223.01           C
ATOM   1885  CD  ARG   236     210.100 180.572 236.610  1.00223.01           C
ATOM   1886  NE  ARG   236     210.616 181.235 237.840  1.00223.01           N
ATOM   1887  CZ  ARG   236     210.111 180.882 239.058  1.00223.01           C
ATOM   1888  NH1 ARG   236     209.168 179.899 239.142  1.00223.01           N
ATOM   1889  NH2 ARG   236     210.545 181.510 240.190  1.00223.01           N
ATOM   1890  C   ARG   236     208.704 184.436 234.569  1.00223.01           C
ATOM   1891  O   ARG   236     208.088 184.838 233.589  1.00223.01           O
ATOM   1892  N   ASN   237     209.176 185.280 235.513  1.00 63.57           N
ATOM   1893  CA  ASN   237     209.014 186.710 235.416  1.00 63.57           C
ATOM   1894  CB  ASN   237     209.510 187.437 236.679  1.00 63.57           C
ATOM   1895  CG  ASN   237     208.657 187.008 237.862  1.00 63.57           C
ATOM   1896  OD1 ASN   237     207.693 186.260 237.713  1.00 63.57           O
ATOM   1897  ND2 ASN   237     209.020 187.502 239.077  1.00 63.57           N
ATOM   1898  C   ASN   237     209.815 187.292 234.287  1.00 63.57           C
ATOM   1899  O   ASN   237     209.294 188.015 233.438  1.00 63.57           O
ATOM   1900  N   ASP   238     211.116 186.953 234.238  1.00 95.08           N
ATOM   1901  CA  ASP   238     212.022 187.547 233.298  1.00 95.08           C
ATOM   1902  CB  ASP   238     213.494 187.158 233.530  1.00 95.08           C
ATOM   1903  CG  ASP   238     213.660 185.652 233.386  1.00 95.08           C
ATOM   1904  OD1 ASP   238     212.707 184.906 233.735  1.00 95.08           O
ATOM   1905  OD2 ASP   238     214.755 185.227 232.929  1.00 95.08           O
ATOM   1906  C   ASP   238     211.631 187.165 231.915  1.00 95.08           C
ATOM   1907  O   ASP   238     211.901 187.892 230.961  1.00 95.08           O
ATOM   1908  N   PHE   239     210.970 186.007 231.778  1.00 56.25           N
ATOM   1909  CA  PHE   239     210.625 185.485 230.492  1.00 56.25           C
ATOM   1910  CB  PHE   239     209.927 184.126 230.571  1.00 56.25           C
ATOM   1911  CG  PHE   239     210.917 183.107 231.021  1.00 56.25           C
ATOM   1912  CD1 PHE   239     211.283 183.014 232.344  1.00 56.25           C
ATOM   1913  CD2 PHE   239     211.469 182.231 230.114  1.00 56.25           C
ATOM   1914  CE1 PHE   239     212.194 182.068 232.751  1.00 56.25           C
ATOM   1915  CE2 PHE   239     212.379 181.283 230.514  1.00 56.25           C
ATOM   1916  CZ  PHE   239     212.744 181.201 231.836  1.00 56.25           C
ATOM   1917  C   PHE   239     209.738 186.435 229.743  1.00 56.25           C
ATOM   1918  O   PHE   239     209.915 186.561 228.535  1.00 56.25           O
ATOM   1919  N   PRO   240     208.786 187.110 230.325  1.00105.29           N
ATOM   1920  CA  PRO   240     208.016 188.009 229.522  1.00105.29           C
ATOM   1921  CD  PRO   240     207.985 186.562 231.397  1.00105.29           C
ATOM   1922  CB  PRO   240     206.874 188.490 230.410  1.00105.29           C
ATOM   1923  CG  PRO   240     206.620 187.272 231.315  1.00105.29           C
ATOM   1924  C   PRO   240     208.901 189.066 228.977  1.00105.29           C
ATOM   1925  O   PRO   240     208.576 189.640 227.940  1.00105.29           O
ATOM   1926  N   LYS   241     210.008 189.362 229.673  1.00111.22           N
ATOM   1927  CA  LYS   241     210.908 190.321 229.125  1.00111.22           C
ATOM   1928  CB  LYS   241     212.089 190.628 230.060  1.00111.22           C
ATOM   1929  CG  LYS   241     211.686 191.209 231.420  1.00111.22           C
ATOM   1930  CD  LYS   241     210.862 192.499 231.348  1.00111.22           C
ATOM   1931  CE  LYS   241     209.457 192.349 231.939  1.00111.22           C
ATOM   1932  NZ  LYS   241     208.722 193.633 231.870  1.00111.22           N
ATOM   1933  C   LYS   241     211.477 189.715 227.878  1.00111.22           C
ATOM   1934  O   LYS   241     211.484 190.337 226.819  1.00111.22           O
ATOM   1935  N   VAL   242     211.933 188.450 227.974  1.00107.75           N
ATOM   1936  CA  VAL   242     212.589 187.820 226.862  1.00107.75           C
ATOM   1937  CB  VAL   242     213.242 186.500 227.183  1.00107.75           C
ATOM   1938  CG1 VAL   242     214.260 186.713 228.315  1.00107.75           C
ATOM   1939  CG2 VAL   242     212.169 185.438 227.464  1.00107.75           C
ATOM   1940  C   VAL   242     211.629 187.589 225.738  1.00107.75           C
ATOM   1941  O   VAL   242     211.983 187.769 224.576  1.00107.75           O
ATOM   1942  N   ARG   243     210.383 187.189 226.044  1.00195.32           N
ATOM   1943  CA  ARG   243     209.442 186.865 225.009  1.00195.32           C
ATOM   1944  CB  ARG   243     208.078 186.403 225.542  1.00195.32           C
ATOM   1945  CG  ARG   243     207.149 185.892 224.439  1.00195.32           C
ATOM   1946  CD  ARG   243     205.732 185.598 224.932  1.00195.32           C
ATOM   1947  NE  ARG   243     205.869 184.726 226.128  1.00195.32           N
ATOM   1948  CZ  ARG   243     206.026 185.306 227.353  1.00195.32           C
ATOM   1949  NH1 ARG   243     205.971 186.665 227.473  1.00195.32           N
ATOM   1950  NH2 ARG   243     206.256 184.537 228.454  1.00195.32           N
ATOM   1951  C   ARG   243     209.186 188.082 224.190  1.00195.32           C
ATOM   1952  O   ARG   243     209.059 188.000 222.969  1.00195.32           O
ATOM   1953  N   ALA   244     209.085 189.250 224.845  1.00 24.02           N
ATOM   1954  CA  ALA   244     208.824 190.449 224.111  1.00 24.02           C
ATOM   1955  CB  ALA   244     208.695 191.686 225.016  1.00 24.02           C
ATOM   1956  C   ALA   244     209.974 190.669 223.181  1.00 24.02           C
ATOM   1957  O   ALA   244     209.785 191.009 222.014  1.00 24.02           O
ATOM   1958  N   MET   245     211.207 190.451 223.673  1.00126.53           N
ATOM   1959  CA  MET   245     212.351 190.635 222.830  1.00126.53           C
ATOM   1960  CB  MET   245     213.704 190.419 223.536  1.00126.53           C
ATOM   1961  CG  MET   245     214.257 191.653 224.257  1.00126.53           C
ATOM   1962  SD  MET   245     213.347 192.209 225.725  1.00126.53           S
ATOM   1963  CE  MET   245     214.466 193.598 226.069  1.00126.53           C
ATOM   1964  C   MET   245     212.283 189.664 221.698  1.00126.53           C
ATOM   1965  O   MET   245     212.638 190.005 220.572  1.00126.53           O
ATOM   1966  N   LEU   246     211.855 188.415 221.954  1.00107.38           N
ATOM   1967  CA  LEU   246     211.816 187.500 220.851  1.00107.38           C
ATOM   1968  CB  LEU   246     211.726 186.008 221.214  1.00107.38           C
ATOM   1969  CG  LEU   246     213.094 185.475 221.695  1.00107.38           C
ATOM   1970  CD1 LEU   246     213.465 186.007 223.088  1.00107.38           C
ATOM   1971  CD2 LEU   246     213.213 183.951 221.539  1.00107.38           C
ATOM   1972  C   LEU   246     210.773 187.865 219.846  1.00107.38           C
ATOM   1973  O   LEU   246     210.994 187.706 218.647  1.00107.38           O
ATOM   1974  N   CYS   247     209.602 188.355 220.285  1.00 73.76           N
ATOM   1975  CA  CYS   247     208.593 188.712 219.331  1.00 73.76           C
ATOM   1976  CB  CYS   247     207.287 189.161 220.004  1.00 73.76           C
ATOM   1977  SG  CYS   247     205.993 189.556 218.794  1.00 73.76           S
ATOM   1978  C   CYS   247     209.114 189.850 218.506  1.00 73.76           C
ATOM   1979  O   CYS   247     208.921 189.901 217.291  1.00 73.76           O
ATOM   1980  N   ASP   248     209.826 190.784 219.160  1.00 76.21           N
ATOM   1981  CA  ASP   248     210.327 191.960 218.512  1.00 76.21           C
ATOM   1982  CB  ASP   248     211.089 192.877 219.487  1.00 76.21           C
ATOM   1983  CG  ASP   248     211.412 194.185 218.781  1.00 76.21           C
ATOM   1984  OD1 ASP   248     212.114 194.142 217.736  1.00 76.21           O
ATOM   1985  OD2 ASP   248     210.950 195.248 219.277  1.00 76.21           O
ATOM   1986  C   ASP   248     211.257 191.555 217.410  1.00 76.21           C
ATOM   1987  O   ASP   248     211.239 192.144 216.331  1.00 76.21           O
ATOM   1988  N   LEU   249     212.098 190.535 217.647  1.00 76.40           N
ATOM   1989  CA  LEU   249     213.015 190.103 216.632  1.00 76.40           C
ATOM   1990  CB  LEU   249     213.905 188.931 217.084  1.00 76.40           C
ATOM   1991  CG  LEU   249     214.849 188.398 215.984  1.00 76.40           C
ATOM   1992  CD1 LEU   249     215.956 189.401 215.637  1.00 76.40           C
ATOM   1993  CD2 LEU   249     215.414 187.019 216.345  1.00 76.40           C
ATOM   1994  C   LEU   249     212.238 189.595 215.461  1.00 76.40           C
ATOM   1995  O   LEU   249     212.551 189.913 214.316  1.00 76.40           O
ATOM   1996  N   LEU   250     211.192 188.789 215.722  1.00151.00           N
ATOM   1997  CA  LEU   250     210.477 188.180 214.638  1.00151.00           C
ATOM   1998  CB  LEU   250     209.457 187.122 215.082  1.00151.00           C
ATOM   1999  CG  LEU   250     210.126 185.863 215.661  1.00151.00           C
ATOM   2000  CD1 LEU   250     209.092 184.762 215.942  1.00151.00           C
ATOM   2001  CD2 LEU   250     211.281 185.387 214.763  1.00151.00           C
ATOM   2002  C   LEU   250     209.769 189.194 213.794  1.00151.00           C
ATOM   2003  O   LEU   250     209.780 189.089 212.569  1.00151.00           O
ATOM   2004  N   VAL   251     209.121 190.198 214.413  1.00 39.89           N
ATOM   2005  CA  VAL   251     208.376 191.155 213.644  1.00 39.89           C
ATOM   2006  CB  VAL   251     207.644 192.135 214.513  1.00 39.89           C
ATOM   2007  CG1 VAL   251     206.959 193.174 213.612  1.00 39.89           C
ATOM   2008  CG2 VAL   251     206.673 191.354 215.415  1.00 39.89           C
ATOM   2009  C   VAL   251     209.295 191.941 212.760  1.00 39.89           C
ATOM   2010  O   VAL   251     209.058 192.059 211.559  1.00 39.89           O
ATOM   2011  N   TRP   252     210.389 192.479 213.333  1.00114.40           N
ATOM   2012  CA  TRP   252     211.305 193.292 212.586  1.00114.40           C
ATOM   2013  CB  TRP   252     212.366 194.008 213.437  1.00114.40           C
ATOM   2014  CG  TRP   252     211.869 195.347 213.922  1.00114.40           C
ATOM   2015  CD2 TRP   252     210.833 195.541 214.896  1.00114.40           C
ATOM   2016  CD1 TRP   252     212.224 196.590 213.485  1.00114.40           C
ATOM   2017  NE1 TRP   252     211.480 197.546 214.129  1.00114.40           N
ATOM   2018  CE2 TRP   252     210.615 196.915 214.997  1.00114.40           C
ATOM   2019  CE3 TRP   252     210.110 194.646 215.633  1.00114.40           C
ATOM   2020  CZ2 TRP   252     209.671 197.418 215.844  1.00114.40           C
ATOM   2021  CZ3 TRP   252     209.165 195.160 216.495  1.00114.40           C
ATOM   2022  CH2 TRP   252     208.951 196.518 216.597  1.00114.40           C
ATOM   2023  C   TRP   252     211.954 192.491 211.519  1.00114.40           C
ATOM   2024  O   TRP   252     212.252 193.011 210.449  1.00114.40           O
ATOM   2025  N   HIS   253     212.219 191.205 211.781  1.00101.94           N
ATOM   2026  CA  HIS   253     212.792 190.388 210.758  1.00101.94           C
ATOM   2027  ND1 HIS   253     215.156 188.097 210.171  1.00101.94           N
ATOM   2028  CG  HIS   253     213.787 188.065 210.318  1.00101.94           C
ATOM   2029  CB  HIS   253     213.022 188.951 211.258  1.00101.94           C
ATOM   2030  NE2 HIS   253     214.409 186.491 208.826  1.00101.94           N
ATOM   2031  CD2 HIS   253     213.347 187.080 209.489  1.00101.94           C
ATOM   2032  CE1 HIS   253     215.474 187.136 209.267  1.00101.94           C
ATOM   2033  C   HIS   253     211.802 190.343 209.632  1.00101.94           C
ATOM   2034  O   HIS   253     212.158 190.503 208.465  1.00101.94           O
ATOM   2035  N   GLN   254     210.512 190.149 209.974  1.00 78.48           N
ATOM   2036  CA  GLN   254     209.461 190.047 209.003  1.00 78.48           C
ATOM   2037  CB  GLN   254     208.097 189.722 209.632  1.00 78.48           C
ATOM   2038  CG  GLN   254     207.020 189.421 208.590  1.00 78.48           C
ATOM   2039  CD  GLN   254     207.255 188.004 208.090  1.00 78.48           C
ATOM   2040  OE1 GLN   254     206.971 187.033 208.789  1.00 78.48           O
ATOM   2041  NE2 GLN   254     207.794 187.880 206.847  1.00 78.48           N
ATOM   2042  C   GLN   254     209.327 191.354 208.287  1.00 78.48           C
ATOM   2043  O   GLN   254     209.058 191.396 207.089  1.00 78.48           O
ATOM   2044  N   LEU   255     209.490 192.474 209.014  1.00 34.74           N
ATOM   2045  CA  LEU   255     209.380 193.770 208.409  1.00 34.74           C
ATOM   2046  CB  LEU   255     209.585 194.912 209.419  1.00 34.74           C
ATOM   2047  CG  LEU   255     208.522 194.975 210.531  1.00 34.74           C
ATOM   2048  CD1 LEU   255     208.799 196.143 211.491  1.00 34.74           C
ATOM   2049  CD2 LEU   255     207.098 195.017 209.950  1.00 34.74           C
ATOM   2050  C   LEU   255     210.476 193.891 207.398  1.00 34.74           C
ATOM   2051  O   LEU   255     210.270 194.420 206.308  1.00 34.74           O
ATOM   2052  N   TYR   256     211.678 193.395 207.746  1.00 90.38           N
ATOM   2053  CA  TYR   256     212.829 193.478 206.892  1.00 90.38           C
ATOM   2054  CB  TYR   256     214.121 192.966 207.544  1.00 90.38           C
ATOM   2055  CG  TYR   256     214.749 194.092 208.287  1.00 90.38           C
ATOM   2056  CD1 TYR   256     214.166 194.654 209.397  1.00 90.38           C
ATOM   2057  CD2 TYR   256     215.962 194.577 207.862  1.00 90.38           C
ATOM   2058  CE1 TYR   256     214.773 195.688 210.067  1.00 90.38           C
ATOM   2059  CE2 TYR   256     216.577 195.609 208.524  1.00 90.38           C
ATOM   2060  CZ  TYR   256     215.982 196.167 209.627  1.00 90.38           C
ATOM   2061  OH  TYR   256     216.613 197.227 210.309  1.00 90.38           O
ATOM   2062  C   TYR   256     212.645 192.714 205.624  1.00 90.38           C
ATOM   2063  O   TYR   256     213.029 193.193 204.560  1.00 90.38           O
ATOM   2064  N   THR   257     212.074 191.498 205.694  1.00104.44           N
ATOM   2065  CA  THR   257     211.928 190.718 204.498  1.00104.44           C
ATOM   2066  CB  THR   257     211.347 189.354 204.753  1.00104.44           C
ATOM   2067  OG1 THR   257     211.323 188.596 203.551  1.00104.44           O
ATOM   2068  CG2 THR   257     209.927 189.498 205.316  1.00104.44           C
ATOM   2069  C   THR   257     211.035 191.458 203.554  1.00104.44           C
ATOM   2070  O   THR   257     211.319 191.542 202.360  1.00104.44           O
ATOM   2071  N   ARG   258     209.940 192.038 204.075  1.00105.36           N
ATOM   2072  CA  ARG   258     209.030 192.768 203.241  1.00105.36           C
ATOM   2073  CB  ARG   258     207.771 193.259 203.984  1.00105.36           C
ATOM   2074  CG  ARG   258     206.776 192.126 204.268  1.00105.36           C
ATOM   2075  CD  ARG   258     205.583 192.515 205.149  1.00105.36           C
ATOM   2076  NE  ARG   258     204.495 193.049 204.279  1.00105.36           N
ATOM   2077  CZ  ARG   258     203.215 193.092 204.751  1.00105.36           C
ATOM   2078  NH1 ARG   258     202.933 192.609 205.998  1.00105.36           N
ATOM   2079  NH2 ARG   258     202.214 193.614 203.985  1.00105.36           N
ATOM   2080  C   ARG   258     209.768 193.939 202.670  1.00105.36           C
ATOM   2081  O   ARG   258     209.554 194.318 201.519  1.00105.36           O
ATOM   2082  N   MET   259     210.679 194.538 203.457  1.00131.02           N
ATOM   2083  CA  MET   259     211.430 195.664 202.983  1.00131.02           C
ATOM   2084  CB  MET   259     212.418 196.203 204.035  1.00131.02           C
ATOM   2085  CG  MET   259     213.279 197.375 203.551  1.00131.02           C
ATOM   2086  SD  MET   259     214.692 196.895 202.507  1.00131.02           S
ATOM   2087  CE  MET   259     215.266 198.584 202.178  1.00131.02           C
ATOM   2088  C   MET   259     212.223 195.230 201.790  1.00131.02           C
ATOM   2089  O   MET   259     212.346 195.974 200.819  1.00131.02           O
ATOM   2090  N   LEU   260     212.809 194.018 201.852  1.00174.26           N
ATOM   2091  CA  LEU   260     213.612 193.497 200.779  1.00174.26           C
ATOM   2092  CB  LEU   260     214.196 192.113 201.102  1.00174.26           C
ATOM   2093  CG  LEU   260     215.120 192.108 202.325  1.00174.26           C
ATOM   2094  CD1 LEU   260     215.705 190.711 202.592  1.00174.26           C
ATOM   2095  CD2 LEU   260     216.193 193.189 202.176  1.00174.26           C
ATOM   2096  C   LEU   260     212.752 193.273 199.583  1.00174.26           C
ATOM   2097  O   LEU   260     213.087 193.680 198.470  1.00174.26           O
ATOM   2098  N   GLN   261     211.591 192.636 199.808  1.00159.72           N
ATOM   2099  CA  GLN   261     210.734 192.252 198.732  1.00159.72           C
ATOM   2100  CB  GLN   261     209.441 191.571 199.204  1.00159.72           C
ATOM   2101  CG  GLN   261     208.501 191.218 198.051  1.00159.72           C
ATOM   2102  CD  GLN   261     209.069 190.025 197.299  1.00159.72           C
ATOM   2103  OE1 GLN   261     210.200 189.603 197.535  1.00159.72           O
ATOM   2104  NE2 GLN   261     208.256 189.464 196.365  1.00159.72           N
ATOM   2105  C   GLN   261     210.309 193.478 198.002  1.00159.72           C
ATOM   2106  O   GLN   261     210.290 193.492 196.776  1.00159.72           O
ATOM   2107  N   THR   262     209.964 194.544 198.743  1.00 77.59           N
ATOM   2108  CA  THR   262     209.510 195.762 198.138  1.00 77.59           C
ATOM   2109  CB  THR   262     209.015 196.774 199.129  1.00 77.59           C
ATOM   2110  OG1 THR   262     210.069 197.185 199.986  1.00 77.59           O
ATOM   2111  CG2 THR   262     207.875 196.139 199.946  1.00 77.59           C
ATOM   2112  C   THR   262     210.638 196.379 197.355  1.00 77.59           C
ATOM   2113  O   THR   262     210.413 197.106 196.393  1.00 77.59           O
ATOM   2114  N   THR   263     211.892 196.204 197.798  1.00 83.21           N
ATOM   2115  CA  THR   263     213.005 196.744 197.058  1.00 83.21           C
ATOM   2116  CB  THR   263     214.286 196.724 197.837  1.00 83.21           C
ATOM   2117  OG1 THR   263     214.152 197.480 199.032  1.00 83.21           O
ATOM   2118  CG2 THR   263     215.398 197.312 196.951  1.00 83.21           C
ATOM   2119  C   THR   263     213.256 195.960 195.799  1.00 83.21           C
ATOM   2120  O   THR   263     213.561 196.514 194.745  1.00 83.21           O
ATOM   2121  N   LYS   264     213.151 194.625 195.897  1.00217.84           N
ATOM   2122  CA  LYS   264     213.398 193.709 194.822  1.00217.84           C
ATOM   2123  CB  LYS   264     213.162 192.268 195.283  1.00217.84           C
ATOM   2124  CG  LYS   264     213.257 191.258 194.151  1.00217.84           C
ATOM   2125  CD  LYS   264     214.677 191.022 193.650  1.00217.84           C
ATOM   2126  CE  LYS   264     214.678 190.091 192.446  1.00217.84           C
ATOM   2127  NZ  LYS   264     213.537 189.166 192.588  1.00217.84           N
ATOM   2128  C   LYS   264     212.395 193.998 193.778  1.00217.84           C
ATOM   2129  O   LYS   264     212.652 193.815 192.590  1.00217.84           O
ATOM   2130  N   LYS   265     211.191 194.370 194.239  1.00211.35           N
ATOM   2131  CA  LYS   265     210.116 194.787 193.406  1.00211.35           C
ATOM   2132  CB  LYS   265     208.730 194.848 194.088  1.00211.35           C
ATOM   2133  CG  LYS   265     208.410 196.147 194.818  1.00211.35           C
ATOM   2134  CD  LYS   265     206.938 196.296 195.206  1.00211.35           C
ATOM   2135  CE  LYS   265     206.526 195.451 196.412  1.00211.35           C
ATOM   2136  NZ  LYS   265     205.093 195.668 196.707  1.00211.35           N
ATOM   2137  C   LYS   265     210.427 196.158 192.864  1.00211.35           C
ATOM   2138  O   LYS   265     209.764 196.665 191.974  1.00211.35           O
ATOM   2139  N   ILE   266     211.343 196.937 193.436  1.00176.21           N
ATOM   2140  CA  ILE   266     211.397 198.179 192.722  1.00176.21           C
ATOM   2141  CB  ILE   266     212.071 199.304 193.471  1.00176.21           C
ATOM   2142  CG1 ILE   266     211.783 200.631 192.752  1.00176.21           C
ATOM   2143  CG2 ILE   266     213.572 199.019 193.643  1.00176.21           C
ATOM   2144  CD1 ILE   266     212.157 201.862 193.575  1.00176.21           C
ATOM   2145  C   ILE   266     212.019 198.078 191.335  1.00176.21           C
ATOM   2146  O   ILE   266     211.384 198.455 190.357  1.00176.21           O
ATOM   2147  N   TYR   267     213.298 197.663 191.194  1.00320.14           N
ATOM   2148  CA  TYR   267     213.970 197.529 189.893  1.00320.14           C
ATOM   2149  CB  TYR   267     215.499 197.571 190.075  1.00320.14           C
ATOM   2150  CG  TYR   267     216.164 196.917 188.912  1.00320.14           C
ATOM   2151  CD1 TYR   267     216.326 197.548 187.700  1.00320.14           C
ATOM   2152  CD2 TYR   267     216.649 195.639 189.066  1.00320.14           C
ATOM   2153  CE1 TYR   267     216.955 196.899 186.660  1.00320.14           C
ATOM   2154  CE2 TYR   267     217.278 194.987 188.033  1.00320.14           C
ATOM   2155  CZ  TYR   267     217.430 195.619 186.825  1.00320.14           C
ATOM   2156  OH  TYR   267     218.075 194.953 185.760  1.00320.14           O
ATOM   2157  C   TYR   267     213.664 196.350 189.083  1.00320.14           C
ATOM   2158  O   TYR   267     213.503 196.343 187.844  1.00320.14           O
ATOM   2159  N   SER   268     213.683 195.287 189.874  1.00168.06           N
ATOM   2160  CA  SER   268     213.639 194.039 189.275  1.00168.06           C
ATOM   2161  CB  SER   268     213.791 192.877 190.272  1.00168.06           C
ATOM   2162  OG  SER   268     215.084 192.904 190.859  1.00168.06           O
ATOM   2163  C   SER   268     212.315 193.913 188.641  1.00168.06           C
ATOM   2164  O   SER   268     212.241 193.233 187.632  1.00168.06           O
ATOM   2165  N   ILE   269     211.261 194.572 189.186  1.00183.14           N
ATOM   2166  CA  ILE   269     209.918 194.394 188.698  1.00183.14           C
ATOM   2167  CB  ILE   269     208.850 195.123 189.466  1.00183.14           C
ATOM   2168  CG1 ILE   269     208.990 196.654 189.379  1.00183.14           C
ATOM   2169  CG2 ILE   269     208.709 194.497 190.850  1.00183.14           C
ATOM   2170  CD1 ILE   269     207.790 197.404 189.962  1.00183.14           C
ATOM   2171  C   ILE   269     209.796 194.856 187.301  1.00183.14           C
ATOM   2172  O   ILE   269     209.168 194.195 186.477  1.00183.14           O
ATOM   2173  N   VAL   270     210.374 196.024 187.017  1.00180.81           N
ATOM   2174  CA  VAL   270     210.249 196.611 185.733  1.00180.81           C
ATOM   2175  CB  VAL   270     210.817 198.000 185.668  1.00180.81           C
ATOM   2176  CG1 VAL   270     210.008 198.880 186.637  1.00180.81           C
ATOM   2177  CG2 VAL   270     212.322 197.963 185.974  1.00180.81           C
ATOM   2178  C   VAL   270     210.908 195.765 184.716  1.00180.81           C
ATOM   2179  O   VAL   270     210.391 195.516 183.616  1.00180.81           O
ATOM   2180  N   LEU   271     212.095 195.285 185.099  1.00222.55           N
ATOM   2181  CA  LEU   271     212.819 194.562 184.123  1.00222.55           C
ATOM   2182  CB  LEU   271     214.271 194.236 184.549  1.00222.55           C
ATOM   2183  CG  LEU   271     214.543 192.815 185.081  1.00222.55           C
ATOM   2184  CD1 LEU   271     214.586 191.784 183.936  1.00222.55           C
ATOM   2185  CD2 LEU   271     215.813 192.786 185.947  1.00222.55           C
ATOM   2186  C   LEU   271     212.081 193.311 183.786  1.00222.55           C
ATOM   2187  O   LEU   271     212.060 192.906 182.625  1.00222.55           O
ATOM   2188  N   PHE   272     211.470 192.660 184.798  1.00211.96           N
ATOM   2189  CA  PHE   272     210.773 191.430 184.580  1.00211.96           C
ATOM   2190  CB  PHE   272     210.556 190.569 185.826  1.00211.96           C
ATOM   2191  CG  PHE   272     211.846 189.817 185.820  1.00211.96           C
ATOM   2192  CD1 PHE   272     213.036 190.458 186.072  1.00211.96           C
ATOM   2193  CD2 PHE   272     211.870 188.474 185.524  1.00211.96           C
ATOM   2194  CE1 PHE   272     214.226 189.765 186.054  1.00211.96           C
ATOM   2195  CE2 PHE   272     213.054 187.776 185.502  1.00211.96           C
ATOM   2196  CZ  PHE   272     214.238 188.422 185.770  1.00211.96           C
ATOM   2197  C   PHE   272     209.576 191.612 183.714  1.00211.96           C
ATOM   2198  O   PHE   272     209.273 190.724 182.923  1.00211.96           O
ATOM   2199  N   VAL   273     208.843 192.733 183.843  1.00163.27           N
ATOM   2200  CA  VAL   273     207.716 192.928 182.978  1.00163.27           C
ATOM   2201  CB  VAL   273     206.909 194.154 183.297  1.00163.27           C
ATOM   2202  CG1 VAL   273     207.735 195.405 182.969  1.00163.27           C
ATOM   2203  CG2 VAL   273     205.581 194.073 182.524  1.00163.27           C
ATOM   2204  C   VAL   273     208.154 193.005 181.545  1.00163.27           C
ATOM   2205  O   VAL   273     207.523 192.433 180.648  1.00163.27           O
ATOM   2206  N   GLN   274     209.266 193.719 181.296  1.00170.32           N
ATOM   2207  CA  GLN   274     209.692 193.883 179.935  1.00170.32           C
ATOM   2208  CB  GLN   274     210.936 194.783 179.808  1.00170.32           C
ATOM   2209  CG  GLN   274     211.318 195.106 178.360  1.00170.32           C
ATOM   2210  CD  GLN   274     210.468 196.286 177.906  1.00170.32           C
ATOM   2211  OE1 GLN   274     210.761 197.434 178.235  1.00170.32           O
ATOM   2212  NE2 GLN   274     209.386 196.004 177.131  1.00170.32           N
ATOM   2213  C   GLN   274     210.059 192.560 179.337  1.00170.32           C
ATOM   2214  O   GLN   274     209.732 192.258 178.185  1.00170.32           O
ATOM   2215  N   LEU   275     210.754 191.731 180.131  1.00109.09           N
ATOM   2216  CA  LEU   275     211.228 190.466 179.656  1.00109.09           C
ATOM   2217  CB  LEU   275     212.087 189.754 180.728  1.00109.09           C
ATOM   2218  CG  LEU   275     212.797 188.431 180.337  1.00109.09           C
ATOM   2219  CD1 LEU   275     213.625 187.914 181.522  1.00109.09           C
ATOM   2220  CD2 LEU   275     211.844 187.334 179.830  1.00109.09           C
ATOM   2221  C   LEU   275     210.057 189.603 179.320  1.00109.09           C
ATOM   2222  O   LEU   275     210.135 188.874 178.337  1.00109.09           O
ATOM   2223  N   SER   276     208.972 189.626 180.131  1.00155.34           N
ATOM   2224  CA  SER   276     207.817 188.782 179.901  1.00155.34           C
ATOM   2225  CB  SER   276     206.770 188.900 181.018  1.00155.34           C
ATOM   2226  OG  SER   276     206.247 190.220 181.049  1.00155.34           O
ATOM   2227  C   SER   276     207.150 189.150 178.622  1.00155.34           C
ATOM   2228  O   SER   276     206.670 188.289 177.880  1.00155.34           O
ATOM   2229  N   THR   277     207.076 190.455 178.331  1.00 97.81           N
ATOM   2230  CA  THR   277     206.401 190.804 177.116  1.00 97.81           C
ATOM   2231  CB  THR   277     206.276 192.288 176.940  1.00 97.81           C
ATOM   2232  OG1 THR   277     205.593 192.860 178.046  1.00 97.81           O
ATOM   2233  CG2 THR   277     205.488 192.561 175.649  1.00 97.81           C
ATOM   2234  C   THR   277     207.150 190.283 175.930  1.00 97.81           C
ATOM   2235  O   THR   277     206.590 189.747 174.961  1.00 97.81           O
ATOM   2236  N   THR   278     208.478 190.441 175.997  1.00 72.57           N
ATOM   2237  CA  THR   278     209.253 190.057 174.869  1.00 72.57           C
ATOM   2238  CB  THR   278     210.704 190.384 175.040  1.00 72.57           C
ATOM   2239  OG1 THR   278     210.863 191.780 175.245  1.00 72.57           O
ATOM   2240  CG2 THR   278     211.460 189.944 173.776  1.00 72.57           C
ATOM   2241  C   THR   278     209.133 188.587 174.638  1.00 72.57           C
ATOM   2242  O   THR   278     209.048 188.172 173.485  1.00 72.57           O
ATOM   2243  N   CYS   279     209.139 187.773 175.716  1.00172.08           N
ATOM   2244  CA  CYS   279     209.072 186.336 175.615  1.00172.08           C
ATOM   2245  CB  CYS   279     209.266 185.590 176.949  1.00172.08           C
ATOM   2246  SG  CYS   279     207.835 185.685 178.059  1.00172.08           S
ATOM   2247  C   CYS   279     207.753 185.918 175.022  1.00172.08           C
ATOM   2248  O   CYS   279     207.702 184.928 174.298  1.00172.08           O
ATOM   2249  N   VAL   280     206.632 186.603 175.334  1.00152.87           N
ATOM   2250  CA  VAL   280     205.377 186.183 174.752  1.00152.87           C
ATOM   2251  CB  VAL   280     204.174 186.922 175.286  1.00152.87           C
ATOM   2252  CG1 VAL   280     204.221 188.391 174.841  1.00152.87           C
ATOM   2253  CG2 VAL   280     202.905 186.191 174.816  1.00152.87           C
ATOM   2254  C   VAL   280     205.420 186.346 173.268  1.00152.87           C
ATOM   2255  O   VAL   280     204.965 185.485 172.501  1.00152.87           O
ATOM   2256  N   GLY   281     205.984 187.485 172.829  1.00 73.06           N
ATOM   2257  CA  GLY   281     206.007 187.719 171.419  1.00 73.06           C
ATOM   2258  C   GLY   281     206.836 186.683 170.721  1.00 73.06           C
ATOM   2259  O   GLY   281     206.485 186.189 169.643  1.00 73.06           O
ATOM   2260  N   LEU   282     207.982 186.347 171.334  1.00163.83           N
ATOM   2261  CA  LEU   282     208.890 185.420 170.729  1.00163.83           C
ATOM   2262  CB  LEU   282     210.197 185.273 171.524  1.00163.83           C
ATOM   2263  CG  LEU   282     210.990 186.592 171.626  1.00163.83           C
ATOM   2264  CD1 LEU   282     212.323 186.390 172.362  1.00163.83           C
ATOM   2265  CD2 LEU   282     211.158 187.261 170.251  1.00163.83           C
ATOM   2266  C   LEU   282     208.233 184.070 170.631  1.00163.83           C
ATOM   2267  O   LEU   282     208.483 183.385 169.649  1.00163.83           O
ATOM   2268  N   LEU   283     207.422 183.628 171.633  1.00169.36           N
ATOM   2269  CA  LEU   283     206.760 182.331 171.589  1.00169.36           C
ATOM   2270  CB  LEU   283     206.068 181.911 172.897  1.00169.36           C
ATOM   2271  CG  LEU   283     207.044 181.291 173.917  1.00169.36           C
ATOM   2272  CD1 LEU   283     207.554 179.928 173.419  1.00169.36           C
ATOM   2273  CD2 LEU   283     208.201 182.239 174.259  1.00169.36           C
ATOM   2274  C   LEU   283     205.786 182.263 170.459  1.00169.36           C
ATOM   2275  O   LEU   283     205.631 181.231 169.800  1.00169.36           O
ATOM   2276  N   CYS   284     205.067 183.362 170.212  1.00121.89           N
ATOM   2277  CA  CYS   284     204.140 183.299 169.123  1.00121.89           C
ATOM   2278  CB  CYS   284     203.324 184.591 168.984  1.00121.89           C
ATOM   2279  SG  CYS   284     202.435 184.995 170.514  1.00121.89           S
ATOM   2280  C   CYS   284     204.861 183.099 167.820  1.00121.89           C
ATOM   2281  O   CYS   284     204.451 182.323 166.946  1.00121.89           O
ATOM   2282  N   THR   285     205.974 183.829 167.663  1.00158.01           N
ATOM   2283  CA  THR   285     206.675 183.791 166.417  1.00158.01           C
ATOM   2284  CB  THR   285     207.772 184.819 166.350  1.00158.01           C
ATOM   2285  OG1 THR   285     208.141 185.051 165.001  1.00158.01           O
ATOM   2286  CG2 THR   285     208.995 184.324 167.133  1.00158.01           C
ATOM   2287  C   THR   285     207.243 182.413 166.195  1.00158.01           C
ATOM   2288  O   THR   285     207.274 181.947 165.061  1.00158.01           O
ATOM   2289  N   ILE   286     207.727 181.739 167.267  1.00100.93           N
ATOM   2290  CA  ILE   286     208.299 180.407 167.228  1.00100.93           C
ATOM   2291  CB  ILE   286     208.825 179.959 168.561  1.00100.93           C
ATOM   2292  CG1 ILE   286     209.951 180.901 169.025  1.00100.93           C
ATOM   2293  CG2 ILE   286     209.272 178.495 168.418  1.00100.93           C
ATOM   2294  CD1 ILE   286     210.348 180.719 170.490  1.00100.93           C
ATOM   2295  C   ILE   286     207.243 179.431 166.789  1.00100.93           C
ATOM   2296  O   ILE   286     207.551 178.483 166.073  1.00100.93           O
ATOM   2297  N   SER   287     205.982 179.582 167.249  1.00120.34           N
ATOM   2298  CA  SER   287     204.958 178.653 166.837  1.00120.34           C
ATOM   2299  CB  SER   287     203.591 178.941 167.480  1.00120.34           C
ATOM   2300  OG  SER   287     202.637 177.991 167.028  1.00120.34           O
ATOM   2301  C   SER   287     204.761 178.747 165.360  1.00120.34           C
ATOM   2302  O   SER   287     204.625 177.739 164.657  1.00120.34           O
ATOM   2303  N   CYS   288     204.752 179.987 164.846  1.00127.64           N
ATOM   2304  CA  CYS   288     204.510 180.161 163.446  1.00127.64           C
ATOM   2305  CB  CYS   288     204.445 181.644 163.043  1.00127.64           C
ATOM   2306  SG  CYS   288     203.056 182.514 163.831  1.00127.64           S
ATOM   2307  C   CYS   288     205.616 179.515 162.643  1.00127.64           C
ATOM   2308  O   CYS   288     205.360 178.892 161.609  1.00127.64           O
ATOM   2309  N   ILE   289     206.882 179.663 163.100  1.00106.38           N
ATOM   2310  CA  ILE   289     208.039 179.145 162.405  1.00106.38           C
ATOM   2311  CB  ILE   289     209.350 179.497 163.023  1.00106.38           C
ATOM   2312  CG1 ILE   289     209.452 181.000 163.279  1.00106.38           C
ATOM   2313  CG2 ILE   289     210.418 179.020 162.028  1.00106.38           C
ATOM   2314  CD1 ILE   289     210.665 181.402 164.117  1.00106.38           C
ATOM   2315  C   ILE   289     207.994 177.643 162.378  1.00106.38           C
ATOM   2316  O   ILE   289     208.438 177.025 161.414  1.00106.38           O
ATOM   2317  N   PHE   290     207.542 177.003 163.475  1.00127.17           N
ATOM   2318  CA  PHE   290     207.463 175.563 163.526  1.00127.17           C
ATOM   2319  CB  PHE   290     206.964 175.044 164.885  1.00127.17           C
ATOM   2320  CG  PHE   290     206.877 173.563 164.779  1.00127.17           C
ATOM   2321  CD1 PHE   290     207.964 172.767 165.055  1.00127.17           C
ATOM   2322  CD2 PHE   290     205.695 172.974 164.390  1.00127.17           C
ATOM   2323  CE1 PHE   290     207.869 171.399 164.950  1.00127.17           C
ATOM   2324  CE2 PHE   290     205.596 171.608 164.283  1.00127.17           C
ATOM   2325  CZ  PHE   290     206.685 170.819 164.563  1.00127.17           C
ATOM   2326  C   PHE   290     206.494 175.105 162.487  1.00127.17           C
ATOM   2327  O   PHE   290     206.716 174.098 161.810  1.00127.17           O
ATOM   2328  N   MET   291     205.371 175.830 162.343  1.00171.84           N
ATOM   2329  CA  MET   291     204.412 175.381 161.377  1.00171.84           C
ATOM   2330  CB  MET   291     203.213 176.334 161.246  1.00171.84           C
ATOM   2331  CG  MET   291     202.341 176.027 160.024  1.00171.84           C
ATOM   2332  SD  MET   291     201.122 177.310 159.598  1.00171.84           S
ATOM   2333  CE  MET   291     199.800 176.713 160.688  1.00171.84           C
ATOM   2334  C   MET   291     205.060 175.388 160.012  1.00171.84           C
ATOM   2335  O   MET   291     204.861 174.462 159.224  1.00171.84           O
ATOM   2336  N   LYS   292     205.796 176.473 159.680  1.00136.46           N
ATOM   2337  CA  LYS   292     206.427 176.646 158.385  1.00136.46           C
ATOM   2338  CB  LYS   292     206.976 178.071 158.194  1.00136.46           C
ATOM   2339  CG  LYS   292     205.963 179.212 158.287  1.00136.46           C
ATOM   2340  CD  LYS   292     206.666 180.566 158.421  1.00136.46           C
ATOM   2341  CE  LYS   292     205.737 181.770 158.581  1.00136.46           C
ATOM   2342  NZ  LYS   292     206.544 183.006 158.700  1.00136.46           N
ATOM   2343  C   LYS   292     207.629 175.750 158.030  1.00136.46           C
ATOM   2344  O   LYS   292     207.608 175.186 156.940  1.00136.46           O
ATOM   2345  N   ALA   293     208.683 175.521 158.885  1.00148.96           N
ATOM   2346  CA  ALA   293     209.890 174.975 158.249  1.00148.96           C
ATOM   2347  CB  ALA   293     210.586 176.000 157.338  1.00148.96           C
ATOM   2348  C   ALA   293     210.998 174.405 159.143  1.00148.96           C
ATOM   2349  O   ALA   293     210.847 173.307 159.675  1.00148.96           O
ATOM   2350  N   TRP   294     212.136 175.169 159.310  1.00328.47           N
ATOM   2351  CA  TRP   294     213.483 174.882 159.844  1.00328.47           C
ATOM   2352  CB  TRP   294     214.513 176.024 159.713  1.00328.47           C
ATOM   2353  CG  TRP   294     214.114 177.387 160.233  1.00328.47           C
ATOM   2354  CD2 TRP   294     215.065 178.420 160.538  1.00328.47           C
ATOM   2355  CD1 TRP   294     212.881 177.909 160.480  1.00328.47           C
ATOM   2356  NE1 TRP   294     213.000 179.214 160.905  1.00328.47           N
ATOM   2357  CE2 TRP   294     214.340 179.537 160.948  1.00328.47           C
ATOM   2358  CE3 TRP   294     216.429 178.437 160.477  1.00328.47           C
ATOM   2359  CZ2 TRP   294     214.973 180.696 161.304  1.00328.47           C
ATOM   2360  CZ3 TRP   294     217.064 179.605 160.840  1.00328.47           C
ATOM   2361  CH2 TRP   294     216.350 180.713 161.245  1.00328.47           C
ATOM   2362  C   TRP   294     213.409 174.447 161.206  1.00328.47           C
ATOM   2363  O   TRP   294     213.671 175.180 162.135  1.00328.47           O
ATOM   2364  N   PRO   295     212.972 173.243 161.273  1.00138.93           N
ATOM   2365  CA  PRO   295     212.689 172.640 162.523  1.00138.93           C
ATOM   2366  CD  PRO   295     213.392 172.264 160.281  1.00138.93           C
ATOM   2367  CB  PRO   295     212.437 171.167 162.209  1.00138.93           C
ATOM   2368  CG  PRO   295     213.370 170.914 161.013  1.00138.93           C
ATOM   2369  C   PRO   295     213.764 172.777 163.554  1.00138.93           C
ATOM   2370  O   PRO   295     213.394 173.074 164.682  1.00138.93           O
ATOM   2371  N   ALA   296     215.061 172.580 163.242  1.00 74.07           N
ATOM   2372  CA  ALA   296     216.071 172.625 164.273  1.00 74.07           C
ATOM   2373  CB  ALA   296     217.471 172.276 163.738  1.00 74.07           C
ATOM   2374  C   ALA   296     216.166 173.983 164.891  1.00 74.07           C
ATOM   2375  O   ALA   296     216.324 174.113 166.113  1.00 74.07           O
ATOM   2376  N   ALA   297     216.131 175.021 164.026  1.00105.91           N
ATOM   2377  CA  ALA   297     216.281 176.359 164.496  1.00105.91           C
ATOM   2378  CB  ALA   297     216.552 177.378 163.367  1.00105.91           C
ATOM   2379  C   ALA   297     215.148 176.790 165.366  1.00105.91           C
ATOM   2380  O   ALA   297     215.349 177.335 166.457  1.00105.91           O
ATOM   2381  N   PRO   298     213.960 176.539 164.893  1.00174.02           N
ATOM   2382  CA  PRO   298     212.892 176.747 165.784  1.00174.02           C
ATOM   2383  CD  PRO   298     213.581 177.373 163.768  1.00174.02           C
ATOM   2384  CB  PRO   298     211.612 176.632 164.967  1.00174.02           C
ATOM   2385  CG  PRO   298     212.092 177.035 163.563  1.00174.02           C
ATOM   2386  C   PRO   298     212.908 176.038 167.092  1.00174.02           C
ATOM   2387  O   PRO   298     212.523 176.684 168.063  1.00174.02           O
ATOM   2388  N   LEU   299     213.358 174.769 167.168  1.00154.83           N
ATOM   2389  CA  LEU   299     213.352 174.051 168.418  1.00154.83           C
ATOM   2390  CB  LEU   299     213.792 172.585 168.245  1.00154.83           C
ATOM   2391  CG  LEU   299     213.641 171.705 169.505  1.00154.83           C
ATOM   2392  CD1 LEU   299     214.636 172.078 170.617  1.00154.83           C
ATOM   2393  CD2 LEU   299     212.182 171.696 169.987  1.00154.83           C
ATOM   2394  C   LEU   299     214.288 174.714 169.361  1.00154.83           C
ATOM   2395  O   LEU   299     213.980 174.827 170.544  1.00154.83           O
ATOM   2396  N   TYR   300     215.460 175.158 168.865  1.00 88.73           N
ATOM   2397  CA  TYR   300     216.422 175.759 169.750  1.00 88.73           C
ATOM   2398  CB  TYR   300     217.736 176.160 169.059  1.00 88.73           C
ATOM   2399  CG  TYR   300     218.568 174.941 168.907  1.00 88.73           C
ATOM   2400  CD1 TYR   300     219.413 174.570 169.927  1.00 88.73           C
ATOM   2401  CD2 TYR   300     218.509 174.175 167.769  1.00 88.73           C
ATOM   2402  CE1 TYR   300     220.195 173.447 169.812  1.00 88.73           C
ATOM   2403  CE2 TYR   300     219.288 173.050 167.648  1.00 88.73           C
ATOM   2404  CZ  TYR   300     220.132 172.688 168.671  1.00 88.73           C
ATOM   2405  OH  TYR   300     220.933 171.533 168.551  1.00 88.73           O
ATOM   2406  C   TYR   300     215.893 177.005 170.362  1.00 88.73           C
ATOM   2407  O   TYR   300     216.046 177.247 171.565  1.00 88.73           O
ATOM   2408  N   LEU   301     215.261 177.832 169.521  1.00107.04           N
ATOM   2409  CA  LEU   301     214.820 179.088 170.029  1.00107.04           C
ATOM   2410  CB  LEU   301     214.193 179.987 168.952  1.00107.04           C
ATOM   2411  CG  LEU   301     215.200 180.483 167.902  1.00107.04           C
ATOM   2412  CD1 LEU   301     214.530 181.433 166.897  1.00107.04           C
ATOM   2413  CD2 LEU   301     216.438 181.100 168.571  1.00107.04           C
ATOM   2414  C   LEU   301     213.794 178.893 171.081  1.00107.04           C
ATOM   2415  O   LEU   301     213.829 179.568 172.112  1.00107.04           O
ATOM   2416  N   LEU   302     212.867 177.952 170.833  1.00150.93           N
ATOM   2417  CA  LEU   302     211.757 177.731 171.711  1.00150.93           C
ATOM   2418  CB  LEU   302     210.778 176.691 171.121  1.00150.93           C
ATOM   2419  CG  LEU   302     209.470 176.425 171.905  1.00150.93           C
ATOM   2420  CD1 LEU   302     208.542 175.516 171.085  1.00150.93           C
ATOM   2421  CD2 LEU   302     209.709 175.844 173.310  1.00150.93           C
ATOM   2422  C   LEU   302     212.260 177.261 173.022  1.00150.93           C
ATOM   2423  O   LEU   302     211.726 177.688 174.038  1.00150.93           O
ATOM   2424  N   TYR   303     213.281 176.378 173.038  1.00 88.09           N
ATOM   2425  CA  TYR   303     213.784 175.845 174.275  1.00 88.09           C
ATOM   2426  CB  TYR   303     214.912 174.816 174.077  1.00 88.09           C
ATOM   2427  CG  TYR   303     215.429 174.477 175.434  1.00 88.09           C
ATOM   2428  CD1 TYR   303     214.824 173.495 176.184  1.00 88.09           C
ATOM   2429  CD2 TYR   303     216.509 175.147 175.968  1.00 88.09           C
ATOM   2430  CE1 TYR   303     215.290 173.183 177.438  1.00 88.09           C
ATOM   2431  CE2 TYR   303     216.980 174.841 177.223  1.00 88.09           C
ATOM   2432  CZ  TYR   303     216.369 173.857 177.960  1.00 88.09           C
ATOM   2433  OH  TYR   303     216.846 173.535 179.247  1.00 88.09           O
ATOM   2434  C   TYR   303     214.345 176.938 175.098  1.00 88.09           C
ATOM   2435  O   TYR   303     214.142 176.961 176.311  1.00 88.09           O
ATOM   2436  N   ALA   304     215.107 177.848 174.469  1.00102.54           N
ATOM   2437  CA  ALA   304     215.730 178.866 175.260  1.00102.54           C
ATOM   2438  CB  ALA   304     216.670 179.764 174.434  1.00102.54           C
ATOM   2439  C   ALA   304     214.727 179.757 175.906  1.00102.54           C
ATOM   2440  O   ALA   304     214.831 180.105 177.088  1.00102.54           O
ATOM   2441  N   ALA   305     213.712 180.143 175.120  1.00102.12           N
ATOM   2442  CA  ALA   305     212.758 181.069 175.637  1.00102.12           C
ATOM   2443  CB  ALA   305     211.720 181.489 174.584  1.00102.12           C
ATOM   2444  C   ALA   305     212.014 180.491 176.788  1.00102.12           C
ATOM   2445  O   ALA   305     211.785 181.169 177.792  1.00102.12           O
ATOM   2446  N   ILE   306     211.634 179.209 176.655  1.00155.89           N
ATOM   2447  CA  ILE   306     210.862 178.525 177.649  1.00155.89           C
ATOM   2448  CB  ILE   306     210.491 177.127 177.247  1.00155.89           C
ATOM   2449  CG1 ILE   306     209.645 177.143 175.962  1.00155.89           C
ATOM   2450  CG2 ILE   306     209.768 176.477 178.440  1.00155.89           C
ATOM   2451  CD1 ILE   306     208.304 177.861 176.116  1.00155.89           C
ATOM   2452  C   ILE   306     211.657 178.438 178.908  1.00155.89           C
ATOM   2453  O   ILE   306     211.070 178.562 179.974  1.00155.89           O
ATOM   2454  N   THR   307     212.984 178.178 178.834  1.00 82.76           N
ATOM   2455  CA  THR   307     213.807 178.043 180.019  1.00 82.76           C
ATOM   2456  CB  THR   307     215.232 177.703 179.696  1.00 82.76           C
ATOM   2457  OG1 THR   307     215.288 176.492 178.956  1.00 82.76           O
ATOM   2458  CG2 THR   307     216.013 177.554 181.013  1.00 82.76           C
ATOM   2459  C   THR   307     213.832 179.328 180.773  1.00 82.76           C
ATOM   2460  O   THR   307     213.758 179.336 182.006  1.00 82.76           O
ATOM   2461  N   LEU   308     213.956 180.455 180.048  1.00166.67           N
ATOM   2462  CA  LEU   308     214.034 181.679 180.786  1.00166.67           C
ATOM   2463  CB  LEU   308     214.317 182.931 179.931  1.00166.67           C
ATOM   2464  CG  LEU   308     215.780 183.093 179.465  1.00166.67           C
ATOM   2465  CD1 LEU   308     216.724 183.278 180.663  1.00166.67           C
ATOM   2466  CD2 LEU   308     216.228 181.970 178.523  1.00166.67           C
ATOM   2467  C   LEU   308     212.785 181.950 181.549  1.00166.67           C
ATOM   2468  O   LEU   308     212.798 182.330 182.726  1.00166.67           O
ATOM   2469  N   TYR   309     211.661 181.717 180.867  1.00226.75           N
ATOM   2470  CA  TYR   309     210.378 182.025 181.402  1.00226.75           C
ATOM   2471  CB  TYR   309     209.332 181.740 180.296  1.00226.75           C
ATOM   2472  CG  TYR   309     207.979 182.314 180.553  1.00226.75           C
ATOM   2473  CD1 TYR   309     207.767 183.674 180.588  1.00226.75           C
ATOM   2474  CD2 TYR   309     206.897 181.480 180.684  1.00226.75           C
ATOM   2475  CE1 TYR   309     206.504 184.177 180.804  1.00226.75           C
ATOM   2476  CE2 TYR   309     205.634 181.970 180.899  1.00226.75           C
ATOM   2477  CZ  TYR   309     205.438 183.325 180.965  1.00226.75           C
ATOM   2478  OH  TYR   309     204.141 183.835 181.185  1.00226.75           O
ATOM   2479  C   TYR   309     210.147 181.183 182.619  1.00226.75           C
ATOM   2480  O   TYR   309     209.642 181.706 183.609  1.00226.75           O
ATOM   2481  N   THR   310     210.522 179.881 182.580  1.00 98.21           N
ATOM   2482  CA  THR   310     210.326 178.934 183.657  1.00 98.21           C
ATOM   2483  CB  THR   310     210.751 177.543 183.290  1.00 98.21           C
ATOM   2484  OG1 THR   310     210.006 177.084 182.172  1.00 98.21           O
ATOM   2485  CG2 THR   310     210.522 176.623 184.501  1.00 98.21           C
ATOM   2486  C   THR   310     211.107 179.345 184.854  1.00 98.21           C
ATOM   2487  O   THR   310     210.632 179.194 185.978  1.00 98.21           O
ATOM   2488  N   PHE   311     212.342 179.842 184.664  1.00155.22           N
ATOM   2489  CA  PHE   311     213.090 180.224 185.826  1.00155.22           C
ATOM   2490  CB  PHE   311     214.555 180.581 185.544  1.00155.22           C
ATOM   2491  CG  PHE   311     215.260 179.273 185.520  1.00155.22           C
ATOM   2492  CD1 PHE   311     215.337 178.515 184.377  1.00155.22           C
ATOM   2493  CD2 PHE   311     215.834 178.798 186.677  1.00155.22           C
ATOM   2494  CE1 PHE   311     215.991 177.305 184.393  1.00155.22           C
ATOM   2495  CE2 PHE   311     216.488 177.591 186.698  1.00155.22           C
ATOM   2496  CZ  PHE   311     216.567 176.840 185.550  1.00155.22           C
ATOM   2497  C   PHE   311     212.441 181.349 186.548  1.00155.22           C
ATOM   2498  O   PHE   311     212.346 181.350 187.784  1.00155.22           O
ATOM   2499  N   CYS   312     211.982 182.343 185.774  1.00207.30           N
ATOM   2500  CA  CYS   312     211.421 183.473 186.418  1.00207.30           C
ATOM   2501  CB  CYS   312     210.999 184.582 185.449  1.00207.30           C
ATOM   2502  SG  CYS   312     210.274 185.986 186.344  1.00207.30           S
ATOM   2503  C   CYS   312     210.208 183.112 187.190  1.00207.30           C
ATOM   2504  O   CYS   312     210.038 183.565 188.322  1.00207.30           O
ATOM   2505  N   GLY   313     209.339 182.290 186.577  1.00210.47           N
ATOM   2506  CA  GLY   313     208.095 181.925 187.175  1.00210.47           C
ATOM   2507  C   GLY   313     208.343 181.161 188.427  1.00210.47           C
ATOM   2508  O   GLY   313     207.624 181.353 189.395  1.00210.47           O
ATOM   2509  N   LEU   314     209.335 180.258 188.457  1.00130.74           N
ATOM   2510  CA  LEU   314     209.525 179.459 189.642  1.00130.74           C
ATOM   2511  CB  LEU   314     210.659 178.428 189.501  1.00130.74           C
ATOM   2512  CG  LEU   314     210.393 177.313 188.475  1.00130.74           C
ATOM   2513  CD1 LEU   314     211.577 176.333 188.406  1.00130.74           C
ATOM   2514  CD2 LEU   314     209.053 176.611 188.747  1.00130.74           C
ATOM   2515  C   LEU   314     209.883 180.329 190.776  1.00130.74           C
ATOM   2516  O   LEU   314     209.376 180.154 191.883  1.00130.74           O
ATOM   2517  N   GLY   315     210.772 181.298 190.519  1.00189.38           N
ATOM   2518  CA  GLY   315     211.226 182.095 191.607  1.00189.38           C
ATOM   2519  C   GLY   315     210.102 182.871 192.191  1.00189.38           C
ATOM   2520  O   GLY   315     209.994 183.045 193.404  1.00189.38           O
ATOM   2521  N   THR   316     209.255 183.403 191.310  1.00240.32           N
ATOM   2522  CA  THR   316     208.213 184.265 191.741  1.00240.32           C
ATOM   2523  CB  THR   316     207.724 184.899 190.507  1.00240.32           C
ATOM   2524  OG1 THR   316     207.254 186.205 190.788  1.00240.32           O
ATOM   2525  CG2 THR   316     206.719 183.933 189.854  1.00240.32           C
ATOM   2526  C   THR   316     207.186 183.504 192.548  1.00240.32           C
ATOM   2527  O   THR   316     206.695 183.999 193.565  1.00240.32           O
ATOM   2528  N   LEU   317     206.847 182.266 192.120  1.00166.24           N
ATOM   2529  CA  LEU   317     205.889 181.442 192.809  1.00166.24           C
ATOM   2530  CB  LEU   317     205.558 180.146 192.048  1.00166.24           C
ATOM   2531  CG  LEU   317     204.429 179.324 192.695  1.00166.24           C
ATOM   2532  CD1 LEU   317     203.107 180.111 192.712  1.00166.24           C
ATOM   2533  CD2 LEU   317     204.285 177.952 192.018  1.00166.24           C
ATOM   2534  C   LEU   317     206.410 181.076 194.164  1.00166.24           C
ATOM   2535  O   LEU   317     205.663 181.048 195.135  1.00166.24           O
ATOM   2536  N   VAL   318     207.719 180.806 194.285  1.00111.60           N
ATOM   2537  CA  VAL   318     208.272 180.416 195.564  1.00111.60           C
ATOM   2538  CB  VAL   318     209.757 180.193 195.514  1.00111.60           C
ATOM   2539  CG1 VAL   318     210.257 179.879 196.935  1.00111.60           C
ATOM   2540  CG2 VAL   318     210.056 179.079 194.498  1.00111.60           C
ATOM   2541  C   VAL   318     208.017 181.533 196.503  1.00111.60           C
ATOM   2542  O   VAL   318     207.907 181.325 197.708  1.00111.60           O
ATOM   2543  N   GLU   319     208.027 182.773 195.998  1.00109.41           N
ATOM   2544  CA  GLU   319     207.711 183.844 196.892  1.00109.41           C
ATOM   2545  CB  GLU   319     207.904 185.220 196.237  1.00109.41           C
ATOM   2546  CG  GLU   319     209.369 185.538 195.950  1.00109.41           C
ATOM   2547  CD  GLU   319     209.414 186.693 194.963  1.00109.41           C
ATOM   2548  OE1 GLU   319     208.851 186.530 193.847  1.00109.41           O
ATOM   2549  OE2 GLU   319     210.007 187.750 195.306  1.00109.41           O
ATOM   2550  C   GLU   319     206.266 183.750 197.314  1.00109.41           C
ATOM   2551  O   GLU   319     205.956 183.910 198.496  1.00109.41           O
ATOM   2552  N   ASN   320     205.347 183.483 196.354  1.00154.48           N
ATOM   2553  CA  ASN   320     203.922 183.415 196.601  1.00154.48           C
ATOM   2554  CB  ASN   320     203.152 183.103 195.304  1.00154.48           C
ATOM   2555  CG  ASN   320     201.676 182.902 195.611  1.00154.48           C
ATOM   2556  OD1 ASN   320     200.868 183.820 195.476  1.00154.48           O
ATOM   2557  ND2 ASN   320     201.305 181.657 196.016  1.00154.48           N
ATOM   2558  C   ASN   320     203.647 182.311 197.557  1.00154.48           C
ATOM   2559  O   ASN   320     202.996 182.487 198.585  1.00154.48           O
ATOM   2560  N   SER   321     204.178 181.123 197.242  1.00217.58           N
ATOM   2561  CA  SER   321     204.124 180.038 198.156  1.00217.58           C
ATOM   2562  CB  SER   321     204.603 178.701 197.569  1.00217.58           C
ATOM   2563  OG  SER   321     204.575 177.693 198.568  1.00217.58           O
ATOM   2564  C   SER   321     205.122 180.467 199.164  1.00217.58           C
ATOM   2565  O   SER   321     205.786 181.467 199.000  1.00217.58           O
ATOM   2566  N   ASN   322     205.252 179.790 200.278  1.00274.75           N
ATOM   2567  CA  ASN   322     206.211 180.165 201.273  1.00274.75           C
ATOM   2568  CB  ASN   322     207.628 180.402 200.725  1.00274.75           C
ATOM   2569  CG  ASN   322     208.577 180.444 201.914  1.00274.75           C
ATOM   2570  OD1 ASN   322     208.648 179.502 202.703  1.00274.75           O
ATOM   2571  ND2 ASN   322     209.330 181.568 202.046  1.00274.75           N
ATOM   2572  C   ASN   322     205.766 181.398 202.021  1.00274.75           C
ATOM   2573  O   ASN   322     205.860 181.435 203.246  1.00274.75           O
ATOM   2574  N   GLU   323     205.217 182.423 201.337  1.00153.83           N
ATOM   2575  CA  GLU   323     204.752 183.585 202.035  1.00153.83           C
ATOM   2576  CB  GLU   323     204.427 184.758 201.098  1.00153.83           C
ATOM   2577  CG  GLU   323     203.982 186.015 201.846  1.00153.83           C
ATOM   2578  CD  GLU   323     205.161 186.513 202.672  1.00153.83           C
ATOM   2579  OE1 GLU   323     206.229 185.845 202.646  1.00153.83           O
ATOM   2580  OE2 GLU   323     205.006 187.567 203.345  1.00153.83           O
ATOM   2581  C   GLU   323     203.503 183.202 202.760  1.00153.83           C
ATOM   2582  O   GLU   323     203.321 183.513 203.936  1.00153.83           O
ATOM   2583  N   ASP   324     202.607 182.495 202.045  1.00104.28           N
ATOM   2584  CA  ASP   324     201.363 182.044 202.596  1.00104.28           C
ATOM   2585  CB  ASP   324     200.363 181.532 201.539  1.00104.28           C
ATOM   2586  CG  ASP   324     200.951 180.330 200.820  1.00104.28           C
ATOM   2587  OD1 ASP   324     202.185 180.336 200.568  1.00104.28           O
ATOM   2588  OD2 ASP   324     200.167 179.397 200.499  1.00104.28           O
ATOM   2589  C   ASP   324     201.653 180.950 203.575  1.00104.28           C
ATOM   2590  O   ASP   324     200.910 180.735 204.532  1.00104.28           O
ATOM   2591  N   PHE   325     202.777 180.246 203.354  1.00114.44           N
ATOM   2592  CA  PHE   325     203.176 179.108 204.135  1.00114.44           C
ATOM   2593  CB  PHE   325     204.449 178.431 203.602  1.00114.44           C
ATOM   2594  CG  PHE   325     204.729 177.288 204.512  1.00114.44           C
ATOM   2595  CD1 PHE   325     203.999 176.124 204.427  1.00114.44           C
ATOM   2596  CD2 PHE   325     205.730 177.383 205.450  1.00114.44           C
ATOM   2597  CE1 PHE   325     204.264 175.074 205.274  1.00114.44           C
ATOM   2598  CE2 PHE   325     205.999 176.336 206.298  1.00114.44           C
ATOM   2599  CZ  PHE   325     205.263 175.179 206.210  1.00114.44           C
ATOM   2600  C   PHE   325     203.412 179.496 205.562  1.00114.44           C
ATOM   2601  O   PHE   325     203.220 178.683 206.465  1.00114.44           O
ATOM   2602  N   LEU   326     203.844 180.742 205.814  1.00115.73           N
ATOM   2603  CA  LEU   326     204.161 181.161 207.150  1.00115.73           C
ATOM   2604  CB  LEU   326     204.523 182.659 207.195  1.00115.73           C
ATOM   2605  CG  LEU   326     205.104 183.162 208.532  1.00115.73           C
ATOM   2606  CD1 LEU   326     204.092 183.080 209.685  1.00115.73           C
ATOM   2607  CD2 LEU   326     206.434 182.460 208.844  1.00115.73           C
ATOM   2608  C   LEU   326     202.946 180.953 208.003  1.00115.73           C
ATOM   2609  O   LEU   326     203.047 180.528 209.155  1.00115.73           O
ATOM   2610  N   SER   327     201.752 181.237 207.459  1.00 36.91           N
ATOM   2611  CA  SER   327     200.566 181.115 208.258  1.00 36.91           C
ATOM   2612  CB  SER   327     199.283 181.416 207.466  1.00 36.91           C
ATOM   2613  OG  SER   327     198.145 181.288 208.307  1.00 36.91           O
ATOM   2614  C   SER   327     200.460 179.706 208.750  1.00 36.91           C
ATOM   2615  O   SER   327     200.203 179.465 209.928  1.00 36.91           O
ATOM   2616  N   VAL   328     200.676 178.728 207.851  1.00 30.09           N
ATOM   2617  CA  VAL   328     200.546 177.352 208.234  1.00 30.09           C
ATOM   2618  CB  VAL   328     200.760 176.401 207.093  1.00 30.09           C
ATOM   2619  CG1 VAL   328     200.690 174.967 207.643  1.00 30.09           C
ATOM   2620  CG2 VAL   328     199.722 176.697 205.998  1.00 30.09           C
ATOM   2621  C   VAL   328     201.574 177.019 209.271  1.00 30.09           C
ATOM   2622  O   VAL   328     201.274 176.341 210.253  1.00 30.09           O
ATOM   2623  N   ILE   329     202.819 177.499 209.079  1.00139.68           N
ATOM   2624  CA  ILE   329     203.894 177.148 209.965  1.00139.68           C
ATOM   2625  CB  ILE   329     205.246 177.630 209.489  1.00139.68           C
ATOM   2626  CG1 ILE   329     206.383 176.846 210.169  1.00139.68           C
ATOM   2627  CG2 ILE   329     205.345 179.146 209.715  1.00139.68           C
ATOM   2628  CD1 ILE   329     206.486 177.062 211.677  1.00139.68           C
ATOM   2629  C   ILE   329     203.618 177.685 211.335  1.00139.68           C
ATOM   2630  O   ILE   329     203.831 176.999 212.334  1.00139.68           O
ATOM   2631  N   TYR   330     203.114 178.926 211.431  1.00163.16           N
ATOM   2632  CA  TYR   330     202.897 179.467 212.737  1.00163.16           C
ATOM   2633  CB  TYR   330     202.457 180.933 212.755  1.00163.16           C
ATOM   2634  CG  TYR   330     202.770 181.366 214.143  1.00163.16           C
ATOM   2635  CD1 TYR   330     201.884 181.148 215.167  1.00163.16           C
ATOM   2636  CD2 TYR   330     203.980 181.956 214.430  1.00163.16           C
ATOM   2637  CE1 TYR   330     202.178 181.539 216.452  1.00163.16           C
ATOM   2638  CE2 TYR   330     204.284 182.350 215.711  1.00163.16           C
ATOM   2639  CZ  TYR   330     203.381 182.144 216.726  1.00163.16           C
ATOM   2640  OH  TYR   330     203.687 182.548 218.042  1.00163.16           O
ATOM   2641  C   TYR   330     201.839 178.638 213.396  1.00163.16           C
ATOM   2642  O   TYR   330     201.831 178.459 214.612  1.00163.16           O
ATOM   2643  N   THR   331     200.870 178.151 212.604  1.00 60.92           N
ATOM   2644  CA  THR   331     199.817 177.337 213.134  1.00 60.92           C
ATOM   2645  CB  THR   331     198.790 176.989 212.094  1.00 60.92           C
ATOM   2646  OG1 THR   331     198.235 178.172 211.536  1.00 60.92           O
ATOM   2647  CG2 THR   331     197.687 176.142 212.751  1.00 60.92           C
ATOM   2648  C   THR   331     200.373 176.036 213.638  1.00 60.92           C
ATOM   2649  O   THR   331     200.017 175.585 214.727  1.00 60.92           O
ATOM   2650  N   ASN   332     201.298 175.417 212.877  1.00196.48           N
ATOM   2651  CA  ASN   332     201.718 174.082 213.203  1.00196.48           C
ATOM   2652  CB  ASN   332     201.900 173.172 211.976  1.00196.48           C
ATOM   2653  CG  ASN   332     200.525 172.808 211.438  1.00196.48           C
ATOM   2654  OD1 ASN   332     199.571 172.649 212.196  1.00196.48           O
ATOM   2655  ND2 ASN   332     200.422 172.665 210.089  1.00196.48           N
ATOM   2656  C   ASN   332     203.018 174.053 213.933  1.00196.48           C
ATOM   2657  O   ASN   332     203.831 174.971 213.859  1.00196.48           O
ATOM   2658  N   CYS   333     203.178 172.973 214.721  1.00141.04           N
ATOM   2659  CA  CYS   333     204.353 172.634 215.464  1.00141.04           C
ATOM   2660  CB  CYS   333     205.583 172.247 214.612  1.00141.04           C
ATOM   2661  SG  CYS   333     206.354 173.630 213.721  1.00141.04           S
ATOM   2662  C   CYS   333     204.697 173.766 216.359  1.00141.04           C
ATOM   2663  O   CYS   333     205.850 173.926 216.757  1.00141.04           O
ATOM   2664  N   LEU   334     203.693 174.588 216.711  1.00 66.35           N
ATOM   2665  CA  LEU   334     203.966 175.645 217.631  1.00 66.35           C
ATOM   2666  CB  LEU   334     203.650 177.044 217.087  1.00 66.35           C
ATOM   2667  CG  LEU   334     204.448 177.388 215.819  1.00 66.35           C
ATOM   2668  CD1 LEU   334     204.376 178.890 215.512  1.00 66.35           C
ATOM   2669  CD2 LEU   334     205.881 176.841 215.884  1.00 66.35           C
ATOM   2670  C   LEU   334     203.080 175.407 218.806  1.00 66.35           C
ATOM   2671  O   LEU   334     201.930 175.002 218.647  1.00 66.35           O
ATOM   2672  N   TRP   335     203.596 175.640 220.029  1.00 76.88           N
ATOM   2673  CA  TRP   335     202.774 175.406 221.176  1.00 76.88           C
ATOM   2674  CB  TRP   335     203.567 175.186 222.473  1.00 76.88           C
ATOM   2675  CG  TRP   335     204.223 173.832 222.552  1.00 76.88           C
ATOM   2676  CD2 TRP   335     203.553 172.680 223.075  1.00 76.88           C
ATOM   2677  CD1 TRP   335     205.469 173.423 222.179  1.00 76.88           C
ATOM   2678  NE1 TRP   335     205.618 172.081 222.441  1.00 76.88           N
ATOM   2679  CE2 TRP   335     204.443 171.611 222.992  1.00 76.88           C
ATOM   2680  CE3 TRP   335     202.294 172.528 223.581  1.00 76.88           C
ATOM   2681  CZ2 TRP   335     204.087 170.365 223.420  1.00 76.88           C
ATOM   2682  CZ3 TRP   335     201.938 171.271 224.011  1.00 76.88           C
ATOM   2683  CH2 TRP   335     202.817 170.211 223.932  1.00 76.88           C
ATOM   2684  C   TRP   335     201.925 176.609 221.374  1.00 76.88           C
ATOM   2685  O   TRP   335     202.118 177.391 222.304  1.00 76.88           O
ATOM   2686  N   TYR   336     200.945 176.755 220.473  1.00118.19           N
ATOM   2687  CA  TYR   336     199.968 177.794 220.490  1.00118.19           C
ATOM   2688  CB  TYR   336     199.133 177.869 219.201  1.00118.19           C
ATOM   2689  CG  TYR   336     198.377 176.596 219.042  1.00118.19           C
ATOM   2690  CD1 TYR   336     197.152 176.427 219.644  1.00118.19           C
ATOM   2691  CD2 TYR   336     198.900 175.574 218.282  1.00118.19           C
ATOM   2692  CE1 TYR   336     196.454 175.253 219.492  1.00118.19           C
ATOM   2693  CE2 TYR   336     198.206 174.397 218.126  1.00118.19           C
ATOM   2694  CZ  TYR   336     196.983 174.239 218.731  1.00118.19           C
ATOM   2695  OH  TYR   336     196.266 173.034 218.573  1.00118.19           O
ATOM   2696  C   TYR   336     199.042 177.537 221.629  1.00118.19           C
ATOM   2697  O   TYR   336     198.441 178.470 222.151  1.00118.19           O
ATOM   2698  N   GLU   337     198.856 176.252 221.994  1.00 72.82           N
ATOM   2699  CA  GLU   337     197.886 175.879 222.986  1.00 72.82           C
ATOM   2700  CB  GLU   337     197.777 174.359 223.216  1.00 72.82           C
ATOM   2701  CG  GLU   337     199.043 173.698 223.766  1.00 72.82           C
ATOM   2702  CD  GLU   337     198.650 172.305 224.244  1.00 72.82           C
ATOM   2703  OE1 GLU   337     197.802 172.223 225.171  1.00 72.82           O
ATOM   2704  OE2 GLU   337     199.184 171.307 223.689  1.00 72.82           O
ATOM   2705  C   GLU   337     198.166 176.501 224.318  1.00 72.82           C
ATOM   2706  O   GLU   337     197.251 177.049 224.931  1.00 72.82           O
ATOM   2707  N   LEU   338     199.415 176.460 224.828  1.00233.39           N
ATOM   2708  CA  LEU   338     199.590 177.073 226.119  1.00233.39           C
ATOM   2709  CB  LEU   338     200.009 176.061 227.207  1.00233.39           C
ATOM   2710  CG  LEU   338     199.931 176.584 228.659  1.00233.39           C
ATOM   2711  CD1 LEU   338     200.921 177.727 228.929  1.00233.39           C
ATOM   2712  CD2 LEU   338     198.483 176.931 229.051  1.00233.39           C
ATOM   2713  C   LEU   338     200.683 178.083 225.976  1.00233.39           C
ATOM   2714  O   LEU   338     201.832 177.854 226.349  1.00233.39           O
ATOM   2715  N   PRO   339     200.332 179.189 225.390  1.00131.37           N
ATOM   2716  CA  PRO   339     201.203 180.289 225.131  1.00131.37           C
ATOM   2717  CD  PRO   339     199.058 179.351 224.727  1.00131.37           C
ATOM   2718  CB  PRO   339     200.701 180.882 223.822  1.00131.37           C
ATOM   2719  CG  PRO   339     199.181 180.659 223.928  1.00131.37           C
ATOM   2720  C   PRO   339     200.909 181.267 226.209  1.00131.37           C
ATOM   2721  O   PRO   339     200.004 181.029 227.006  1.00131.37           O
ATOM   2722  N   VAL   340     201.652 182.381 226.226  1.00 61.32           N
ATOM   2723  CA  VAL   340     201.299 183.471 227.076  1.00 61.32           C
ATOM   2724  CB  VAL   340     202.426 184.434 227.300  1.00 61.32           C
ATOM   2725  CG1 VAL   340     201.968 185.589 228.206  1.00 61.32           C
ATOM   2726  CG2 VAL   340     203.605 183.636 227.861  1.00 61.32           C
ATOM   2727  C   VAL   340     200.235 184.192 226.311  1.00 61.32           C
ATOM   2728  O   VAL   340     200.046 183.955 225.119  1.00 61.32           O
ATOM   2729  N   LYS   341     199.480 185.073 226.989  1.00 58.32           N
ATOM   2730  CA  LYS   341     198.461 185.829 226.329  1.00 58.32           C
ATOM   2731  CB  LYS   341     197.772 186.828 227.276  1.00 58.32           C
ATOM   2732  CG  LYS   341     196.603 187.586 226.644  1.00 58.32           C
ATOM   2733  CD  LYS   341     195.737 188.331 227.662  1.00 58.32           C
ATOM   2734  CE  LYS   341     196.380 189.613 228.195  1.00 58.32           C
ATOM   2735  NZ  LYS   341     195.452 190.287 229.130  1.00 58.32           N
ATOM   2736  C   LYS   341     199.142 186.621 225.258  1.00 58.32           C
ATOM   2737  O   LYS   341     198.617 186.788 224.159  1.00 58.32           O
ATOM   2738  N   GLU   342     200.354 187.116 225.565  1.00 43.75           N
ATOM   2739  CA  GLU   342     201.125 187.910 224.653  1.00 43.75           C
ATOM   2740  CB  GLU   342     202.484 188.298 225.252  1.00 43.75           C
ATOM   2741  CG  GLU   342     202.378 189.143 226.521  1.00 43.75           C
ATOM   2742  CD  GLU   342     203.788 189.328 227.056  1.00 43.75           C
ATOM   2743  OE1 GLU   342     204.690 189.659 226.241  1.00 43.75           O
ATOM   2744  OE2 GLU   342     203.984 189.131 228.286  1.00 43.75           O
ATOM   2745  C   GLU   342     201.427 187.071 223.452  1.00 43.75           C
ATOM   2746  O   GLU   342     201.407 187.552 222.321  1.00 43.75           O
ATOM   2747  N   GLU   343     201.753 185.788 223.687  1.00128.51           N
ATOM   2748  CA  GLU   343     202.078 184.864 222.639  1.00128.51           C
ATOM   2749  CB  GLU   343     202.536 183.504 223.186  1.00128.51           C
ATOM   2750  CG  GLU   343     202.703 182.436 222.103  1.00128.51           C
ATOM   2751  CD  GLU   343     203.892 182.825 221.241  1.00128.51           C
ATOM   2752  OE1 GLU   343     203.778 183.844 220.513  1.00128.51           O
ATOM   2753  OE2 GLU   343     204.932 182.115 221.300  1.00128.51           O
ATOM   2754  C   GLU   343     200.878 184.586 221.795  1.00128.51           C
ATOM   2755  O   GLU   343     200.973 184.516 220.571  1.00128.51           O
ATOM   2756  N   LYS   344     199.710 184.393 222.427  1.00 82.26           N
ATOM   2757  CA  LYS   344     198.539 184.062 221.672  1.00 82.26           C
ATOM   2758  CB  LYS   344     197.327 183.692 222.545  1.00 82.26           C
ATOM   2759  CG  LYS   344     196.820 184.834 223.424  1.00 82.26           C
ATOM   2760  CD  LYS   344     195.442 184.570 224.034  1.00 82.26           C
ATOM   2761  CE  LYS   344     194.947 185.717 224.915  1.00 82.26           C
ATOM   2762  NZ  LYS   344     193.609 185.398 225.458  1.00 82.26           N
ATOM   2763  C   LYS   344     198.170 185.220 220.804  1.00 82.26           C
ATOM   2764  O   LYS   344     197.721 185.040 219.676  1.00 82.26           O
ATOM   2765  N   LEU   345     198.352 186.455 221.297  1.00135.55           N
ATOM   2766  CA  LEU   345     197.963 187.577 220.498  1.00135.55           C
ATOM   2767  CB  LEU   345     198.118 188.938 221.223  1.00135.55           C
ATOM   2768  CG  LEU   345     199.562 189.414 221.513  1.00135.55           C
ATOM   2769  CD1 LEU   345     200.291 189.914 220.251  1.00135.55           C
ATOM   2770  CD2 LEU   345     199.592 190.445 222.653  1.00135.55           C
ATOM   2771  C   LEU   345     198.799 187.590 219.262  1.00135.55           C
ATOM   2772  O   LEU   345     198.311 187.931 218.186  1.00135.55           O
ATOM   2773  N   ILE   346     200.090 187.223 219.388  1.00140.87           N
ATOM   2774  CA  ILE   346     200.985 187.322 218.273  1.00140.87           C
ATOM   2775  CB  ILE   346     202.433 187.077 218.619  1.00140.87           C
ATOM   2776  CG1 ILE   346     203.366 187.771 217.607  1.00140.87           C
ATOM   2777  CG2 ILE   346     202.671 185.564 218.693  1.00140.87           C
ATOM   2778  CD1 ILE   346     203.257 187.265 216.169  1.00140.87           C
ATOM   2779  C   ILE   346     200.566 186.383 217.173  1.00140.87           C
ATOM   2780  O   ILE   346     200.568 186.776 216.009  1.00140.87           O
ATOM   2781  N   ILE   347     200.160 185.133 217.493  1.00 94.31           N
ATOM   2782  CA  ILE   347     199.840 184.172 216.469  1.00 94.31           C
ATOM   2783  CB  ILE   347     199.436 182.819 217.002  1.00 94.31           C
ATOM   2784  CG1 ILE   347     199.117 181.853 215.850  1.00 94.31           C
ATOM   2785  CG2 ILE   347     198.245 182.995 217.946  1.00 94.31           C
ATOM   2786  CD1 ILE   347     199.022 180.393 216.294  1.00 94.31           C
ATOM   2787  C   ILE   347     198.702 184.653 215.636  1.00 94.31           C
ATOM   2788  O   ILE   347     198.746 184.551 214.412  1.00 94.31           O
ATOM   2789  N   MET   348     197.654 185.203 216.269  1.00 64.79           N
ATOM   2790  CA  MET   348     196.508 185.608 215.510  1.00 64.79           C
ATOM   2791  CB  MET   348     195.376 186.174 216.386  1.00 64.79           C
ATOM   2792  CG  MET   348     194.696 185.120 217.264  1.00 64.79           C
ATOM   2793  SD  MET   348     193.667 183.923 216.359  1.00 64.79           S
ATOM   2794  CE  MET   348     195.051 183.045 215.578  1.00 64.79           C
ATOM   2795  C   MET   348     196.908 186.668 214.534  1.00 64.79           C
ATOM   2796  O   MET   348     196.465 186.660 213.387  1.00 64.79           O
ATOM   2797  N   MET   349     197.753 187.617 214.971  1.00100.51           N
ATOM   2798  CA  MET   349     198.181 188.708 214.141  1.00100.51           C
ATOM   2799  CB  MET   349     199.023 189.733 214.919  1.00100.51           C
ATOM   2800  CG  MET   349     199.503 190.903 214.060  1.00100.51           C
ATOM   2801  SD  MET   349     200.453 192.160 214.964  1.00100.51           S
ATOM   2802  CE  MET   349     200.840 193.127 213.478  1.00100.51           C
ATOM   2803  C   MET   349     199.012 188.221 212.992  1.00100.51           C
ATOM   2804  O   MET   349     198.851 188.685 211.864  1.00100.51           O
ATOM   2805  N   LEU   350     199.920 187.261 213.245  1.00 45.13           N
ATOM   2806  CA  LEU   350     200.844 186.796 212.247  1.00 45.13           C
ATOM   2807  CB  LEU   350     201.826 185.762 212.822  1.00 45.13           C
ATOM   2808  CG  LEU   350     202.908 185.294 211.835  1.00 45.13           C
ATOM   2809  CD1 LEU   350     203.811 186.463 211.407  1.00 45.13           C
ATOM   2810  CD2 LEU   350     203.704 184.117 212.419  1.00 45.13           C
ATOM   2811  C   LEU   350     200.087 186.152 211.133  1.00 45.13           C
ATOM   2812  O   LEU   350     200.387 186.361 209.958  1.00 45.13           O
ATOM   2813  N   ALA   351     199.060 185.360 211.482  1.00 37.45           N
ATOM   2814  CA  ALA   351     198.277 184.675 210.502  1.00 37.45           C
ATOM   2815  CB  ALA   351     197.155 183.822 211.117  1.00 37.45           C
ATOM   2816  C   ALA   351     197.636 185.704 209.633  1.00 37.45           C
ATOM   2817  O   ALA   351     197.439 185.485 208.441  1.00 37.45           O
ATOM   2818  N   LYS   352     197.256 186.851 210.218  1.00128.90           N
ATOM   2819  CA  LYS   352     196.600 187.864 209.446  1.00128.90           C
ATOM   2820  CB  LYS   352     196.162 189.062 210.303  1.00128.90           C
ATOM   2821  CG  LYS   352     195.104 188.679 211.337  1.00128.90           C
ATOM   2822  CD  LYS   352     193.886 188.009 210.704  1.00128.90           C
ATOM   2823  CE  LYS   352     193.398 188.722 209.443  1.00128.90           C
ATOM   2824  NZ  LYS   352     192.313 187.940 208.813  1.00128.90           N
ATOM   2825  C   LYS   352     197.512 188.381 208.371  1.00128.90           C
ATOM   2826  O   LYS   352     197.096 188.519 207.223  1.00128.90           O
ATOM   2827  N   ALA   353     198.772 188.703 208.728  1.00 53.16           N
ATOM   2828  CA  ALA   353     199.753 189.263 207.832  1.00 53.16           C
ATOM   2829  CB  ALA   353     201.002 189.758 208.580  1.00 53.16           C
ATOM   2830  C   ALA   353     200.211 188.283 206.794  1.00 53.16           C
ATOM   2831  O   ALA   353     200.418 188.640 205.637  1.00 53.16           O
ATOM   2832  N   GLN   354     200.412 187.021 207.203  1.00115.95           N
ATOM   2833  CA  GLN   354     200.918 185.977 206.359  1.00115.95           C
ATOM   2834  CB  GLN   354     201.283 184.705 207.141  1.00115.95           C
ATOM   2835  CG  GLN   354     202.339 184.952 208.225  1.00115.95           C
ATOM   2836  CD  GLN   354     203.553 185.622 207.591  1.00115.95           C
ATOM   2837  OE1 GLN   354     203.923 185.330 206.455  1.00115.95           O
ATOM   2838  NE2 GLN   354     204.188 186.557 208.348  1.00115.95           N
ATOM   2839  C   GLN   354     199.909 185.640 205.312  1.00115.95           C
ATOM   2840  O   GLN   354     200.256 185.064 204.284  1.00115.95           O
ATOM   2841  N   ASN   355     198.623 185.922 205.590  1.00 86.69           N
ATOM   2842  CA  ASN   355     197.536 185.617 204.704  1.00 86.69           C
ATOM   2843  CB  ASN   355     196.165 185.968 205.304  1.00 86.69           C
ATOM   2844  CG  ASN   355     195.109 185.499 204.315  1.00 86.69           C
ATOM   2845  OD1 ASN   355     194.362 186.301 203.757  1.00 86.69           O
ATOM   2846  ND2 ASN   355     195.059 184.161 204.076  1.00 86.69           N
ATOM   2847  C   ASN   355     197.673 186.359 203.410  1.00 86.69           C
ATOM   2848  O   ASN   355     197.436 185.788 202.347  1.00 86.69           O
ATOM   2849  N   GLU   356     198.044 187.654 203.441  1.00 57.06           N
ATOM   2850  CA  GLU   356     198.189 188.355 202.198  1.00 57.06           C
ATOM   2851  CB  GLU   356     197.983 189.871 202.349  1.00 57.06           C
ATOM   2852  CG  GLU   356     196.549 190.206 202.774  1.00 57.06           C
ATOM   2853  CD  GLU   356     196.393 191.713 202.919  1.00 57.06           C
ATOM   2854  OE1 GLU   356     197.384 192.446 202.661  1.00 57.06           O
ATOM   2855  OE2 GLU   356     195.272 192.148 203.296  1.00 57.06           O
ATOM   2856  C   GLU   356     199.578 188.066 201.731  1.00 57.06           C
ATOM   2857  O   GLU   356     200.556 188.533 202.314  1.00 57.06           O
ATOM   2858  N   VAL   357     199.677 187.287 200.636  1.00124.57           N
ATOM   2859  CA  VAL   357     200.924 186.780 200.138  1.00124.57           C
ATOM   2860  CB  VAL   357     200.739 185.707 199.107  1.00124.57           C
ATOM   2861  CG1 VAL   357     199.958 186.311 197.928  1.00124.57           C
ATOM   2862  CG2 VAL   357     202.116 185.141 198.724  1.00124.57           C
ATOM   2863  C   VAL   357     201.729 187.862 199.511  1.00124.57           C
ATOM   2864  O   VAL   357     201.203 188.812 198.934  1.00124.57           O
ATOM   2865  N   VAL   358     203.064 187.727 199.621  1.00146.13           N
ATOM   2866  CA  VAL   358     203.942 188.692 199.048  1.00146.13           C
ATOM   2867  CB  VAL   358     205.237 188.833 199.795  1.00146.13           C
ATOM   2868  CG1 VAL   358     205.931 187.464 199.861  1.00146.13           C
ATOM   2869  CG2 VAL   358     206.080 189.915 199.106  1.00146.13           C
ATOM   2870  C   VAL   358     204.233 188.263 197.644  1.00146.13           C
ATOM   2871  O   VAL   358     204.778 187.190 197.392  1.00146.13           O
ATOM   2872  N   LEU   359     203.822 189.104 196.679  1.00174.49           N
ATOM   2873  CA  LEU   359     204.108 188.870 195.301  1.00174.49           C
ATOM   2874  CB  LEU   359     202.882 188.993 194.379  1.00174.49           C
ATOM   2875  CG  LEU   359     201.747 187.999 194.673  1.00174.49           C
ATOM   2876  CD1 LEU   359     201.136 188.259 196.057  1.00174.49           C
ATOM   2877  CD2 LEU   359     200.695 188.013 193.551  1.00174.49           C
ATOM   2878  C   LEU   359     204.994 190.020 194.973  1.00174.49           C
ATOM   2879  O   LEU   359     205.035 190.990 195.729  1.00174.49           O
ATOM   2880  N   THR   360     205.758 189.993 193.867  1.00428.57           N
ATOM   2881  CA  THR   360     206.525 191.208 193.792  1.00428.57           C
ATOM   2882  CB  THR   360     207.998 190.988 193.614  1.00428.57           C
ATOM   2883  OG1 THR   360     208.696 192.183 193.314  1.00428.57           O
ATOM   2884  CG2 THR   360     208.273 189.733 192.766  1.00428.57           C
ATOM   2885  C   THR   360     205.681 192.356 193.181  1.00428.57           C
ATOM   2886  O   THR   360     204.524 192.005 193.145  1.00428.57           O
ATOM   2887  N   ALA   361     205.998 193.705 192.912  1.00385.00           N
ATOM   2888  CA  ALA   361     205.077 194.718 192.221  1.00385.00           C
ATOM   2889  CB  ALA   361     205.607 196.154 192.345  1.00385.00           C
ATOM   2890  C   ALA   361     204.891 194.424 190.656  1.00385.00           C
ATOM   2891  O   ALA   361     203.902 193.868 190.190  1.00385.00           O
ATOM   2892  N   ALA   362     205.890 194.671 189.752  1.00391.05           N
ATOM   2893  CA  ALA   362     205.929 194.391 188.316  1.00391.05           C
ATOM   2894  CB  ALA   362     206.824 195.251 187.405  1.00391.05           C
ATOM   2895  C   ALA   362     206.265 193.048 188.334  1.00391.05           C
ATOM   2896  O   ALA   362     205.873 192.291 187.493  1.00391.05           O
ATOM   2897  N   ASP   363     207.082 192.808 189.341  1.00458.83           N
ATOM   2898  CA  ASP   363     207.592 191.595 189.795  1.00458.83           C
ATOM   2899  CB  ASP   363     208.856 191.603 190.643  1.00458.83           C
ATOM   2900  CG  ASP   363     210.095 191.675 189.776  1.00458.83           C
ATOM   2901  OD1 ASP   363     209.986 191.404 188.550  1.00458.83           O
ATOM   2902  OD2 ASP   363     211.173 192.008 190.335  1.00458.83           O
ATOM   2903  C   ASP   363     206.309 190.794 190.352  1.00458.83           C
ATOM   2904  O   ASP   363     206.462 189.631 190.707  1.00458.83           O
ATOM   2905  N   MET   364     205.075 191.383 190.682  1.00334.20           N
ATOM   2906  CA  MET   364     203.746 190.734 191.067  1.00334.20           C
ATOM   2907  CB  MET   364     202.573 191.698 191.337  1.00334.20           C
ATOM   2908  CG  MET   364     201.397 190.991 192.004  1.00334.20           C
ATOM   2909  SD  MET   364     199.972 192.060 192.360  1.00334.20           S
ATOM   2910  CE  MET   364     199.550 192.310 190.612  1.00334.20           C
ATOM   2911  C   MET   364     203.272 190.164 189.871  1.00334.20           C
ATOM   2912  O   MET   364     202.667 189.100 189.865  1.00334.20           O
ATOM   2913  N   ALA   365     203.446 191.005 188.849  1.00219.82           N
ATOM   2914  CA  ALA   365     203.003 190.502 187.633  1.00219.82           C
ATOM   2915  CB  ALA   365     203.177 191.483 186.463  1.00219.82           C
ATOM   2916  C   ALA   365     203.898 189.327 187.372  1.00219.82           C
ATOM   2917  O   ALA   365     203.296 188.331 187.067  1.00219.82           O
ATOM   2918  N   PRO   366     205.230 189.329 187.477  1.00552.34           N
ATOM   2919  CA  PRO   366     206.028 188.127 187.474  1.00552.34           C
ATOM   2920  CD  PRO   366     205.786 189.911 186.269  1.00552.34           C
ATOM   2921  CB  PRO   366     207.477 188.575 187.372  1.00552.34           C
ATOM   2922  CG  PRO   366     207.319 189.809 186.464  1.00552.34           C
ATOM   2923  C   PRO   366     205.677 186.979 188.428  1.00552.34           C
ATOM   2924  O   PRO   366     206.097 185.890 188.075  1.00552.34           O
ATOM   2925  N   LEU   367     205.017 187.089 189.619  1.00551.87           N
ATOM   2926  CA  LEU   367     204.598 185.872 190.364  1.00551.87           C
ATOM   2927  CB  LEU   367     204.041 186.241 191.759  1.00551.87           C
ATOM   2928  CG  LEU   367     203.352 185.102 192.540  1.00551.87           C
ATOM   2929  CD1 LEU   367     201.914 184.851 192.060  1.00551.87           C
ATOM   2930  CD2 LEU   367     204.187 183.821 192.494  1.00551.87           C
ATOM   2931  C   LEU   367     203.575 185.157 189.651  1.00551.87           C
ATOM   2932  O   LEU   367     203.421 183.909 189.490  1.00551.87           O
ATOM   2933  N   SER   368     202.818 186.121 189.200  1.00579.96           N
ATOM   2934  CA  SER   368     201.760 185.562 188.540  1.00579.96           C
ATOM   2935  CB  SER   368     200.771 186.620 188.024  1.00579.96           C
ATOM   2936  OG  SER   368     200.200 187.328 189.115  1.00579.96           O
ATOM   2937  C   SER   368     202.250 184.823 187.406  1.00579.96           C
ATOM   2938  O   SER   368     201.774 183.720 187.293  1.00579.96           O
ATOM   2939  N   MET   369     203.383 185.255 186.854  1.00432.45           N
ATOM   2940  CA  MET   369     204.019 184.696 185.691  1.00432.45           C
ATOM   2941  CB  MET   369     205.237 185.491 185.211  1.00432.45           C
ATOM   2942  CG  MET   369     205.695 185.083 183.809  1.00432.45           C
ATOM   2943  SD  MET   369     207.144 185.992 183.198  1.00432.45           S
ATOM   2944  CE  MET   369     208.339 185.023 184.159  1.00432.45           C
ATOM   2945  C   MET   369     204.467 183.329 185.957  1.00432.45           C
ATOM   2946  O   MET   369     204.758 182.603 185.018  1.00432.45           O
ATOM   2947  N   ASN   370     204.748 182.968 187.206  1.00289.40           N
ATOM   2948  CA  ASN   370     204.998 181.552 187.256  1.00289.40           C
ATOM   2949  CB  ASN   370     205.053 181.027 188.693  1.00289.40           C
ATOM   2950  CG  ASN   370     205.204 179.508 188.669  1.00289.40           C
ATOM   2951  OD1 ASN   370     204.215 178.779 188.612  1.00289.40           O
ATOM   2952  ND2 ASN   370     206.469 179.012 188.714  1.00289.40           N
ATOM   2953  C   ASN   370     203.809 180.790 186.781  1.00289.40           C
ATOM   2954  O   ASN   370     203.889 179.829 185.983  1.00289.40           O
ATOM   2955  N   THR   371     202.658 181.253 187.296  1.00259.82           N
ATOM   2956  CA  THR   371     201.539 180.441 186.973  1.00259.82           C
ATOM   2957  CB  THR   371     200.263 180.788 187.703  1.00259.82           C
ATOM   2958  OG1 THR   371     199.354 179.704 187.587  1.00259.82           O
ATOM   2959  CG2 THR   371     199.606 182.057 187.126  1.00259.82           C
ATOM   2960  C   THR   371     201.250 180.424 185.516  1.00259.82           C
ATOM   2961  O   THR   371     200.940 179.421 184.850  1.00259.82           O
ATOM   2962  N   ALA   372     201.372 181.615 184.982  1.00236.14           N
ATOM   2963  CA  ALA   372     201.058 181.776 183.624  1.00236.14           C
ATOM   2964  CB  ALA   372     201.178 183.235 183.155  1.00236.14           C
ATOM   2965  C   ALA   372     202.032 180.948 182.798  1.00236.14           C
ATOM   2966  O   ALA   372     201.596 180.673 181.700  1.00236.14           O
ATOM   2967  N   LEU   373     203.337 180.656 183.195  1.00175.54           N
ATOM   2968  CA  LEU   373     204.387 179.837 182.505  1.00175.54           C
ATOM   2969  CB  LEU   373     205.636 179.641 183.381  1.00175.54           C
ATOM   2970  CG  LEU   373     206.539 178.470 182.932  1.00175.54           C
ATOM   2971  CD1 LEU   373     207.199 178.695 181.565  1.00175.54           C
ATOM   2972  CD2 LEU   373     207.533 178.088 184.039  1.00175.54           C
ATOM   2973  C   LEU   373     203.839 178.501 182.329  1.00175.54           C
ATOM   2974  O   LEU   373     204.034 177.858 181.294  1.00175.54           O
ATOM   2975  N   GLN   374     203.160 178.034 183.372  1.00189.21           N
ATOM   2976  CA  GLN   374     202.672 176.734 183.133  1.00189.21           C
ATOM   2977  CB  GLN   374     201.960 176.140 184.360  1.00189.21           C
ATOM   2978  CG  GLN   374     201.422 174.728 184.118  1.00189.21           C
ATOM   2979  CD  GLN   374     200.675 174.278 185.367  1.00189.21           C
ATOM   2980  OE1 GLN   374     200.634 174.989 186.369  1.00189.21           O
ATOM   2981  NE2 GLN   374     200.062 173.065 185.309  1.00189.21           N
ATOM   2982  C   GLN   374     201.663 176.719 182.026  1.00189.21           C
ATOM   2983  O   GLN   374     201.708 175.915 181.077  1.00189.21           O
ATOM   2984  N   LEU   375     200.758 177.695 182.124  1.00165.25           N
ATOM   2985  CA  LEU   375     199.682 177.705 181.191  1.00165.25           C
ATOM   2986  CB  LEU   375     198.656 178.817 181.465  1.00165.25           C
ATOM   2987  CG  LEU   375     197.931 178.671 182.816  1.00165.25           C
ATOM   2988  CD1 LEU   375     196.902 179.794 183.027  1.00165.25           C
ATOM   2989  CD2 LEU   375     197.329 177.266 182.979  1.00165.25           C
ATOM   2990  C   LEU   375     200.207 177.930 179.787  1.00165.25           C
ATOM   2991  O   LEU   375     199.633 177.359 178.869  1.00165.25           O
ATOM   2992  N   THR   376     201.252 178.787 179.580  1.00202.14           N
ATOM   2993  CA  THR   376     201.883 179.170 178.317  1.00202.14           C
ATOM   2994  CB  THR   376     202.974 180.176 178.515  1.00202.14           C
ATOM   2995  OG1 THR   376     203.985 179.638 179.355  1.00202.14           O
ATOM   2996  CG2 THR   376     202.370 181.437 179.156  1.00202.14           C
ATOM   2997  C   THR   376     202.508 177.966 177.707  1.00202.14           C
ATOM   2998  O   THR   376     202.518 177.856 176.487  1.00202.14           O
ATOM   2999  N   LYS   377     203.116 177.070 178.510  1.00121.21           N
ATOM   3000  CA  LYS   377     203.676 175.887 177.907  1.00121.21           C
ATOM   3001  CB  LYS   377     204.449 174.995 178.893  1.00121.21           C
ATOM   3002  CG  LYS   377     205.815 175.567 179.273  1.00121.21           C
ATOM   3003  CD  LYS   377     206.561 174.748 180.328  1.00121.21           C
ATOM   3004  CE  LYS   377     206.378 175.254 181.759  1.00121.21           C
ATOM   3005  NZ  LYS   377     207.192 174.437 182.687  1.00121.21           N
ATOM   3006  C   LYS   377     202.595 175.068 177.306  1.00121.21           C
ATOM   3007  O   LYS   377     202.718 174.553 176.188  1.00121.21           O
ATOM   3008  N   GLY   378     201.484 174.934 178.046  1.00151.03           N
ATOM   3009  CA  GLY   378     200.472 174.091 177.490  1.00151.03           C
ATOM   3010  C   GLY   378     199.946 174.666 176.203  1.00151.03           C
ATOM   3011  O   GLY   378     199.708 173.930 175.242  1.00151.03           O
ATOM   3012  N   ILE   379     199.737 176.000 176.166  1.00156.73           N
ATOM   3013  CA  ILE   379     199.162 176.659 175.020  1.00156.73           C
ATOM   3014  CB  ILE   379     198.866 178.114 175.244  1.00156.73           C
ATOM   3015  CG1 ILE   379     197.926 178.630 174.140  1.00156.73           C
ATOM   3016  CG2 ILE   379     200.199 178.873 175.347  1.00156.73           C
ATOM   3017  CD1 ILE   379     197.289 179.983 174.453  1.00156.73           C
ATOM   3018  C   ILE   379     200.081 176.530 173.835  1.00156.73           C
ATOM   3019  O   ILE   379     199.594 176.384 172.716  1.00156.73           O
ATOM   3020  N   TYR   380     201.421 176.636 174.023  1.00238.22           N
ATOM   3021  CA  TYR   380     202.322 176.564 172.899  1.00238.22           C
ATOM   3022  CB  TYR   380     203.817 176.863 173.190  1.00238.22           C
ATOM   3023  CG  TYR   380     204.617 175.610 173.334  1.00238.22           C
ATOM   3024  CD1 TYR   380     205.163 175.018 172.214  1.00238.22           C
ATOM   3025  CD2 TYR   380     204.857 175.037 174.559  1.00238.22           C
ATOM   3026  CE1 TYR   380     205.907 173.867 172.306  1.00238.22           C
ATOM   3027  CE2 TYR   380     205.602 173.883 174.660  1.00238.22           C
ATOM   3028  CZ  TYR   380     206.126 173.295 173.534  1.00238.22           C
ATOM   3029  OH  TYR   380     206.888 172.112 173.634  1.00238.22           O
ATOM   3030  C   TYR   380     202.236 175.198 172.300  1.00238.22           C
ATOM   3031  O   TYR   380     202.289 175.062 171.080  1.00238.22           O
ATOM   3032  N   SER   381     202.151 174.145 173.142  1.00 78.44           N
ATOM   3033  CA  SER   381     202.113 172.802 172.619  1.00 78.44           C
ATOM   3034  CB  SER   381     202.102 171.730 173.722  1.00 78.44           C
ATOM   3035  OG  SER   381     200.879 171.777 174.440  1.00 78.44           O
ATOM   3036  C   SER   381     200.884 172.597 171.784  1.00 78.44           C
ATOM   3037  O   SER   381     200.937 171.976 170.720  1.00 78.44           O
ATOM   3038  N   PHE   382     199.742 173.134 172.249  1.00123.19           N
ATOM   3039  CA  PHE   382     198.491 172.979 171.553  1.00123.19           C
ATOM   3040  CB  PHE   382     197.349 173.643 172.340  1.00123.19           C
ATOM   3041  CG  PHE   382     196.106 173.629 171.523  1.00123.19           C
ATOM   3042  CD1 PHE   382     195.829 174.683 170.683  1.00123.19           C
ATOM   3043  CD2 PHE   382     195.220 172.579 171.592  1.00123.19           C
ATOM   3044  CE1 PHE   382     194.686 174.698 169.919  1.00123.19           C
ATOM   3045  CE2 PHE   382     194.075 172.589 170.831  1.00123.19           C
ATOM   3046  CZ  PHE   382     193.806 173.646 169.994  1.00123.19           C
ATOM   3047  C   PHE   382     198.577 173.648 170.212  1.00123.19           C
ATOM   3048  O   PHE   382     198.088 173.102 169.223  1.00123.19           O
ATOM   3049  N   SER   383     199.175 174.862 170.152  1.00113.02           N
ATOM   3050  CA  SER   383     199.260 175.606 168.917  1.00113.02           C
ATOM   3051  CB  SER   383     199.906 176.992 169.103  1.00113.02           C
ATOM   3052  OG  SER   383     201.253 176.854 169.534  1.00113.02           O
ATOM   3053  C   SER   383     200.096 174.864 167.928  1.00113.02           C
ATOM   3054  O   SER   383     199.772 174.834 166.742  1.00113.02           O
ATOM   3055  N   MET   384     201.202 174.252 168.386  1.00150.16           N
ATOM   3056  CA  MET   384     202.068 173.529 167.491  1.00150.16           C
ATOM   3057  CB  MET   384     203.303 173.000 168.245  1.00150.16           C
ATOM   3058  CG  MET   384     204.112 171.918 167.527  1.00150.16           C
ATOM   3059  SD  MET   384     203.413 170.244 167.678  1.00150.16           S
ATOM   3060  CE  MET   384     204.923 169.389 167.149  1.00150.16           C
ATOM   3061  C   MET   384     201.345 172.366 166.891  1.00150.16           C
ATOM   3062  O   MET   384     201.484 172.100 165.695  1.00150.16           O
ATOM   3063  N   MET   385     200.556 171.640 167.710  1.00129.58           N
ATOM   3064  CA  MET   385     199.864 170.478 167.213  1.00129.58           C
ATOM   3065  CB  MET   385     199.080 169.720 168.301  1.00129.58           C
ATOM   3066  CG  MET   385     199.958 168.915 169.262  1.00129.58           C
ATOM   3067  SD  MET   385     200.708 167.429 168.528  1.00129.58           S
ATOM   3068  CE  MET   385     199.180 166.446 168.542  1.00129.58           C
ATOM   3069  C   MET   385     198.873 170.876 166.165  1.00129.58           C
ATOM   3070  O   MET   385     198.719 170.185 165.157  1.00129.58           O
ATOM   3071  N   LEU   386     198.160 171.995 166.391  1.00 51.32           N
ATOM   3072  CA  LEU   386     197.149 172.424 165.462  1.00 51.32           C
ATOM   3073  CB  LEU   386     196.403 173.675 165.957  1.00 51.32           C
ATOM   3074  CG  LEU   386     195.305 174.160 164.995  1.00 51.32           C
ATOM   3075  CD1 LEU   386     194.186 173.117 164.867  1.00 51.32           C
ATOM   3076  CD2 LEU   386     194.785 175.556 165.385  1.00 51.32           C
ATOM   3077  C   LEU   386     197.774 172.764 164.150  1.00 51.32           C
ATOM   3078  O   LEU   386     197.225 172.445 163.092  1.00 51.32           O
ATOM   3079  N   MET   387     198.937 173.448 164.179  1.00126.69           N
ATOM   3080  CA  MET   387     199.568 173.833 162.945  1.00126.69           C
ATOM   3081  CB  MET   387     200.754 174.796 163.130  1.00126.69           C
ATOM   3082  CG  MET   387     200.287 176.185 163.574  1.00126.69           C
ATOM   3083  SD  MET   387     201.586 177.449 163.701  1.00126.69           S
ATOM   3084  CE  MET   387     200.428 178.827 163.954  1.00126.69           C
ATOM   3085  C   MET   387     200.018 172.626 162.173  1.00126.69           C
ATOM   3086  O   MET   387     199.952 172.618 160.943  1.00126.69           O
ATOM   3087  N   ASN   388     200.523 171.587 162.866  1.00 90.14           N
ATOM   3088  CA  ASN   388     200.981 170.405 162.176  1.00 90.14           C
ATOM   3089  CB  ASN   388     201.621 169.384 163.136  1.00 90.14           C
ATOM   3090  CG  ASN   388     202.403 168.362 162.322  1.00 90.14           C
ATOM   3091  OD1 ASN   388     202.229 167.154 162.484  1.00 90.14           O
ATOM   3092  ND2 ASN   388     203.301 168.857 161.429  1.00 90.14           N
ATOM   3093  C   ASN   388     199.816 169.736 161.492  1.00 90.14           C
ATOM   3094  O   ASN   388     199.932 169.275 160.354  1.00 90.14           O
ATOM   3095  N   TYR   389     198.649 169.665 162.172  1.00 54.46           N
ATOM   3096  CA  TYR   389     197.509 169.015 161.571  1.00 54.46           C
ATOM   3097  CB  TYR   389     196.234 169.005 162.437  1.00 54.46           C
ATOM   3098  CG  TYR   389     196.310 168.007 163.539  1.00 54.46           C
ATOM   3099  CD1 TYR   389     195.995 166.693 163.285  1.00 54.46           C
ATOM   3100  CD2 TYR   389     196.679 168.372 164.814  1.00 54.46           C
ATOM   3101  CE1 TYR   389     196.047 165.752 164.283  1.00 54.46           C
ATOM   3102  CE2 TYR   389     196.732 167.434 165.819  1.00 54.46           C
ATOM   3103  CZ  TYR   389     196.415 166.122 165.554  1.00 54.46           C
ATOM   3104  OH  TYR   389     196.465 165.156 166.580  1.00 54.46           O
ATOM   3105  C   TYR   389     197.102 169.769 160.344  1.00 54.46           C
ATOM   3106  O   TYR   389     196.788 169.178 159.306  1.00 54.46           O
ATOM   3107  N   LEU   390     197.092 171.111 160.456  1.00119.96           N
ATOM   3108  CA  LEU   390     196.647 171.956 159.389  1.00119.96           C
ATOM   3109  CB  LEU   390     196.685 173.456 159.743  1.00119.96           C
ATOM   3110  CG  LEU   390     196.205 174.368 158.596  1.00119.96           C
ATOM   3111  CD1 LEU   390     194.735 174.086 158.244  1.00119.96           C
ATOM   3112  CD2 LEU   390     196.457 175.852 158.912  1.00119.96           C
ATOM   3113  C   LEU   390     197.544 171.745 158.221  1.00119.96           C
ATOM   3114  O   LEU   390     197.083 171.675 157.083  1.00119.96           O
ATOM   3115  N   GLY   391     198.865 171.631 158.479  1.00 14.46           N
ATOM   3116  CA  GLY   391     199.824 171.442 157.433  1.00 14.46           C
ATOM   3117  C   GLY   391     199.375 170.281 156.553  1.00 14.46           C
ATOM   3118  O   GLY   391     199.237 170.508 155.322  1.00 14.46           O
ATOM   3119  OXT GLY   391     199.160 169.162 157.092  1.00 14.46           O
TER    3120      GLY   391
END
